# Supplementary material for: Quantum Calculation of the Collision-Induced Line-Shape Effects in Antiprotonic Helium and the New Accurate Ab Initio p̅He+ –He Potential Energy Surface
Source: J Chem Theory Comput. 2025 Dec 28;22(1):488–501. doi: 10.1021/acs.jctc.5c01636 (PMC12805563; doi:10.1021/acs.jctc.5c01636)
Supplement: Supplementary file 1 [file ct5c01636_si_001.txt]

Authors:
Jóźwiak, Hubert – ORCID: 0000-0001-6503-674X - Nicolaus Copernicus University in Toruń - ROR: https://ror.org/0102mm775
Bakalov, Dimitar - ORCID: 0000-0001-9320-9185 - Bulgarian Academy of Sciences - ROR: https://ror.org/01x8hew03
Przybytek, Michał - ORCID: 0000-0002-9498-3057 - University of Warsaw - ROR: https://ror.org/039bjqg32
Stoilov, Michail - ORCID: 0000-0003-4190-7656 - Bulgarian Academy of Sciences - ROR: https://ror.org/01x8hew03
Wcisło, Piotr – ORCID: 0000-0001-7909-4473 - Nicolaus Copernicus University in Toruń - ROR: https://ror.org/0102mm775

Contact person:
Jóźwiak, Hubert  – Institute of Physics, Faculty of Physics, Astronomy and Informatics, Nicolaus Copernicus University in Toruń, ul. Grudziądzka 5, 87-100 Toruń, Poland – ROR: https://ror.org/0102mm775

Dataset associated with the article "Quantum calculation of the collision-induced line-shape effects in antiprotonic helium and the new accurate ab initio $\bar{p}$-He$^{+}$-He potential energy surface".

The data is available under a CC BY 4.0 license.

Link to related publication: https://doi.org/10.1021/acs.jctc.5c01636

All data were obtained in the form of numerical results of ab initio electronic structure and quantum scattering calculations.

The data is deposited in the "supplementary_material.zip" file containing three directories and a .pdf file named "ReadMe.pdf".

Deposited data:
1) "supplementary_material" - this directory contains the following relevant data:
1a) "potential_energy surface" - this directory contains the exotic helium - helium atom potential energy surface (PES). Its contents are described in "ReadMe.pdf".
1b) "generalized_cross_sections" - this directory contains generalized cross-sections calculated for 50 electric dipole transitions in antiproton helium-4 perturbed by collisions with atomic helium-4. The data is located in 50 *.csv files corresponding to 50 considered transitions. Names of the file encode spectroscopic notation for each transition, i.e. 0-0_P31.csv corresponds to the spectroscopic transition in which antiprotonic helium changes its state from v=0, j=31 to v=0, j=30 (see the text for details), and the 3-5_P34.csv corresponds to the transition between v=3, j=34 and v=5, j=33 levels in $\bar{p}$-He. Each csv file contains 4 columns: collision energy (in cm$^{-1}$), inelastic contribution to the pressure broadening cross-section (in angstrom$^{2}$), pressure broadening cross-section (in angstrom$^{2}$) and pressure shift cross-section (in angstrom$^{2}$). These files cover relative collision energies ranging from 10$^{-3}$ cm$^{-1}$ to 110 cm$^{-1}$.
1c) "line_shape_parameters" - this directory contains line-shape parameters: pressure broadening coefficient ("Gamma0") and pressure shift coefficient ("Delta0") as a function of temperature, ranging from 1.5 to 15 K. The data is stored in 50 *.csv files corresponding to 50 considered transitions. The naming convention follows the one outlined in point 1b). Data is organized in 3 columns: temperature (K), pressure broadening coefficient ("Gamma0", in cm$^{-1}$ atm$^{-1}$), pressure shift coefficient ("Delta0", in cm$^{-1}$ atm$^{-1}$).
2) "ReadMe.pdf" - this file contains a detailed description of the contents and file formatting of the items.
