# Supplementary material for: Quantum Calculation of the Collision-Induced Line-Shape Effects in Antiprotonic Helium and the New Accurate Ab Initio p̅He+ –He Potential Energy Surface
Source: J Chem Theory Comput. 2025 Dec 28;22(1):488–501. doi: 10.1021/acs.jctc.5c01636 (PMC12805563; doi:10.1021/acs.jctc.5c01636)
Supplement: Supplementary file 3 [file ct5c01636_si_003.zip]

Archive with 187 entries (183 files):
- supplementary_material/
- supplementary_material/line_shape_parameters/
- supplementary_material/.DS_Store
- __MACOSX/supplementary_material/._.DS_Store
- supplementary_material/ReadMe.pdf
- __MACOSX/supplementary_material/._ReadMe.pdf
- supplementary_material/generalized_cross_sections/
- supplementary_material/potential_energy_surface/
- supplementary_material/line_shape_parameters/1-3_P32.csv
- supplementary_material/line_shape_parameters/0-0_P31.csv
- __MACOSX/supplementary_material/line_shape_parameters/._0-0_P31.csv
- supplementary_material/line_shape_parameters/3-5_P34.csv
- supplementary_material/line_shape_parameters/3-5_P35.csv
- supplementary_material/line_shape_parameters/1-3_P33.csv
- supplementary_material/line_shape_parameters/0-0_P32.csv
- supplementary_material/line_shape_parameters/3-5_P36.csv
- supplementary_material/line_shape_parameters/0-0_P33.csv
- __MACOSX/supplementary_material/line_shape_parameters/._0-0_P33.csv
- supplementary_material/line_shape_parameters/1-3_P34.csv
- supplementary_material/line_shape_parameters/0-0_P37.csv
- supplementary_material/line_shape_parameters/.DS_Store
- __MACOSX/supplementary_material/line_shape_parameters/._.DS_Store
- supplementary_material/line_shape_parameters/1-3_P35.csv
- supplementary_material/line_shape_parameters/1-3_P37.csv
- supplementary_material/line_shape_parameters/0-0_P34.csv
- supplementary_material/line_shape_parameters/0-0_P35.csv
- supplementary_material/line_shape_parameters/1-3_P36.csv
- supplementary_material/line_shape_parameters/1-1_P34.csv
- supplementary_material/line_shape_parameters/0-2_P37.csv
- supplementary_material/line_shape_parameters/0-2_P36.csv
- supplementary_material/line_shape_parameters/1-1_P35.csv
- supplementary_material/line_shape_parameters/4-4_P35.csv
- supplementary_material/line_shape_parameters/1-1_P37.csv
- supplementary_material/line_shape_parameters/0-2_P34.csv
- supplementary_material/line_shape_parameters/0-2_P35.csv
- supplementary_material/line_shape_parameters/1-1_P36.csv
- supplementary_material/line_shape_parameters/4-4_P34.csv
- supplementary_material/line_shape_parameters/2-4_P33.csv
- supplementary_material/line_shape_parameters/1-1_P32.csv
- supplementary_material/line_shape_parameters/0-2_P31.csv
- supplementary_material/line_shape_parameters/1-1_P33.csv
- supplementary_material/line_shape_parameters/2-4_P36.csv
- supplementary_material/line_shape_parameters/2-4_P34.csv
- supplementary_material/line_shape_parameters/1-1_P31.csv
- supplementary_material/line_shape_parameters/0-2_P32.csv
- supplementary_material/line_shape_parameters/0-2_P33.csv
- supplementary_material/line_shape_parameters/2-4_P35.csv
- __MACOSX/supplementary_material/line_shape_parameters/._2-4_P35.csv
- supplementary_material/line_shape_parameters/3-3_P33.csv
- supplementary_material/line_shape_parameters/0-2_P38.csv
- supplementary_material/line_shape_parameters/3-3_P35.csv
- __MACOSX/supplementary_material/line_shape_parameters/._3-3_P35.csv
- supplementary_material/line_shape_parameters/3-3_P34.csv
- supplementary_material/line_shape_parameters/1-1_P38.csv
- supplementary_material/line_shape_parameters/3-3_P36.csv
- supplementary_material/line_shape_parameters/2-2_P36.csv
- supplementary_material/line_shape_parameters/0-0_P38.csv
- supplementary_material/line_shape_parameters/0-0_P39.csv
- supplementary_material/line_shape_parameters/2-2_P37.csv
- supplementary_material/line_shape_parameters/2-2_P35.csv
- supplementary_material/line_shape_parameters/2-2_P34.csv
- supplementary_material/line_shape_parameters/2-2_P33.csv
- supplementary_material/line_shape_parameters/2-2_P32.csv
- supplementary_material/generalized_cross_sections/1-3_P32.csv
- __MACOSX/supplementary_material/generalized_cross_sections/._1-3_P32.csv
- supplementary_material/generalized_cross_sections/0-0_P31.csv
- __MACOSX/supplementary_material/generalized_cross_sections/._0-0_P31.csv
- supplementary_material/generalized_cross_sections/3-5_P34.csv
- __MACOSX/supplementary_material/generalized_cross_sections/._3-5_P34.csv
- supplementary_material/generalized_cross_sections/3-5_P35.csv
- __MACOSX/supplementary_material/generalized_cross_sections/._3-5_P35.csv
- supplementary_material/generalized_cross_sections/1-3_P33.csv
- __MACOSX/supplementary_material/generalized_cross_sections/._1-3_P33.csv
- supplementary_material/generalized_cross_sections/0-0_P32.csv
- __MACOSX/supplementary_material/generalized_cross_sections/._0-0_P32.csv
- supplementary_material/generalized_cross_sections/3-5_P36.csv
- __MACOSX/supplementary_material/generalized_cross_sections/._3-5_P36.csv
- supplementary_material/generalized_cross_sections/0-0_P33.csv
- __MACOSX/supplementary_material/generalized_cross_sections/._0-0_P33.csv
- supplementary_material/generalized_cross_sections/0-0_P37.csv
- __MACOSX/supplementary_material/generalized_cross_sections/._0-0_P37.csv
- supplementary_material/generalized_cross_sections/.DS_Store
- __MACOSX/supplementary_material/generalized_cross_sections/._.DS_Store
- supplementary_material/generalized_cross_sections/0-0_P36.csv
- __MACOSX/supplementary_material/generalized_cross_sections/._0-0_P36.csv
- supplementary_material/generalized_cross_sections/1-3_P35.csv
- __MACOSX/supplementary_material/generalized_cross_sections/._1-3_P35.csv
- supplementary_material/generalized_cross_sections/1-3_P37.csv
- __MACOSX/supplementary_material/generalized_cross_sections/._1-3_P37.csv
- supplementary_material/generalized_cross_sections/0-0_P34.csv
- __MACOSX/supplementary_material/generalized_cross_sections/._0-0_P34.csv
- supplementary_material/generalized_cross_sections/0-0_P35.csv
- __MACOSX/supplementary_material/generalized_cross_sections/._0-0_P35.csv
- supplementary_material/generalized_cross_sections/1-3_P36.csv
- __MACOSX/supplementary_material/generalized_cross_sections/._1-3_P36.csv
- supplementary_material/generalized_cross_sections/1-1_P34.csv
- __MACOSX/supplementary_material/generalized_cross_sections/._1-1_P34.csv
- supplementary_material/generalized_cross_sections/0-2_P37.csv
- __MACOSX/supplementary_material/generalized_cross_sections/._0-2_P37.csv
- supplementary_material/generalized_cross_sections/0-2_P36.csv
- __MACOSX/supplementary_material/generalized_cross_sections/._0-2_P36.csv
- supplementary_material/generalized_cross_sections/1-1_P35.csv
- __MACOSX/supplementary_material/generalized_cross_sections/._1-1_P35.csv
- supplementary_material/generalized_cross_sections/4-4_P35.csv
- __MACOSX/supplementary_material/generalized_cross_sections/._4-4_P35.csv
- supplementary_material/generalized_cross_sections/1-1_P37.csv
- __MACOSX/supplementary_material/generalized_cross_sections/._1-1_P37.csv
- supplementary_material/generalized_cross_sections/0-2_P34.csv
- __MACOSX/supplementary_material/generalized_cross_sections/._0-2_P34.csv
- supplementary_material/generalized_cross_sections/0-2_P35.csv
- __MACOSX/supplementary_material/generalized_cross_sections/._0-2_P35.csv
- supplementary_material/generalized_cross_sections/1-1_P36.csv
- __MACOSX/supplementary_material/generalized_cross_sections/._1-1_P36.csv
- supplementary_material/generalized_cross_sections/4-4_P34.csv
- __MACOSX/supplementary_material/generalized_cross_sections/._4-4_P34.csv
- supplementary_material/generalized_cross_sections/2-4_P33.csv
- __MACOSX/supplementary_material/generalized_cross_sections/._2-4_P33.csv
- supplementary_material/generalized_cross_sections/1-3_P43.csv
- __MACOSX/supplementary_material/generalized_cross_sections/._1-3_P43.csv
- supplementary_material/generalized_cross_sections/1-1_P32.csv
- __MACOSX/supplementary_material/generalized_cross_sections/._1-1_P32.csv
- supplementary_material/generalized_cross_sections/0-2_P31.csv
- __MACOSX/supplementary_material/generalized_cross_sections/._0-2_P31.csv
- supplementary_material/generalized_cross_sections/1-1_P33.csv
- __MACOSX/supplementary_material/generalized_cross_sections/._1-1_P33.csv
- supplementary_material/generalized_cross_sections/2-4_P36.csv
- __MACOSX/supplementary_material/generalized_cross_sections/._2-4_P36.csv
- supplementary_material/generalized_cross_sections/2-4_P34.csv
- __MACOSX/supplementary_material/generalized_cross_sections/._2-4_P34.csv
- supplementary_material/generalized_cross_sections/1-1_P31.csv
- __MACOSX/supplementary_material/generalized_cross_sections/._1-1_P31.csv
- supplementary_material/generalized_cross_sections/0-2_P32.csv
- __MACOSX/supplementary_material/generalized_cross_sections/._0-2_P32.csv
- supplementary_material/generalized_cross_sections/0-2_P33.csv
- __MACOSX/supplementary_material/generalized_cross_sections/._0-2_P33.csv
- supplementary_material/generalized_cross_sections/2-4_P35.csv
- __MACOSX/supplementary_material/generalized_cross_sections/._2-4_P35.csv
- supplementary_material/generalized_cross_sections/3-3_P33.csv
- __MACOSX/supplementary_material/generalized_cross_sections/._3-3_P33.csv
- supplementary_material/generalized_cross_sections/0-2_P38.csv
- __MACOSX/supplementary_material/generalized_cross_sections/._0-2_P38.csv
- supplementary_material/generalized_cross_sections/3-3_P35.csv
- __MACOSX/supplementary_material/generalized_cross_sections/._3-3_P35.csv
- supplementary_material/generalized_cross_sections/3-3_P34.csv
- __MACOSX/supplementary_material/generalized_cross_sections/._3-3_P34.csv
- supplementary_material/generalized_cross_sections/1-1_P38.csv
- __MACOSX/supplementary_material/generalized_cross_sections/._1-1_P38.csv
- supplementary_material/generalized_cross_sections/3-3_P36.csv
- __MACOSX/supplementary_material/generalized_cross_sections/._3-3_P36.csv
- supplementary_material/generalized_cross_sections/2-2_P36.csv
- __MACOSX/supplementary_material/generalized_cross_sections/._2-2_P36.csv
- supplementary_material/generalized_cross_sections/0-0_P38.csv
- __MACOSX/supplementary_material/generalized_cross_sections/._0-0_P38.csv
- supplementary_material/generalized_cross_sections/0-0_P39.csv
- __MACOSX/supplementary_material/generalized_cross_sections/._0-0_P39.csv
- supplementary_material/generalized_cross_sections/2-2_P37.csv
- __MACOSX/supplementary_material/generalized_cross_sections/._2-2_P37.csv
- supplementary_material/generalized_cross_sections/2-2_P35.csv
- __MACOSX/supplementary_material/generalized_cross_sections/._2-2_P35.csv
- supplementary_material/generalized_cross_sections/2-2_P34.csv
- __MACOSX/supplementary_material/generalized_cross_sections/._2-2_P34.csv
- supplementary_material/generalized_cross_sections/2-2_P33.csv
- __MACOSX/supplementary_material/generalized_cross_sections/._2-2_P33.csv
- supplementary_material/generalized_cross_sections/2-2_P32.csv
- __MACOSX/supplementary_material/generalized_cross_sections/._2-2_P32.csv
- supplementary_material/potential_energy_surface/b82.dat
- supplementary_material/potential_energy_surface/b80.dat
- supplementary_material/potential_energy_surface/b95.dat
- supplementary_material/potential_energy_surface/b91.dat
- supplementary_material/potential_energy_surface/.DS_Store
- __MACOSX/supplementary_material/potential_energy_surface/._.DS_Store
- supplementary_material/potential_energy_surface/b84.dat
- supplementary_material/potential_energy_surface/potcheck.f90
- __MACOSX/supplementary_material/potential_energy_surface/._potcheck.f90
- supplementary_material/potential_energy_surface/b93.dat
- supplementary_material/potential_energy_surface/linpars.dat
- supplementary_material/potential_energy_surface/nonlinpars.dat
- supplementary_material/potential_energy_surface/ref_computed.dat
- supplementary_material/potential_energy_surface/main.f90
- __MACOSX/supplementary_material/potential_energy_surface/._main.f90
- supplementary_material/potential_energy_surface/control_points.dat
- __MACOSX/supplementary_material/potential_energy_surface/._control_points.dat
- supplementary_material/potential_energy_surface/b60.dat
- supplementary_material/potential_energy_surface/b62.dat
- supplementary_material/potential_energy_surface/b73.dat
- supplementary_material/potential_energy_surface/computed.dat
- supplementary_material/potential_energy_surface/b71.dat
