# Supplementary material for: Quantum Calculation of the Collision-Induced Line-Shape Effects in Antiprotonic Helium and the New Accurate Ab Initio p̅He+ –He Potential Energy Surface
Source: J Chem Theory Comput. 2025 Dec 28;22(1):488–501. doi: 10.1021/acs.jctc.5c01636 (PMC12805563; doi:10.1021/acs.jctc.5c01636)
Supplement: Supplementary file 3 [file ct5c01636_si_003.zip › supplementary_material/line_shape_parameters/1-3_P32.csv]

Temperature	Gamma0	Delta0
1.5000e+00	3.6704e-03	-6.1269e-02
1.6000e+00	3.4520e-03	-5.6942e-02
1.7000e+00	3.2637e-03	-5.3250e-02
1.8000e+00	3.1008e-03	-5.0083e-02
1.9000e+00	2.9589e-03	-4.7343e-02
2.0000e+00	2.8347e-03	-4.4960e-02
2.1000e+00	2.7249e-03	-4.2870e-02
2.2000e+00	2.6276e-03	-4.1027e-02
2.3000e+00	2.5398e-03	-3.9384e-02
2.4000e+00	2.4611e-03	-3.7920e-02
2.5000e+00	2.3897e-03	-3.6603e-02
2.6000e+00	2.3244e-03	-3.5413e-02
2.7000e+00	2.2679e-03	-3.4365e-02
2.8000e+00	2.2168e-03	-3.3419e-02
2.9000e+00	2.1707e-03	-3.2567e-02
3.0000e+00	2.1280e-03	-3.1787e-02
3.1000e+00	2.0885e-03	-3.1070e-02
3.2000e+00	2.0518e-03	-3.0409e-02
3.3000e+00	2.0178e-03	-2.9801e-02
3.4000e+00	1.9862e-03	-2.9238e-02
3.5000e+00	1.9568e-03	-2.8718e-02
3.6000e+00	1.9294e-03	-2.8234e-02
3.7000e+00	1.9036e-03	-2.7782e-02
3.8000e+00	1.8795e-03	-2.7362e-02
3.9000e+00	1.8568e-03	-2.6969e-02
4.0000e+00	1.8360e-03	-2.6606e-02
4.1000e+00	1.8165e-03	-2.6266e-02
4.2000e+00	1.7982e-03	-2.5948e-02
4.3000e+00	1.7810e-03	-2.5650e-02
4.4000e+00	1.7647e-03	-2.5369e-02
4.5000e+00	1.7493e-03	-2.5104e-02
4.6000e+00	1.7347e-03	-2.4853e-02
4.7000e+00	1.7209e-03	-2.4615e-02
4.8000e+00	1.7077e-03	-2.4390e-02
4.9000e+00	1.6953e-03	-2.4177e-02
5.0000e+00	1.6834e-03	-2.3975e-02
5.1000e+00	1.6721e-03	-2.3781e-02
5.2000e+00	1.6613e-03	-2.3598e-02
5.3000e+00	1.6512e-03	-2.3425e-02
5.4000e+00	1.6416e-03	-2.3260e-02
5.5000e+00	1.6325e-03	-2.3102e-02
5.6000e+00	1.6238e-03	-2.2952e-02
5.7000e+00	1.6154e-03	-2.2809e-02
5.8000e+00	1.6075e-03	-2.2671e-02
5.9000e+00	1.5999e-03	-2.2539e-02
6.0000e+00	1.5926e-03	-2.2413e-02
6.1000e+00	1.5856e-03	-2.2292e-02
6.2000e+00	1.5789e-03	-2.2175e-02
6.3000e+00	1.5725e-03	-2.2063e-02
6.4000e+00	1.5663e-03	-2.1955e-02
6.5000e+00	1.5604e-03	-2.1851e-02
6.6000e+00	1.5548e-03	-2.1752e-02
6.7000e+00	1.5494e-03	-2.1656e-02
6.8000e+00	1.5443e-03	-2.1564e-02
6.9000e+00	1.5393e-03	-2.1475e-02
7.0000e+00	1.5346e-03	-2.1389e-02
7.1000e+00	1.5300e-03	-2.1306e-02
7.2000e+00	1.5256e-03	-2.1225e-02
7.3000e+00	1.5214e-03	-2.1147e-02
7.4000e+00	1.5173e-03	-2.1072e-02
7.5000e+00	1.5134e-03	-2.0999e-02
7.6000e+00	1.5096e-03	-2.0928e-02
7.7000e+00	1.5060e-03	-2.0859e-02
7.8000e+00	1.5025e-03	-2.0793e-02
7.9000e+00	1.4991e-03	-2.0728e-02
8.0000e+00	1.4959e-03	-2.0666e-02
8.1000e+00	1.4928e-03	-2.0605e-02
8.2000e+00	1.4898e-03	-2.0546e-02
8.3000e+00	1.4869e-03	-2.0488e-02
8.4000e+00	1.4842e-03	-2.0432e-02
8.5000e+00	1.4815e-03	-2.0378e-02
8.6000e+00	1.4789e-03	-2.0325e-02
8.7000e+00	1.4764e-03	-2.0273e-02
8.8000e+00	1.4740e-03	-2.0223e-02
8.9000e+00	1.4717e-03	-2.0174e-02
9.0000e+00	1.4695e-03	-2.0126e-02
9.1000e+00	1.4673e-03	-2.0079e-02
9.2000e+00	1.4652e-03	-2.0033e-02
9.3000e+00	1.4632e-03	-1.9989e-02
9.4000e+00	1.4613e-03	-1.9946e-02
9.5000e+00	1.4595e-03	-1.9903e-02
9.6000e+00	1.4577e-03	-1.9862e-02
9.7000e+00	1.4560e-03	-1.9821e-02
9.8000e+00	1.4543e-03	-1.9781e-02
9.9000e+00	1.4527e-03	-1.9742e-02
1.0000e+01	1.4511e-03	-1.9704e-02
1.0100e+01	1.4496e-03	-1.9667e-02
1.0200e+01	1.4482e-03	-1.9630e-02
1.0300e+01	1.4468e-03	-1.9595e-02
1.0400e+01	1.4455e-03	-1.9559e-02
1.0500e+01	1.4442e-03	-1.9525e-02
1.0600e+01	1.4429e-03	-1.9491e-02
1.0700e+01	1.4417e-03	-1.9458e-02
1.0800e+01	1.4406e-03	-1.9426e-02
1.0900e+01	1.4395e-03	-1.9394e-02
1.1000e+01	1.4384e-03	-1.9363e-02
1.1100e+01	1.4374e-03	-1.9332e-02
1.1200e+01	1.4364e-03	-1.9302e-02
1.1300e+01	1.4354e-03	-1.9272e-02
1.1400e+01	1.4345e-03	-1.9243e-02
1.1500e+01	1.4336e-03	-1.9214e-02
1.1600e+01	1.4328e-03	-1.9186e-02
1.1700e+01	1.4319e-03	-1.9158e-02
1.1800e+01	1.4312e-03	-1.9131e-02
1.1900e+01	1.4304e-03	-1.9104e-02
1.2000e+01	1.4297e-03	-1.9078e-02
1.2100e+01	1.4290e-03	-1.9052e-02
1.2200e+01	1.4283e-03	-1.9027e-02
1.2300e+01	1.4277e-03	-1.9001e-02
1.2400e+01	1.4271e-03	-1.8977e-02
1.2500e+01	1.4265e-03	-1.8952e-02
1.2600e+01	1.4259e-03	-1.8928e-02
1.2700e+01	1.4254e-03	-1.8904e-02
1.2800e+01	1.4249e-03	-1.8881e-02
1.2900e+01	1.4244e-03	-1.8858e-02
1.3000e+01	1.4239e-03	-1.8835e-02
1.3100e+01	1.4235e-03	-1.8812e-02
1.3200e+01	1.4230e-03	-1.8790e-02
1.3300e+01	1.4226e-03	-1.8768e-02
1.3400e+01	1.4223e-03	-1.8747e-02
1.3500e+01	1.4219e-03	-1.8726e-02
1.3600e+01	1.4215e-03	-1.8705e-02
1.3700e+01	1.4212e-03	-1.8684e-02
1.3800e+01	1.4209e-03	-1.8663e-02
1.3900e+01	1.4206e-03	-1.8643e-02
1.4000e+01	1.4203e-03	-1.8623e-02
1.4100e+01	1.4201e-03	-1.8603e-02
1.4200e+01	1.4198e-03	-1.8584e-02
1.4300e+01	1.4196e-03	-1.8564e-02
1.4400e+01	1.4194e-03	-1.8545e-02
1.4500e+01	1.4192e-03	-1.8527e-02
1.4600e+01	1.4190e-03	-1.8508e-02
1.4700e+01	1.4189e-03	-1.8490e-02
1.4800e+01	1.4187e-03	-1.8472e-02
1.4900e+01	1.4186e-03	-1.8454e-02
1.5000e+01	1.4185e-03	-1.8436e-02
