# Supplementary material for: Quantum Calculation of the Collision-Induced Line-Shape Effects in Antiprotonic Helium and the New Accurate Ab Initio p̅He+ –He Potential Energy Surface
Source: J Chem Theory Comput. 2025 Dec 28;22(1):488–501. doi: 10.1021/acs.jctc.5c01636 (PMC12805563; doi:10.1021/acs.jctc.5c01636)
Supplement: Supplementary file 3 [file ct5c01636_si_003.zip › supplementary_material/line_shape_parameters/0-0_P31.csv]

Temperature	Gamma0	Delta0
1.5000e+00	3.0784e-03	-1.5397e-01
1.6000e+00	2.7836e-03	-1.4231e-01
1.7000e+00	2.5292e-03	-1.3212e-01
1.8000e+00	2.3099e-03	-1.2315e-01
1.9000e+00	2.1196e-03	-1.1519e-01
2.0000e+00	1.9540e-03	-1.0809e-01
2.1000e+00	1.8086e-03	-1.0173e-01
2.2000e+00	1.6807e-03	-9.5986e-02
2.3000e+00	1.5653e-03	-9.0768e-02
2.4000e+00	1.4623e-03	-8.6020e-02
2.5000e+00	1.3689e-03	-8.1671e-02
2.6000e+00	1.2835e-03	-7.7672e-02
2.7000e+00	1.2150e-03	-7.4042e-02
2.8000e+00	1.1546e-03	-7.0697e-02
2.9000e+00	1.1010e-03	-6.7612e-02
3.0000e+00	1.0532e-03	-6.4750e-02
3.1000e+00	1.0089e-03	-6.2080e-02
3.2000e+00	9.6816e-04	-5.9586e-02
3.3000e+00	9.3055e-04	-5.7252e-02
3.4000e+00	8.9577e-04	-5.5063e-02
3.5000e+00	8.6369e-04	-5.3007e-02
3.6000e+00	8.3389e-04	-5.1071e-02
3.7000e+00	8.0596e-04	-4.9244e-02
3.8000e+00	7.8002e-04	-4.7519e-02
3.9000e+00	7.5568e-04	-4.5886e-02
4.0000e+00	7.3410e-04	-4.4347e-02
4.1000e+00	7.1421e-04	-4.2890e-02
4.2000e+00	6.9566e-04	-4.1506e-02
4.3000e+00	6.7834e-04	-4.0191e-02
4.4000e+00	6.6250e-04	-3.8941e-02
4.5000e+00	6.4761e-04	-3.7748e-02
4.6000e+00	6.3356e-04	-3.6610e-02
4.7000e+00	6.2033e-04	-3.5523e-02
4.8000e+00	6.0782e-04	-3.4483e-02
4.9000e+00	5.9605e-04	-3.3488e-02
5.0000e+00	5.8490e-04	-3.2535e-02
5.1000e+00	5.7429e-04	-3.1620e-02
5.2000e+00	5.6426e-04	-3.0742e-02
5.3000e+00	5.5503e-04	-2.9902e-02
5.4000e+00	5.4640e-04	-2.9095e-02
5.5000e+00	5.3818e-04	-2.8318e-02
5.6000e+00	5.3040e-04	-2.7571e-02
5.7000e+00	5.2302e-04	-2.6852e-02
5.8000e+00	5.1608e-04	-2.6159e-02
5.9000e+00	5.0958e-04	-2.5490e-02
6.0000e+00	5.0338e-04	-2.4845e-02
6.1000e+00	4.9748e-04	-2.4223e-02
6.2000e+00	4.9185e-04	-2.3621e-02
6.3000e+00	4.8649e-04	-2.3039e-02
6.4000e+00	4.8137e-04	-2.2476e-02
6.5000e+00	4.7646e-04	-2.1931e-02
6.6000e+00	4.7189e-04	-2.1405e-02
6.7000e+00	4.6757e-04	-2.0896e-02
6.8000e+00	4.6342e-04	-2.0402e-02
6.9000e+00	4.5945e-04	-1.9922e-02
7.0000e+00	4.5569e-04	-1.9458e-02
7.1000e+00	4.5208e-04	-1.9008e-02
7.2000e+00	4.4862e-04	-1.8570e-02
7.3000e+00	4.4539e-04	-1.8145e-02
7.4000e+00	4.4229e-04	-1.7732e-02
7.5000e+00	4.3933e-04	-1.7331e-02
7.6000e+00	4.3651e-04	-1.6941e-02
7.7000e+00	4.3381e-04	-1.6562e-02
7.8000e+00	4.3120e-04	-1.6192e-02
7.9000e+00	4.2873e-04	-1.5833e-02
8.0000e+00	4.2641e-04	-1.5484e-02
8.1000e+00	4.2417e-04	-1.5143e-02
8.2000e+00	4.2202e-04	-1.4811e-02
8.3000e+00	4.1997e-04	-1.4488e-02
8.4000e+00	4.1800e-04	-1.4173e-02
8.5000e+00	4.1611e-04	-1.3866e-02
8.6000e+00	4.1429e-04	-1.3566e-02
8.7000e+00	4.1258e-04	-1.3273e-02
8.8000e+00	4.1096e-04	-1.2988e-02
8.9000e+00	4.0940e-04	-1.2709e-02
9.0000e+00	4.0790e-04	-1.2437e-02
9.1000e+00	4.0647e-04	-1.2171e-02
9.2000e+00	4.0510e-04	-1.1911e-02
9.3000e+00	4.0381e-04	-1.1657e-02
9.4000e+00	4.0258e-04	-1.1409e-02
9.5000e+00	4.0139e-04	-1.1167e-02
9.6000e+00	4.0025e-04	-1.0930e-02
9.7000e+00	3.9916e-04	-1.0698e-02
9.8000e+00	3.9811e-04	-1.0471e-02
9.9000e+00	3.9711e-04	-1.0249e-02
1.0000e+01	3.9614e-04	-1.0031e-02
1.0100e+01	3.9522e-04	-9.8181e-03
1.0200e+01	3.9436e-04	-9.6097e-03
1.0300e+01	3.9354e-04	-9.4056e-03
1.0400e+01	3.9276e-04	-9.2055e-03
1.0500e+01	3.9201e-04	-9.0095e-03
1.0600e+01	3.9131e-04	-8.8177e-03
1.0700e+01	3.9064e-04	-8.6296e-03
1.0800e+01	3.8999e-04	-8.4452e-03
1.0900e+01	3.8938e-04	-8.2644e-03
1.1000e+01	3.8879e-04	-8.0870e-03
1.1100e+01	3.8823e-04	-7.9131e-03
1.1200e+01	3.8770e-04	-7.7423e-03
1.1300e+01	3.8718e-04	-7.5748e-03
1.1400e+01	3.8670e-04	-7.4105e-03
1.1500e+01	3.8623e-04	-7.2491e-03
1.1600e+01	3.8580e-04	-7.0907e-03
1.1700e+01	3.8540e-04	-6.9353e-03
1.1800e+01	3.8502e-04	-6.7826e-03
1.1900e+01	3.8466e-04	-6.6328e-03
1.2000e+01	3.8433e-04	-6.4856e-03
1.2100e+01	3.8401e-04	-6.3409e-03
1.2200e+01	3.8371e-04	-6.1989e-03
1.2300e+01	3.8343e-04	-6.0593e-03
1.2400e+01	3.8317e-04	-5.9221e-03
1.2500e+01	3.8292e-04	-5.7872e-03
1.2600e+01	3.8268e-04	-5.6546e-03
1.2700e+01	3.8246e-04	-5.5243e-03
1.2800e+01	3.8226e-04	-5.3960e-03
1.2900e+01	3.8206e-04	-5.2699e-03
1.3000e+01	3.8189e-04	-5.1458e-03
1.3100e+01	3.8173e-04	-5.0239e-03
1.3200e+01	3.8160e-04	-4.9039e-03
1.3300e+01	3.8147e-04	-4.7860e-03
1.3400e+01	3.8136e-04	-4.6699e-03
1.3500e+01	3.8126e-04	-4.5557e-03
1.3600e+01	3.8118e-04	-4.4432e-03
1.3700e+01	3.8110e-04	-4.3325e-03
1.3800e+01	3.8102e-04	-4.2235e-03
1.3900e+01	3.8096e-04	-4.1162e-03
1.4000e+01	3.8091e-04	-4.0104e-03
1.4100e+01	3.8086e-04	-3.9063e-03
1.4200e+01	3.8082e-04	-3.8036e-03
1.4300e+01	3.8079e-04	-3.7024e-03
1.4400e+01	3.8078e-04	-3.6031e-03
1.4500e+01	3.8081e-04	-3.5055e-03
1.4600e+01	3.8084e-04	-3.4092e-03
1.4700e+01	3.8087e-04	-3.3142e-03
1.4800e+01	3.8091e-04	-3.2206e-03
1.4900e+01	3.8096e-04	-3.1283e-03
1.5000e+01	3.8101e-04	-3.0374e-03
