# Supplementary material for: Quantum Calculation of the Collision-Induced Line-Shape Effects in Antiprotonic Helium and the New Accurate Ab Initio p̅He+ –He Potential Energy Surface
Source: J Chem Theory Comput. 2025 Dec 28;22(1):488–501. doi: 10.1021/acs.jctc.5c01636 (PMC12805563; doi:10.1021/acs.jctc.5c01636)
Supplement: Supplementary file 3 [file ct5c01636_si_003.zip › supplementary_material/line_shape_parameters/3-5_P34.csv]

Temperature	Gamma0	Delta0
1.5000e+00	4.2494e-01	-1.5367e+00
1.6000e+00	3.8541e-01	-1.4200e+00
1.7000e+00	3.5152e-01	-1.3187e+00
1.8000e+00	3.2227e-01	-1.2300e+00
1.9000e+00	2.9682e-01	-1.1517e+00
2.0000e+00	2.7455e-01	-1.0823e+00
2.1000e+00	2.5492e-01	-1.0203e+00
2.2000e+00	2.3752e-01	-9.6468e-01
2.3000e+00	2.2199e-01	-9.1447e-01
2.4000e+00	2.0811e-01	-8.6901e-01
2.5000e+00	1.9560e-01	-8.2762e-01
2.6000e+00	1.8429e-01	-7.8980e-01
2.7000e+00	1.7410e-01	-7.5527e-01
2.8000e+00	1.6484e-01	-7.2354e-01
2.9000e+00	1.5642e-01	-6.9433e-01
3.0000e+00	1.4870e-01	-6.6731e-01
3.1000e+00	1.4159e-01	-6.4223e-01
3.2000e+00	1.3505e-01	-6.1892e-01
3.3000e+00	1.2901e-01	-5.9720e-01
3.4000e+00	1.2342e-01	-5.7692e-01
3.5000e+00	1.1824e-01	-5.5794e-01
3.6000e+00	1.1342e-01	-5.4016e-01
3.7000e+00	1.0893e-01	-5.2344e-01
3.8000e+00	1.0474e-01	-5.0772e-01
3.9000e+00	1.0082e-01	-4.9290e-01
4.0000e+00	9.7167e-02	-4.7893e-01
4.1000e+00	9.3742e-02	-4.6574e-01
4.2000e+00	9.0527e-02	-4.5325e-01
4.3000e+00	8.7508e-02	-4.4142e-01
4.4000e+00	8.4661e-02	-4.3019e-01
4.5000e+00	8.1969e-02	-4.1952e-01
4.6000e+00	7.9427e-02	-4.0936e-01
4.7000e+00	7.7022e-02	-3.9969e-01
4.8000e+00	7.4742e-02	-3.9047e-01
4.9000e+00	7.2585e-02	-3.8167e-01
5.0000e+00	7.0536e-02	-3.7326e-01
5.1000e+00	6.8584e-02	-3.6522e-01
5.2000e+00	6.6732e-02	-3.5752e-01
5.3000e+00	6.4973e-02	-3.5016e-01
5.4000e+00	6.3298e-02	-3.4310e-01
5.5000e+00	6.1700e-02	-3.3632e-01
5.6000e+00	6.0176e-02	-3.2982e-01
5.7000e+00	5.8721e-02	-3.2357e-01
5.8000e+00	5.7328e-02	-3.1756e-01
5.9000e+00	5.5993e-02	-3.1178e-01
6.0000e+00	5.4715e-02	-3.0621e-01
6.1000e+00	5.3490e-02	-3.0084e-01
6.2000e+00	5.2315e-02	-2.9566e-01
6.3000e+00	5.1187e-02	-2.9066e-01
6.4000e+00	5.0104e-02	-2.8584e-01
6.5000e+00	4.9061e-02	-2.8118e-01
6.6000e+00	4.8063e-02	-2.7669e-01
6.7000e+00	4.7104e-02	-2.7234e-01
6.8000e+00	4.6178e-02	-2.6813e-01
6.9000e+00	4.5285e-02	-2.6405e-01
7.0000e+00	4.4428e-02	-2.6011e-01
7.1000e+00	4.3602e-02	-2.5629e-01
7.2000e+00	4.2803e-02	-2.5258e-01
7.3000e+00	4.2031e-02	-2.4899e-01
7.4000e+00	4.1281e-02	-2.4549e-01
7.5000e+00	4.0561e-02	-2.4211e-01
7.6000e+00	3.9866e-02	-2.3883e-01
7.7000e+00	3.9192e-02	-2.3564e-01
7.8000e+00	3.8539e-02	-2.3253e-01
7.9000e+00	3.7908e-02	-2.2951e-01
8.0000e+00	3.7298e-02	-2.2658e-01
8.1000e+00	3.6707e-02	-2.2373e-01
8.2000e+00	3.6133e-02	-2.2095e-01
8.3000e+00	3.5577e-02	-2.1824e-01
8.4000e+00	3.5039e-02	-2.1561e-01
8.5000e+00	3.4516e-02	-2.1305e-01
8.6000e+00	3.4008e-02	-2.1055e-01
8.7000e+00	3.3514e-02	-2.0811e-01
8.8000e+00	3.3034e-02	-2.0573e-01
8.9000e+00	3.2567e-02	-2.0341e-01
9.0000e+00	3.2114e-02	-2.0115e-01
9.1000e+00	3.1673e-02	-1.9894e-01
9.2000e+00	3.1245e-02	-1.9678e-01
9.3000e+00	3.0828e-02	-1.9468e-01
9.4000e+00	3.0423e-02	-1.9262e-01
9.5000e+00	3.0029e-02	-1.9061e-01
9.6000e+00	2.9645e-02	-1.8865e-01
9.7000e+00	2.9270e-02	-1.8673e-01
9.8000e+00	2.8905e-02	-1.8485e-01
9.9000e+00	2.8550e-02	-1.8302e-01
1.0000e+01	2.8202e-02	-1.8122e-01
1.0100e+01	2.7863e-02	-1.7946e-01
1.0200e+01	2.7533e-02	-1.7774e-01
1.0300e+01	2.7211e-02	-1.7605e-01
1.0400e+01	2.6896e-02	-1.7440e-01
1.0500e+01	2.6589e-02	-1.7279e-01
1.0600e+01	2.6289e-02	-1.7121e-01
1.0700e+01	2.5997e-02	-1.6966e-01
1.0800e+01	2.5712e-02	-1.6814e-01
1.0900e+01	2.5432e-02	-1.6665e-01
1.1000e+01	2.5159e-02	-1.6519e-01
1.1100e+01	2.4893e-02	-1.6376e-01
1.1200e+01	2.4632e-02	-1.6236e-01
1.1300e+01	2.4376e-02	-1.6098e-01
1.1400e+01	2.4126e-02	-1.5963e-01
1.1500e+01	2.3882e-02	-1.5830e-01
1.1600e+01	2.3642e-02	-1.5700e-01
1.1700e+01	2.3408e-02	-1.5573e-01
1.1800e+01	2.3179e-02	-1.5447e-01
1.1900e+01	2.2955e-02	-1.5324e-01
1.2000e+01	2.2735e-02	-1.5203e-01
1.2100e+01	2.2520e-02	-1.5084e-01
1.2200e+01	2.2309e-02	-1.4968e-01
1.2300e+01	2.2103e-02	-1.4853e-01
1.2400e+01	2.1901e-02	-1.4740e-01
1.2500e+01	2.1702e-02	-1.4630e-01
1.2600e+01	2.1508e-02	-1.4521e-01
1.2700e+01	2.1317e-02	-1.4414e-01
1.2800e+01	2.1130e-02	-1.4309e-01
1.2900e+01	2.0946e-02	-1.4205e-01
1.3000e+01	2.0765e-02	-1.4103e-01
1.3100e+01	2.0588e-02	-1.4003e-01
1.3200e+01	2.0415e-02	-1.3905e-01
1.3300e+01	2.0245e-02	-1.3808e-01
1.3400e+01	2.0079e-02	-1.3713e-01
1.3500e+01	1.9915e-02	-1.3619e-01
1.3600e+01	1.9754e-02	-1.3527e-01
1.3700e+01	1.9596e-02	-1.3436e-01
1.3800e+01	1.9441e-02	-1.3346e-01
1.3900e+01	1.9289e-02	-1.3258e-01
1.4000e+01	1.9138e-02	-1.3171e-01
1.4100e+01	1.8990e-02	-1.3086e-01
1.4200e+01	1.8845e-02	-1.3001e-01
1.4300e+01	1.8701e-02	-1.2918e-01
1.4400e+01	1.8562e-02	-1.2836e-01
1.4500e+01	1.8426e-02	-1.2756e-01
1.4600e+01	1.8292e-02	-1.2677e-01
1.4700e+01	1.8159e-02	-1.2599e-01
1.4800e+01	1.8029e-02	-1.2522e-01
1.4900e+01	1.7900e-02	-1.2446e-01
1.5000e+01	1.7773e-02	-1.2371e-01
