# Supplementary material for: Quantum Calculation of the Collision-Induced Line-Shape Effects in Antiprotonic Helium and the New Accurate Ab Initio p̅He+ –He Potential Energy Surface
Source: J Chem Theory Comput. 2025 Dec 28;22(1):488–501. doi: 10.1021/acs.jctc.5c01636 (PMC12805563; doi:10.1021/acs.jctc.5c01636)
Supplement: Supplementary file 3 [file ct5c01636_si_003.zip › supplementary_material/line_shape_parameters/3-5_P35.csv]

Temperature	Gamma0	Delta0
1.5000e+00	1.0880e+00	-2.3130e+00
1.6000e+00	9.8341e-01	-2.1356e+00
1.7000e+00	8.9397e-01	-1.9817e+00
1.8000e+00	8.1684e-01	-1.8470e+00
1.9000e+00	7.4983e-01	-1.7282e+00
2.0000e+00	6.9125e-01	-1.6229e+00
2.1000e+00	6.3970e-01	-1.5289e+00
2.2000e+00	5.9408e-01	-1.4446e+00
2.3000e+00	5.5351e-01	-1.3685e+00
2.4000e+00	5.1726e-01	-1.2996e+00
2.5000e+00	4.8471e-01	-1.2369e+00
2.6000e+00	4.5538e-01	-1.1797e+00
2.7000e+00	4.2885e-01	-1.1273e+00
2.8000e+00	4.0476e-01	-1.0791e+00
2.9000e+00	3.8283e-01	-1.0348e+00
3.0000e+00	3.6279e-01	-9.9374e-01
3.1000e+00	3.4442e-01	-9.5568e-01
3.2000e+00	3.2754e-01	-9.2031e-01
3.3000e+00	3.1199e-01	-8.8737e-01
3.4000e+00	2.9763e-01	-8.5661e-01
3.5000e+00	2.8434e-01	-8.2783e-01
3.6000e+00	2.7202e-01	-8.0087e-01
3.7000e+00	2.6056e-01	-7.7553e-01
3.8000e+00	2.4989e-01	-7.5171e-01
3.9000e+00	2.3994e-01	-7.2926e-01
4.0000e+00	2.3063e-01	-7.0809e-01
4.1000e+00	2.2192e-01	-6.8808e-01
4.2000e+00	2.1375e-01	-6.6915e-01
4.3000e+00	2.0609e-01	-6.5121e-01
4.4000e+00	1.9888e-01	-6.3419e-01
4.5000e+00	1.9208e-01	-6.1802e-01
4.6000e+00	1.8567e-01	-6.0263e-01
4.7000e+00	1.7962e-01	-5.8799e-01
4.8000e+00	1.7390e-01	-5.7402e-01
4.9000e+00	1.6849e-01	-5.6070e-01
5.0000e+00	1.6336e-01	-5.4798e-01
5.1000e+00	1.5849e-01	-5.3581e-01
5.2000e+00	1.5387e-01	-5.2417e-01
5.3000e+00	1.4948e-01	-5.1302e-01
5.4000e+00	1.4530e-01	-5.0234e-01
5.5000e+00	1.4132e-01	-4.9210e-01
5.6000e+00	1.3753e-01	-4.8226e-01
5.7000e+00	1.3391e-01	-4.7281e-01
5.8000e+00	1.3046e-01	-4.6373e-01
5.9000e+00	1.2715e-01	-4.5498e-01
6.0000e+00	1.2400e-01	-4.4657e-01
6.1000e+00	1.2097e-01	-4.3846e-01
6.2000e+00	1.1808e-01	-4.3064e-01
6.3000e+00	1.1530e-01	-4.2310e-01
6.4000e+00	1.1264e-01	-4.1582e-01
6.5000e+00	1.1009e-01	-4.0879e-01
6.6000e+00	1.0764e-01	-4.0200e-01
6.7000e+00	1.0528e-01	-3.9544e-01
6.8000e+00	1.0301e-01	-3.8909e-01
6.9000e+00	1.0083e-01	-3.8294e-01
7.0000e+00	9.8732e-02	-3.7700e-01
7.1000e+00	9.6717e-02	-3.7124e-01
7.2000e+00	9.4767e-02	-3.6566e-01
7.3000e+00	9.2888e-02	-3.6024e-01
7.4000e+00	9.1065e-02	-3.5498e-01
7.5000e+00	8.9314e-02	-3.4988e-01
7.6000e+00	8.7633e-02	-3.4494e-01
7.7000e+00	8.6003e-02	-3.4013e-01
7.8000e+00	8.4423e-02	-3.3546e-01
7.9000e+00	8.2896e-02	-3.3092e-01
8.0000e+00	8.1420e-02	-3.2651e-01
8.1000e+00	7.9990e-02	-3.2221e-01
8.2000e+00	7.8605e-02	-3.1804e-01
8.3000e+00	7.7265e-02	-3.1397e-01
8.4000e+00	7.5968e-02	-3.1002e-01
8.5000e+00	7.4712e-02	-3.0616e-01
8.6000e+00	7.3491e-02	-3.0241e-01
8.7000e+00	7.2307e-02	-2.9874e-01
8.8000e+00	7.1157e-02	-2.9517e-01
8.9000e+00	7.0040e-02	-2.9169e-01
9.0000e+00	6.8956e-02	-2.8830e-01
9.1000e+00	6.7903e-02	-2.8498e-01
9.2000e+00	6.6879e-02	-2.8175e-01
9.3000e+00	6.5884e-02	-2.7859e-01
9.4000e+00	6.4919e-02	-2.7551e-01
9.5000e+00	6.3978e-02	-2.7249e-01
9.6000e+00	6.3064e-02	-2.6955e-01
9.7000e+00	6.2174e-02	-2.6668e-01
9.8000e+00	6.1306e-02	-2.6386e-01
9.9000e+00	6.0462e-02	-2.6111e-01
1.0000e+01	5.9638e-02	-2.5842e-01
1.0100e+01	5.8836e-02	-2.5579e-01
1.0200e+01	5.8055e-02	-2.5321e-01
1.0300e+01	5.7292e-02	-2.5069e-01
1.0400e+01	5.6549e-02	-2.4823e-01
1.0500e+01	5.5823e-02	-2.4581e-01
1.0600e+01	5.5117e-02	-2.4344e-01
1.0700e+01	5.4428e-02	-2.4113e-01
1.0800e+01	5.3755e-02	-2.3886e-01
1.0900e+01	5.3096e-02	-2.3663e-01
1.1000e+01	5.2454e-02	-2.3445e-01
1.1100e+01	5.1828e-02	-2.3231e-01
1.1200e+01	5.1215e-02	-2.3022e-01
1.1300e+01	5.0616e-02	-2.2816e-01
1.1400e+01	5.0030e-02	-2.2614e-01
1.1500e+01	4.9458e-02	-2.2417e-01
1.1600e+01	4.8899e-02	-2.2223e-01
1.1700e+01	4.8351e-02	-2.2032e-01
1.1800e+01	4.7815e-02	-2.1845e-01
1.1900e+01	4.7291e-02	-2.1661e-01
1.2000e+01	4.6778e-02	-2.1481e-01
1.2100e+01	4.6275e-02	-2.1304e-01
1.2200e+01	4.5784e-02	-2.1130e-01
1.2300e+01	4.5303e-02	-2.0959e-01
1.2400e+01	4.4832e-02	-2.0792e-01
1.2500e+01	4.4371e-02	-2.0627e-01
1.2600e+01	4.3918e-02	-2.0465e-01
1.2700e+01	4.3475e-02	-2.0305e-01
1.2800e+01	4.3040e-02	-2.0149e-01
1.2900e+01	4.2614e-02	-1.9995e-01
1.3000e+01	4.2196e-02	-1.9843e-01
1.3100e+01	4.1786e-02	-1.9694e-01
1.3200e+01	4.1384e-02	-1.9548e-01
1.3300e+01	4.0991e-02	-1.9404e-01
1.3400e+01	4.0606e-02	-1.9262e-01
1.3500e+01	4.0228e-02	-1.9123e-01
1.3600e+01	3.9856e-02	-1.8985e-01
1.3700e+01	3.9492e-02	-1.8850e-01
1.3800e+01	3.9134e-02	-1.8717e-01
1.3900e+01	3.8782e-02	-1.8586e-01
1.4000e+01	3.8435e-02	-1.8457e-01
1.4100e+01	3.8093e-02	-1.8330e-01
1.4200e+01	3.7757e-02	-1.8205e-01
1.4300e+01	3.7428e-02	-1.8082e-01
1.4400e+01	3.7109e-02	-1.7961e-01
1.4500e+01	3.6796e-02	-1.7841e-01
1.4600e+01	3.6487e-02	-1.7724e-01
1.4700e+01	3.6183e-02	-1.7608e-01
1.4800e+01	3.5883e-02	-1.7494e-01
1.4900e+01	3.5588e-02	-1.7381e-01
1.5000e+01	3.5297e-02	-1.7270e-01
