# Supplementary material for: Quantum Calculation of the Collision-Induced Line-Shape Effects in Antiprotonic Helium and the New Accurate Ab Initio p̅He+ –He Potential Energy Surface
Source: J Chem Theory Comput. 2025 Dec 28;22(1):488–501. doi: 10.1021/acs.jctc.5c01636 (PMC12805563; doi:10.1021/acs.jctc.5c01636)
Supplement: Supplementary file 3 [file ct5c01636_si_003.zip › supplementary_material/line_shape_parameters/1-3_P33.csv]

Temperature	Gamma0	Delta0
1.5000e+00	1.7226e-02	-2.3910e-01
1.6000e+00	1.5705e-02	-2.2138e-01
1.7000e+00	1.4399e-02	-2.0604e-01
1.8000e+00	1.3275e-02	-1.9269e-01
1.9000e+00	1.2302e-02	-1.8097e-01
2.0000e+00	1.1457e-02	-1.7062e-01
2.1000e+00	1.0715e-02	-1.6142e-01
2.2000e+00	1.0061e-02	-1.5320e-01
2.3000e+00	9.4729e-03	-1.4578e-01
2.4000e+00	8.9481e-03	-1.3909e-01
2.5000e+00	8.4720e-03	-1.3299e-01
2.6000e+00	8.0376e-03	-1.2743e-01
2.7000e+00	7.6770e-03	-1.2243e-01
2.8000e+00	7.3555e-03	-1.1786e-01
2.9000e+00	7.0685e-03	-1.1369e-01
3.0000e+00	6.8054e-03	-1.0983e-01
3.1000e+00	6.5614e-03	-1.0625e-01
3.2000e+00	6.3356e-03	-1.0292e-01
3.3000e+00	6.1266e-03	-9.9820e-02
3.4000e+00	5.9325e-03	-9.6927e-02
3.5000e+00	5.7526e-03	-9.4224e-02
3.6000e+00	5.5846e-03	-9.1691e-02
3.7000e+00	5.4267e-03	-8.9307e-02
3.8000e+00	5.2793e-03	-8.7067e-02
3.9000e+00	5.1404e-03	-8.4954e-02
4.0000e+00	5.0150e-03	-8.2977e-02
4.1000e+00	4.8984e-03	-8.1112e-02
4.2000e+00	4.7889e-03	-7.9348e-02
4.3000e+00	4.6860e-03	-7.7679e-02
4.4000e+00	4.5895e-03	-7.6097e-02
4.5000e+00	4.4978e-03	-7.4591e-02
4.6000e+00	4.4107e-03	-7.3159e-02
4.7000e+00	4.3281e-03	-7.1794e-02
4.8000e+00	4.2495e-03	-7.0492e-02
4.9000e+00	4.1750e-03	-6.9250e-02
5.0000e+00	4.1039e-03	-6.8063e-02
5.1000e+00	4.0359e-03	-6.6926e-02
5.2000e+00	3.9711e-03	-6.5838e-02
5.3000e+00	3.9105e-03	-6.4800e-02
5.4000e+00	3.8531e-03	-6.3807e-02
5.5000e+00	3.7981e-03	-6.2853e-02
5.6000e+00	3.7456e-03	-6.1937e-02
5.7000e+00	3.6953e-03	-6.1057e-02
5.8000e+00	3.6472e-03	-6.0210e-02
5.9000e+00	3.6012e-03	-5.9395e-02
6.0000e+00	3.5570e-03	-5.8610e-02
6.1000e+00	3.5144e-03	-5.7853e-02
6.2000e+00	3.4736e-03	-5.7122e-02
6.3000e+00	3.4342e-03	-5.6417e-02
6.4000e+00	3.3963e-03	-5.5736e-02
6.5000e+00	3.3596e-03	-5.5077e-02
6.6000e+00	3.3248e-03	-5.4442e-02
6.7000e+00	3.2915e-03	-5.3829e-02
6.8000e+00	3.2593e-03	-5.3235e-02
6.9000e+00	3.2282e-03	-5.2659e-02
7.0000e+00	3.1982e-03	-5.2102e-02
7.1000e+00	3.1692e-03	-5.1562e-02
7.2000e+00	3.1411e-03	-5.1038e-02
7.3000e+00	3.1141e-03	-5.0530e-02
7.4000e+00	3.0879e-03	-5.0035e-02
7.5000e+00	3.0626e-03	-4.9556e-02
7.6000e+00	3.0381e-03	-4.9091e-02
7.7000e+00	3.0143e-03	-4.8638e-02
7.8000e+00	2.9912e-03	-4.8197e-02
7.9000e+00	2.9690e-03	-4.7769e-02
8.0000e+00	2.9476e-03	-4.7354e-02
8.1000e+00	2.9268e-03	-4.6949e-02
8.2000e+00	2.9066e-03	-4.6555e-02
8.3000e+00	2.8870e-03	-4.6170e-02
8.4000e+00	2.8679e-03	-4.5796e-02
8.5000e+00	2.8493e-03	-4.5431e-02
8.6000e+00	2.8313e-03	-4.5075e-02
8.7000e+00	2.8138e-03	-4.4728e-02
8.8000e+00	2.7968e-03	-4.4389e-02
8.9000e+00	2.7802e-03	-4.4058e-02
9.0000e+00	2.7641e-03	-4.3735e-02
9.1000e+00	2.7485e-03	-4.3420e-02
9.2000e+00	2.7332e-03	-4.3112e-02
9.3000e+00	2.7185e-03	-4.2812e-02
9.4000e+00	2.7042e-03	-4.2518e-02
9.5000e+00	2.6901e-03	-4.2231e-02
9.6000e+00	2.6765e-03	-4.1950e-02
9.7000e+00	2.6631e-03	-4.1675e-02
9.8000e+00	2.6501e-03	-4.1406e-02
9.9000e+00	2.6374e-03	-4.1142e-02
1.0000e+01	2.6250e-03	-4.0885e-02
1.0100e+01	2.6129e-03	-4.0632e-02
1.0200e+01	2.6011e-03	-4.0385e-02
1.0300e+01	2.5896e-03	-4.0142e-02
1.0400e+01	2.5784e-03	-3.9905e-02
1.0500e+01	2.5675e-03	-3.9673e-02
1.0600e+01	2.5568e-03	-3.9445e-02
1.0700e+01	2.5464e-03	-3.9222e-02
1.0800e+01	2.5362e-03	-3.9003e-02
1.0900e+01	2.5263e-03	-3.8788e-02
1.1000e+01	2.5165e-03	-3.8577e-02
1.1100e+01	2.5070e-03	-3.8370e-02
1.1200e+01	2.4977e-03	-3.8167e-02
1.1300e+01	2.4885e-03	-3.7968e-02
1.1400e+01	2.4796e-03	-3.7772e-02
1.1500e+01	2.4708e-03	-3.7580e-02
1.1600e+01	2.4622e-03	-3.7391e-02
1.1700e+01	2.4539e-03	-3.7206e-02
1.1800e+01	2.4457e-03	-3.7024e-02
1.1900e+01	2.4378e-03	-3.6845e-02
1.2000e+01	2.4299e-03	-3.6669e-02
1.2100e+01	2.4223e-03	-3.6496e-02
1.2200e+01	2.4148e-03	-3.6326e-02
1.2300e+01	2.4074e-03	-3.6159e-02
1.2400e+01	2.4002e-03	-3.5995e-02
1.2500e+01	2.3931e-03	-3.5833e-02
1.2600e+01	2.3862e-03	-3.5674e-02
1.2700e+01	2.3793e-03	-3.5518e-02
1.2800e+01	2.3726e-03	-3.5364e-02
1.2900e+01	2.3661e-03	-3.5212e-02
1.3000e+01	2.3596e-03	-3.5063e-02
1.3100e+01	2.3534e-03	-3.4916e-02
1.3200e+01	2.3472e-03	-3.4772e-02
1.3300e+01	2.3412e-03	-3.4629e-02
1.3400e+01	2.3353e-03	-3.4489e-02
1.3500e+01	2.3295e-03	-3.4351e-02
1.3600e+01	2.3238e-03	-3.4215e-02
1.3700e+01	2.3181e-03	-3.4081e-02
1.3800e+01	2.3126e-03	-3.3950e-02
1.3900e+01	2.3072e-03	-3.3819e-02
1.4000e+01	2.3019e-03	-3.3691e-02
1.4100e+01	2.2967e-03	-3.3565e-02
1.4200e+01	2.2915e-03	-3.3440e-02
1.4300e+01	2.2864e-03	-3.3316e-02
1.4400e+01	2.2815e-03	-3.3195e-02
1.4500e+01	2.2767e-03	-3.3077e-02
1.4600e+01	2.2720e-03	-3.2959e-02
1.4700e+01	2.2674e-03	-3.2843e-02
1.4800e+01	2.2629e-03	-3.2729e-02
1.4900e+01	2.2584e-03	-3.2616e-02
1.5000e+01	2.2540e-03	-3.2504e-02
