# Supplementary material for: Quantum Calculation of the Collision-Induced Line-Shape Effects in Antiprotonic Helium and the New Accurate Ab Initio p̅He+ –He Potential Energy Surface
Source: J Chem Theory Comput. 2025 Dec 28;22(1):488–501. doi: 10.1021/acs.jctc.5c01636 (PMC12805563; doi:10.1021/acs.jctc.5c01636)
Supplement: Supplementary file 3 [file ct5c01636_si_003.zip › supplementary_material/line_shape_parameters/0-0_P32.csv]

Temperature	Gamma0	Delta0
1.5000e+00	2.3244e-03	-1.3594e-01
1.6000e+00	2.1124e-03	-1.2565e-01
1.7000e+00	1.9303e-03	-1.1664e-01
1.8000e+00	1.7737e-03	-1.0871e-01
1.9000e+00	1.6383e-03	-1.0167e-01
2.0000e+00	1.5208e-03	-9.5381e-02
2.1000e+00	1.4179e-03	-8.9738e-02
2.2000e+00	1.3276e-03	-8.4645e-02
2.3000e+00	1.2465e-03	-8.0015e-02
2.4000e+00	1.1744e-03	-7.5799e-02
2.5000e+00	1.1092e-03	-7.1936e-02
2.6000e+00	1.0500e-03	-6.8383e-02
2.7000e+00	1.0016e-03	-6.5148e-02
2.8000e+00	9.5869e-04	-6.2165e-02
2.9000e+00	9.2068e-04	-5.9410e-02
3.0000e+00	8.8602e-04	-5.6850e-02
3.1000e+00	8.5406e-04	-5.4461e-02
3.2000e+00	8.2469e-04	-5.2228e-02
3.3000e+00	7.9768e-04	-5.0138e-02
3.4000e+00	7.7277e-04	-4.8177e-02
3.5000e+00	7.4985e-04	-4.6335e-02
3.6000e+00	7.2864e-04	-4.4600e-02
3.7000e+00	7.0881e-04	-4.2961e-02
3.8000e+00	6.9046e-04	-4.1414e-02
3.9000e+00	6.7329e-04	-3.9949e-02
4.0000e+00	6.5806e-04	-3.8568e-02
4.1000e+00	6.4404e-04	-3.7258e-02
4.2000e+00	6.3101e-04	-3.6015e-02
4.3000e+00	6.1890e-04	-3.4833e-02
4.4000e+00	6.0765e-04	-3.3709e-02
4.5000e+00	5.9706e-04	-3.2635e-02
4.6000e+00	5.8711e-04	-3.1611e-02
4.7000e+00	5.7776e-04	-3.0632e-02
4.8000e+00	5.6895e-04	-2.9695e-02
4.9000e+00	5.6070e-04	-2.8799e-02
5.0000e+00	5.5291e-04	-2.7941e-02
5.1000e+00	5.4551e-04	-2.7116e-02
5.2000e+00	5.3856e-04	-2.6326e-02
5.3000e+00	5.3217e-04	-2.5568e-02
5.4000e+00	5.2622e-04	-2.4840e-02
5.5000e+00	5.2059e-04	-2.4140e-02
5.6000e+00	5.1527e-04	-2.3466e-02
5.7000e+00	5.1025e-04	-2.2817e-02
5.8000e+00	5.0552e-04	-2.2192e-02
5.9000e+00	5.0105e-04	-2.1588e-02
6.0000e+00	4.9681e-04	-2.1006e-02
6.1000e+00	4.9280e-04	-2.0444e-02
6.2000e+00	4.8898e-04	-1.9900e-02
6.3000e+00	4.8537e-04	-1.9375e-02
6.4000e+00	4.8193e-04	-1.8867e-02
6.5000e+00	4.7865e-04	-1.8375e-02
6.6000e+00	4.7561e-04	-1.7899e-02
6.7000e+00	4.7276e-04	-1.7439e-02
6.8000e+00	4.7004e-04	-1.6992e-02
6.9000e+00	4.6745e-04	-1.6559e-02
7.0000e+00	4.6501e-04	-1.6140e-02
7.1000e+00	4.6268e-04	-1.5733e-02
7.2000e+00	4.6047e-04	-1.5337e-02
7.3000e+00	4.5838e-04	-1.4953e-02
7.4000e+00	4.5639e-04	-1.4579e-02
7.5000e+00	4.5450e-04	-1.4216e-02
7.6000e+00	4.5272e-04	-1.3864e-02
7.7000e+00	4.5102e-04	-1.3521e-02
7.8000e+00	4.4939e-04	-1.3187e-02
7.9000e+00	4.4787e-04	-1.2862e-02
8.0000e+00	4.4644e-04	-1.2546e-02
8.1000e+00	4.4508e-04	-1.2238e-02
8.2000e+00	4.4379e-04	-1.1938e-02
8.3000e+00	4.4257e-04	-1.1645e-02
8.4000e+00	4.4140e-04	-1.1360e-02
8.5000e+00	4.4030e-04	-1.1082e-02
8.6000e+00	4.3925e-04	-1.0811e-02
8.7000e+00	4.3826e-04	-1.0546e-02
8.8000e+00	4.3733e-04	-1.0288e-02
8.9000e+00	4.3644e-04	-1.0036e-02
9.0000e+00	4.3560e-04	-9.7893e-03
9.1000e+00	4.3481e-04	-9.5486e-03
9.2000e+00	4.3407e-04	-9.3135e-03
9.3000e+00	4.3338e-04	-9.0840e-03
9.4000e+00	4.3273e-04	-8.8597e-03
9.5000e+00	4.3212e-04	-8.6402e-03
9.6000e+00	4.3154e-04	-8.4257e-03
9.7000e+00	4.3099e-04	-8.2158e-03
9.8000e+00	4.3047e-04	-8.0103e-03
9.9000e+00	4.2999e-04	-7.8093e-03
1.0000e+01	4.2953e-04	-7.6125e-03
1.0100e+01	4.2911e-04	-7.4198e-03
1.0200e+01	4.2872e-04	-7.2311e-03
1.0300e+01	4.2835e-04	-7.0464e-03
1.0400e+01	4.2802e-04	-6.8653e-03
1.0500e+01	4.2770e-04	-6.6880e-03
1.0600e+01	4.2743e-04	-6.5144e-03
1.0700e+01	4.2717e-04	-6.3442e-03
1.0800e+01	4.2693e-04	-6.1774e-03
1.0900e+01	4.2672e-04	-6.0137e-03
1.1000e+01	4.2652e-04	-5.8533e-03
1.1100e+01	4.2634e-04	-5.6959e-03
1.1200e+01	4.2618e-04	-5.5414e-03
1.1300e+01	4.2603e-04	-5.3899e-03
1.1400e+01	4.2590e-04	-5.2412e-03
1.1500e+01	4.2579e-04	-5.0952e-03
1.1600e+01	4.2570e-04	-4.9520e-03
1.1700e+01	4.2562e-04	-4.8114e-03
1.1800e+01	4.2556e-04	-4.6732e-03
1.1900e+01	4.2552e-04	-4.5377e-03
1.2000e+01	4.2549e-04	-4.4046e-03
1.2100e+01	4.2548e-04	-4.2737e-03
1.2200e+01	4.2548e-04	-4.1453e-03
1.2300e+01	4.2548e-04	-4.0191e-03
1.2400e+01	4.2550e-04	-3.8950e-03
1.2500e+01	4.2553e-04	-3.7730e-03
1.2600e+01	4.2557e-04	-3.6531e-03
1.2700e+01	4.2562e-04	-3.5353e-03
1.2800e+01	4.2568e-04	-3.4193e-03
1.2900e+01	4.2575e-04	-3.3053e-03
1.3000e+01	4.2583e-04	-3.1931e-03
1.3100e+01	4.2592e-04	-3.0829e-03
1.3200e+01	4.2602e-04	-2.9745e-03
1.3300e+01	4.2613e-04	-2.8679e-03
1.3400e+01	4.2625e-04	-2.7629e-03
1.3500e+01	4.2638e-04	-2.6597e-03
1.3600e+01	4.2652e-04	-2.5581e-03
1.3700e+01	4.2666e-04	-2.4581e-03
1.3800e+01	4.2680e-04	-2.3596e-03
1.3900e+01	4.2695e-04	-2.2626e-03
1.4000e+01	4.2711e-04	-2.1671e-03
1.4100e+01	4.2727e-04	-2.0730e-03
1.4200e+01	4.2744e-04	-1.9802e-03
1.4300e+01	4.2761e-04	-1.8889e-03
1.4400e+01	4.2779e-04	-1.7992e-03
1.4500e+01	4.2800e-04	-1.7110e-03
1.4600e+01	4.2820e-04	-1.6240e-03
1.4700e+01	4.2841e-04	-1.5382e-03
1.4800e+01	4.2863e-04	-1.4537e-03
1.4900e+01	4.2885e-04	-1.3704e-03
1.5000e+01	4.2907e-04	-1.2883e-03
