# Supplementary material for: Quantum Calculation of the Collision-Induced Line-Shape Effects in Antiprotonic Helium and the New Accurate Ab Initio p̅He+ –He Potential Energy Surface
Source: J Chem Theory Comput. 2025 Dec 28;22(1):488–501. doi: 10.1021/acs.jctc.5c01636 (PMC12805563; doi:10.1021/acs.jctc.5c01636)
Supplement: Supplementary file 3 [file ct5c01636_si_003.zip › supplementary_material/line_shape_parameters/3-5_P36.csv]

Temperature	Gamma0	Delta0
1.5000e+00	2.2204e+00	-2.3580e+00
1.6000e+00	2.0114e+00	-2.2346e+00
1.7000e+00	1.8324e+00	-2.1216e+00
1.8000e+00	1.6778e+00	-2.0179e+00
1.9000e+00	1.5433e+00	-1.9226e+00
2.0000e+00	1.4253e+00	-1.8350e+00
2.1000e+00	1.3213e+00	-1.7541e+00
2.2000e+00	1.2291e+00	-1.6793e+00
2.3000e+00	1.1468e+00	-1.6101e+00
2.4000e+00	1.0731e+00	-1.5458e+00
2.5000e+00	1.0068e+00	-1.4861e+00
2.6000e+00	9.4683e-01	-1.4305e+00
2.7000e+00	8.9280e-01	-1.3783e+00
2.8000e+00	8.4370e-01	-1.3294e+00
2.9000e+00	7.9890e-01	-1.2836e+00
3.0000e+00	7.5790e-01	-1.2406e+00
3.1000e+00	7.2025e-01	-1.2002e+00
3.2000e+00	6.8559e-01	-1.1621e+00
3.3000e+00	6.5360e-01	-1.1263e+00
3.4000e+00	6.2400e-01	-1.0924e+00
3.5000e+00	5.9656e-01	-1.0604e+00
3.6000e+00	5.7107e-01	-1.0301e+00
3.7000e+00	5.4733e-01	-1.0014e+00
3.8000e+00	5.2518e-01	-9.7423e-01
3.9000e+00	5.0449e-01	-9.4838e-01
4.0000e+00	4.8512e-01	-9.2378e-01
4.1000e+00	4.6697e-01	-9.0036e-01
4.2000e+00	4.4992e-01	-8.7804e-01
4.3000e+00	4.3390e-01	-8.5676e-01
4.4000e+00	4.1881e-01	-8.3644e-01
4.5000e+00	4.0457e-01	-8.1701e-01
4.6000e+00	3.9113e-01	-7.9844e-01
4.7000e+00	3.7843e-01	-7.8067e-01
4.8000e+00	3.6640e-01	-7.6363e-01
4.9000e+00	3.5501e-01	-7.4730e-01
5.0000e+00	3.4421e-01	-7.3164e-01
5.1000e+00	3.3394e-01	-7.1659e-01
5.2000e+00	3.2419e-01	-7.0214e-01
5.3000e+00	3.1491e-01	-6.8823e-01
5.4000e+00	3.0607e-01	-6.7485e-01
5.5000e+00	2.9765e-01	-6.6197e-01
5.6000e+00	2.8961e-01	-6.4956e-01
5.7000e+00	2.8194e-01	-6.3760e-01
5.8000e+00	2.7461e-01	-6.2605e-01
5.9000e+00	2.6760e-01	-6.1491e-01
6.0000e+00	2.6089e-01	-6.0416e-01
6.1000e+00	2.5446e-01	-5.9377e-01
6.2000e+00	2.4830e-01	-5.8372e-01
6.3000e+00	2.4239e-01	-5.7400e-01
6.4000e+00	2.3673e-01	-5.6460e-01
6.5000e+00	2.3129e-01	-5.5550e-01
6.6000e+00	2.2606e-01	-5.4668e-01
6.7000e+00	2.2103e-01	-5.3814e-01
6.8000e+00	2.1619e-01	-5.2985e-01
6.9000e+00	2.1152e-01	-5.2181e-01
7.0000e+00	2.0705e-01	-5.1402e-01
7.1000e+00	2.0273e-01	-5.0646e-01
7.2000e+00	1.9856e-01	-4.9911e-01
7.3000e+00	1.9454e-01	-4.9197e-01
7.4000e+00	1.9065e-01	-4.8503e-01
7.5000e+00	1.8690e-01	-4.7828e-01
7.6000e+00	1.8330e-01	-4.7174e-01
7.7000e+00	1.7980e-01	-4.6536e-01
7.8000e+00	1.7642e-01	-4.5915e-01
7.9000e+00	1.7315e-01	-4.5311e-01
8.0000e+00	1.6998e-01	-4.4722e-01
8.1000e+00	1.6691e-01	-4.4149e-01
8.2000e+00	1.6394e-01	-4.3590e-01
8.3000e+00	1.6106e-01	-4.3045e-01
8.4000e+00	1.5828e-01	-4.2515e-01
8.5000e+00	1.5558e-01	-4.1997e-01
8.6000e+00	1.5296e-01	-4.1492e-01
8.7000e+00	1.5041e-01	-4.0999e-01
8.8000e+00	1.4795e-01	-4.0518e-01
8.9000e+00	1.4555e-01	-4.0048e-01
9.0000e+00	1.4322e-01	-3.9590e-01
9.1000e+00	1.4096e-01	-3.9141e-01
9.2000e+00	1.3876e-01	-3.8704e-01
9.3000e+00	1.3662e-01	-3.8276e-01
9.4000e+00	1.3454e-01	-3.7857e-01
9.5000e+00	1.3252e-01	-3.7448e-01
9.6000e+00	1.3055e-01	-3.7048e-01
9.7000e+00	1.2864e-01	-3.6657e-01
9.8000e+00	1.2677e-01	-3.6274e-01
9.9000e+00	1.2496e-01	-3.5899e-01
1.0000e+01	1.2319e-01	-3.5532e-01
1.0100e+01	1.2146e-01	-3.5173e-01
1.0200e+01	1.1979e-01	-3.4821e-01
1.0300e+01	1.1816e-01	-3.4476e-01
1.0400e+01	1.1656e-01	-3.4138e-01
1.0500e+01	1.1501e-01	-3.3807e-01
1.0600e+01	1.1349e-01	-3.3482e-01
1.0700e+01	1.1202e-01	-3.3164e-01
1.0800e+01	1.1057e-01	-3.2852e-01
1.0900e+01	1.0916e-01	-3.2546e-01
1.1000e+01	1.0779e-01	-3.2246e-01
1.1100e+01	1.0645e-01	-3.1952e-01
1.1200e+01	1.0513e-01	-3.1663e-01
1.1300e+01	1.0385e-01	-3.1380e-01
1.1400e+01	1.0259e-01	-3.1101e-01
1.1500e+01	1.0137e-01	-3.0828e-01
1.1600e+01	1.0016e-01	-3.0559e-01
1.1700e+01	9.8978e-02	-3.0295e-01
1.1800e+01	9.7819e-02	-3.0035e-01
1.1900e+01	9.6686e-02	-2.9780e-01
1.2000e+01	9.5577e-02	-2.9530e-01
1.2100e+01	9.4490e-02	-2.9283e-01
1.2200e+01	9.3429e-02	-2.9042e-01
1.2300e+01	9.2389e-02	-2.8804e-01
1.2400e+01	9.1371e-02	-2.8570e-01
1.2500e+01	9.0374e-02	-2.8340e-01
1.2600e+01	8.9397e-02	-2.8114e-01
1.2700e+01	8.8439e-02	-2.7892e-01
1.2800e+01	8.7500e-02	-2.7674e-01
1.2900e+01	8.6579e-02	-2.7459e-01
1.3000e+01	8.5674e-02	-2.7248e-01
1.3100e+01	8.4784e-02	-2.7041e-01
1.3200e+01	8.3912e-02	-2.6837e-01
1.3300e+01	8.3058e-02	-2.6637e-01
1.3400e+01	8.2221e-02	-2.6439e-01
1.3500e+01	8.1401e-02	-2.6245e-01
1.3600e+01	8.0595e-02	-2.6054e-01
1.3700e+01	7.9804e-02	-2.5866e-01
1.3800e+01	7.9026e-02	-2.5681e-01
1.3900e+01	7.8261e-02	-2.5498e-01
1.4000e+01	7.7508e-02	-2.5318e-01
1.4100e+01	7.6769e-02	-2.5141e-01
1.4200e+01	7.6042e-02	-2.4967e-01
1.4300e+01	7.5329e-02	-2.4794e-01
1.4400e+01	7.4636e-02	-2.4625e-01
1.4500e+01	7.3959e-02	-2.4459e-01
1.4600e+01	7.3292e-02	-2.4294e-01
1.4700e+01	7.2636e-02	-2.4132e-01
1.4800e+01	7.1991e-02	-2.3973e-01
1.4900e+01	7.1357e-02	-2.3815e-01
1.5000e+01	7.0732e-02	-2.3660e-01
