# Supplementary material for: Quantum Calculation of the Collision-Induced Line-Shape Effects in Antiprotonic Helium and the New Accurate Ab Initio p̅He+ –He Potential Energy Surface
Source: J Chem Theory Comput. 2025 Dec 28;22(1):488–501. doi: 10.1021/acs.jctc.5c01636 (PMC12805563; doi:10.1021/acs.jctc.5c01636)
Supplement: Supplementary file 3 [file ct5c01636_si_003.zip › supplementary_material/line_shape_parameters/0-0_P33.csv]

Temperature	Gamma0	Delta0
1.5000e+00	1.5348e-03	-1.0843e-01
1.6000e+00	1.4146e-03	-1.0019e-01
1.7000e+00	1.3114e-03	-9.2968e-02
1.8000e+00	1.2228e-03	-8.6593e-02
1.9000e+00	1.1462e-03	-8.0927e-02
2.0000e+00	1.0798e-03	-7.5863e-02
2.1000e+00	1.0217e-03	-7.1309e-02
2.2000e+00	9.7068e-04	-6.7193e-02
2.3000e+00	9.2503e-04	-6.3447e-02
2.4000e+00	8.8455e-04	-6.0032e-02
2.5000e+00	8.4806e-04	-5.6900e-02
2.6000e+00	8.1502e-04	-5.4017e-02
2.7000e+00	7.8741e-04	-5.1384e-02
2.8000e+00	7.6291e-04	-4.8951e-02
2.9000e+00	7.4118e-04	-4.6702e-02
3.0000e+00	7.2131e-04	-4.4609e-02
3.1000e+00	7.0305e-04	-4.2655e-02
3.2000e+00	6.8632e-04	-4.0827e-02
3.3000e+00	6.7098e-04	-3.9114e-02
3.4000e+00	6.5688e-04	-3.7507e-02
3.5000e+00	6.4395e-04	-3.5995e-02
3.6000e+00	6.3202e-04	-3.4571e-02
3.7000e+00	6.2093e-04	-3.3225e-02
3.8000e+00	6.1069e-04	-3.1954e-02
3.9000e+00	6.0117e-04	-3.0749e-02
4.0000e+00	5.9270e-04	-2.9612e-02
4.1000e+00	5.8493e-04	-2.8534e-02
4.2000e+00	5.7774e-04	-2.7509e-02
4.3000e+00	5.7110e-04	-2.6535e-02
4.4000e+00	5.6492e-04	-2.5607e-02
4.5000e+00	5.5913e-04	-2.4721e-02
4.6000e+00	5.5371e-04	-2.3875e-02
4.7000e+00	5.4866e-04	-2.3066e-02
4.8000e+00	5.4393e-04	-2.2292e-02
4.9000e+00	5.3952e-04	-2.1551e-02
5.0000e+00	5.3539e-04	-2.0841e-02
5.1000e+00	5.3149e-04	-2.0159e-02
5.2000e+00	5.2786e-04	-1.9505e-02
5.3000e+00	5.2455e-04	-1.8878e-02
5.4000e+00	5.2148e-04	-1.8275e-02
5.5000e+00	5.1861e-04	-1.7695e-02
5.6000e+00	5.1592e-04	-1.7137e-02
5.7000e+00	5.1341e-04	-1.6599e-02
5.8000e+00	5.1105e-04	-1.6081e-02
5.9000e+00	5.0884e-04	-1.5580e-02
6.0000e+00	5.0677e-04	-1.5097e-02
6.1000e+00	5.0483e-04	-1.4631e-02
6.2000e+00	5.0300e-04	-1.4180e-02
6.3000e+00	5.0129e-04	-1.3744e-02
6.4000e+00	4.9969e-04	-1.3322e-02
6.5000e+00	4.9818e-04	-1.2914e-02
6.6000e+00	4.9680e-04	-1.2519e-02
6.7000e+00	4.9554e-04	-1.2137e-02
6.8000e+00	4.9434e-04	-1.1766e-02
6.9000e+00	4.9323e-04	-1.1406e-02
7.0000e+00	4.9220e-04	-1.1058e-02
7.1000e+00	4.9124e-04	-1.0719e-02
7.2000e+00	4.9034e-04	-1.0391e-02
7.3000e+00	4.8951e-04	-1.0071e-02
7.4000e+00	4.8872e-04	-9.7609e-03
7.5000e+00	4.8800e-04	-9.4593e-03
7.6000e+00	4.8735e-04	-9.1663e-03
7.7000e+00	4.8673e-04	-8.8811e-03
7.8000e+00	4.8616e-04	-8.6034e-03
7.9000e+00	4.8565e-04	-8.3332e-03
8.0000e+00	4.8519e-04	-8.0704e-03
8.1000e+00	4.8477e-04	-7.8143e-03
8.2000e+00	4.8439e-04	-7.5647e-03
8.3000e+00	4.8405e-04	-7.3215e-03
8.4000e+00	4.8374e-04	-7.0845e-03
8.5000e+00	4.8346e-04	-6.8533e-03
8.6000e+00	4.8322e-04	-6.6277e-03
8.7000e+00	4.8300e-04	-6.4075e-03
8.8000e+00	4.8281e-04	-6.1926e-03
8.9000e+00	4.8265e-04	-5.9828e-03
9.0000e+00	4.8252e-04	-5.7780e-03
9.1000e+00	4.8241e-04	-5.5778e-03
9.2000e+00	4.8233e-04	-5.3823e-03
9.3000e+00	4.8228e-04	-5.1914e-03
9.4000e+00	4.8225e-04	-5.0048e-03
9.5000e+00	4.8224e-04	-4.8223e-03
9.6000e+00	4.8224e-04	-4.6439e-03
9.7000e+00	4.8227e-04	-4.4694e-03
9.8000e+00	4.8231e-04	-4.2985e-03
9.9000e+00	4.8237e-04	-4.1314e-03
1.0000e+01	4.8244e-04	-3.9677e-03
1.0100e+01	4.8253e-04	-3.8075e-03
1.0200e+01	4.8264e-04	-3.6507e-03
1.0300e+01	4.8275e-04	-3.4971e-03
1.0400e+01	4.8289e-04	-3.3466e-03
1.0500e+01	4.8303e-04	-3.1992e-03
1.0600e+01	4.8320e-04	-3.0549e-03
1.0700e+01	4.8337e-04	-2.9134e-03
1.0800e+01	4.8356e-04	-2.7748e-03
1.0900e+01	4.8375e-04	-2.6387e-03
1.1000e+01	4.8395e-04	-2.5054e-03
1.1100e+01	4.8417e-04	-2.3747e-03
1.1200e+01	4.8439e-04	-2.2463e-03
1.1300e+01	4.8462e-04	-2.1205e-03
1.1400e+01	4.8486e-04	-1.9969e-03
1.1500e+01	4.8510e-04	-1.8757e-03
1.1600e+01	4.8536e-04	-1.7567e-03
1.1700e+01	4.8562e-04	-1.6400e-03
1.1800e+01	4.8589e-04	-1.5253e-03
1.1900e+01	4.8617e-04	-1.4127e-03
1.2000e+01	4.8646e-04	-1.3022e-03
1.2100e+01	4.8675e-04	-1.1936e-03
1.2200e+01	4.8705e-04	-1.0870e-03
1.2300e+01	4.8735e-04	-9.8223e-04
1.2400e+01	4.8765e-04	-8.7926e-04
1.2500e+01	4.8797e-04	-7.7807e-04
1.2600e+01	4.8828e-04	-6.7862e-04
1.2700e+01	4.8860e-04	-5.8085e-04
1.2800e+01	4.8893e-04	-4.8470e-04
1.2900e+01	4.8926e-04	-3.9014e-04
1.3000e+01	4.8959e-04	-2.9717e-04
1.3100e+01	4.8992e-04	-2.0576e-04
1.3200e+01	4.9027e-04	-1.1589e-04
1.3300e+01	4.9061e-04	-2.7518e-05
1.3400e+01	4.9097e-04	5.9439e-05
1.3500e+01	4.9132e-04	1.4496e-04
1.3600e+01	4.9168e-04	2.2913e-04
1.3700e+01	4.9203e-04	3.1199e-04
1.3800e+01	4.9239e-04	3.9357e-04
1.3900e+01	4.9275e-04	4.7388e-04
1.4000e+01	4.9311e-04	5.5296e-04
1.4100e+01	4.9348e-04	6.3084e-04
1.4200e+01	4.9384e-04	7.0760e-04
1.4300e+01	4.9421e-04	7.8318e-04
1.4400e+01	4.9459e-04	8.5739e-04
1.4500e+01	4.9497e-04	9.3038e-04
1.4600e+01	4.9535e-04	1.0024e-03
1.4700e+01	4.9573e-04	1.0733e-03
1.4800e+01	4.9612e-04	1.1432e-03
1.4900e+01	4.9650e-04	1.2121e-03
1.5000e+01	4.9689e-04	1.2800e-03
