# Supplementary material for: Quantum Calculation of the Collision-Induced Line-Shape Effects in Antiprotonic Helium and the New Accurate Ab Initio p̅He+ –He Potential Energy Surface
Source: J Chem Theory Comput. 2025 Dec 28;22(1):488–501. doi: 10.1021/acs.jctc.5c01636 (PMC12805563; doi:10.1021/acs.jctc.5c01636)
Supplement: Supplementary file 3 [file ct5c01636_si_003.zip › supplementary_material/line_shape_parameters/1-3_P34.csv]

Temperature	Gamma0	Delta0
1.5000e+00	6.1933e-02	-4.8381e-01
1.6000e+00	5.5960e-02	-4.4748e-01
1.7000e+00	5.0806e-02	-4.1597e-01
1.8000e+00	4.6357e-02	-3.8847e-01
1.9000e+00	4.2493e-02	-3.6430e-01
2.0000e+00	3.9123e-02	-3.4293e-01
2.1000e+00	3.6155e-02	-3.2389e-01
2.2000e+00	3.3536e-02	-3.0685e-01
2.3000e+00	3.1166e-02	-2.9146e-01
2.4000e+00	2.9044e-02	-2.7755e-01
2.5000e+00	2.7110e-02	-2.6488e-01
2.6000e+00	2.5336e-02	-2.5330e-01
2.7000e+00	2.3898e-02	-2.4285e-01
2.8000e+00	2.2619e-02	-2.3329e-01
2.9000e+00	2.1491e-02	-2.2452e-01
3.0000e+00	2.0510e-02	-2.1639e-01
3.1000e+00	1.9600e-02	-2.0884e-01
3.2000e+00	1.8757e-02	-2.0182e-01
3.3000e+00	1.7976e-02	-1.9528e-01
3.4000e+00	1.7250e-02	-1.8916e-01
3.5000e+00	1.6577e-02	-1.8345e-01
3.6000e+00	1.5947e-02	-1.7808e-01
3.7000e+00	1.5355e-02	-1.7303e-01
3.8000e+00	1.4801e-02	-1.6829e-01
3.9000e+00	1.4279e-02	-1.6381e-01
4.0000e+00	1.3811e-02	-1.5960e-01
4.1000e+00	1.3377e-02	-1.5564e-01
4.2000e+00	1.2969e-02	-1.5188e-01
4.3000e+00	1.2585e-02	-1.4833e-01
4.4000e+00	1.2235e-02	-1.4495e-01
4.5000e+00	1.1905e-02	-1.4174e-01
4.6000e+00	1.1591e-02	-1.3868e-01
4.7000e+00	1.1294e-02	-1.3576e-01
4.8000e+00	1.1010e-02	-1.3298e-01
4.9000e+00	1.0742e-02	-1.3033e-01
5.0000e+00	1.0485e-02	-1.2779e-01
5.1000e+00	1.0239e-02	-1.2535e-01
5.2000e+00	1.0005e-02	-1.2302e-01
5.3000e+00	9.7870e-03	-1.2080e-01
5.4000e+00	9.5808e-03	-1.1867e-01
5.5000e+00	9.3831e-03	-1.1662e-01
5.6000e+00	9.1942e-03	-1.1466e-01
5.7000e+00	9.0133e-03	-1.1277e-01
5.8000e+00	8.8419e-03	-1.1095e-01
5.9000e+00	8.6799e-03	-1.0920e-01
6.0000e+00	8.5241e-03	-1.0751e-01
6.1000e+00	8.3743e-03	-1.0588e-01
6.2000e+00	8.2302e-03	-1.0431e-01
6.3000e+00	8.0915e-03	-1.0279e-01
6.4000e+00	7.9577e-03	-1.0133e-01
6.5000e+00	7.8284e-03	-9.9908e-02
6.6000e+00	7.7059e-03	-9.8542e-02
6.7000e+00	7.5888e-03	-9.7221e-02
6.8000e+00	7.4755e-03	-9.5941e-02
6.9000e+00	7.3659e-03	-9.4701e-02
7.0000e+00	7.2602e-03	-9.3500e-02
7.1000e+00	7.1580e-03	-9.2337e-02
7.2000e+00	7.0591e-03	-9.1207e-02
7.3000e+00	6.9653e-03	-9.0110e-02
7.4000e+00	6.8743e-03	-8.9044e-02
7.5000e+00	6.7863e-03	-8.8010e-02
7.6000e+00	6.7012e-03	-8.7007e-02
7.7000e+00	6.6184e-03	-8.6030e-02
7.8000e+00	6.5380e-03	-8.5080e-02
7.9000e+00	6.4607e-03	-8.4156e-02
8.0000e+00	6.3864e-03	-8.3259e-02
8.1000e+00	6.3141e-03	-8.2385e-02
8.2000e+00	6.2438e-03	-8.1534e-02
8.3000e+00	6.1754e-03	-8.0705e-02
8.4000e+00	6.1090e-03	-7.9898e-02
8.5000e+00	6.0444e-03	-7.9110e-02
8.6000e+00	5.9814e-03	-7.8342e-02
8.7000e+00	5.9208e-03	-7.7592e-02
8.8000e+00	5.8622e-03	-7.6861e-02
8.9000e+00	5.8050e-03	-7.6147e-02
9.0000e+00	5.7495e-03	-7.5450e-02
9.1000e+00	5.6952e-03	-7.4769e-02
9.2000e+00	5.6427e-03	-7.4105e-02
9.3000e+00	5.5918e-03	-7.3456e-02
9.4000e+00	5.5422e-03	-7.2822e-02
9.5000e+00	5.4937e-03	-7.2202e-02
9.6000e+00	5.4464e-03	-7.1596e-02
9.7000e+00	5.4002e-03	-7.1003e-02
9.8000e+00	5.3551e-03	-7.0422e-02
9.9000e+00	5.3110e-03	-6.9855e-02
1.0000e+01	5.2679e-03	-6.9298e-02
1.0100e+01	5.2259e-03	-6.8754e-02
1.0200e+01	5.1853e-03	-6.8220e-02
1.0300e+01	5.1457e-03	-6.7698e-02
1.0400e+01	5.1069e-03	-6.7186e-02
1.0500e+01	5.0692e-03	-6.6685e-02
1.0600e+01	5.0324e-03	-6.6194e-02
1.0700e+01	4.9965e-03	-6.5713e-02
1.0800e+01	4.9613e-03	-6.5241e-02
1.0900e+01	4.9268e-03	-6.4778e-02
1.1000e+01	4.8931e-03	-6.4324e-02
1.1100e+01	4.8601e-03	-6.3879e-02
1.1200e+01	4.8277e-03	-6.3442e-02
1.1300e+01	4.7959e-03	-6.3012e-02
1.1400e+01	4.7648e-03	-6.2591e-02
1.1500e+01	4.7343e-03	-6.2177e-02
1.1600e+01	4.7047e-03	-6.1771e-02
1.1700e+01	4.6758e-03	-6.1372e-02
1.1800e+01	4.6475e-03	-6.0980e-02
1.1900e+01	4.6199e-03	-6.0596e-02
1.2000e+01	4.5928e-03	-6.0218e-02
1.2100e+01	4.5662e-03	-5.9846e-02
1.2200e+01	4.5401e-03	-5.9481e-02
1.2300e+01	4.5145e-03	-5.9122e-02
1.2400e+01	4.4894e-03	-5.8769e-02
1.2500e+01	4.4647e-03	-5.8422e-02
1.2600e+01	4.4405e-03	-5.8081e-02
1.2700e+01	4.4167e-03	-5.7745e-02
1.2800e+01	4.3933e-03	-5.7414e-02
1.2900e+01	4.3703e-03	-5.7089e-02
1.3000e+01	4.3478e-03	-5.6768e-02
1.3100e+01	4.3259e-03	-5.6454e-02
1.3200e+01	4.3045e-03	-5.6144e-02
1.3300e+01	4.2834e-03	-5.5839e-02
1.3400e+01	4.2627e-03	-5.5539e-02
1.3500e+01	4.2424e-03	-5.5243e-02
1.3600e+01	4.2224e-03	-5.4952e-02
1.3700e+01	4.2027e-03	-5.4665e-02
1.3800e+01	4.1834e-03	-5.4383e-02
1.3900e+01	4.1644e-03	-5.4104e-02
1.4000e+01	4.1456e-03	-5.3830e-02
1.4100e+01	4.1271e-03	-5.3559e-02
1.4200e+01	4.1089e-03	-5.3292e-02
1.4300e+01	4.0910e-03	-5.3029e-02
1.4400e+01	4.0735e-03	-5.2770e-02
1.4500e+01	4.0569e-03	-5.2516e-02
1.4600e+01	4.0405e-03	-5.2266e-02
1.4700e+01	4.0243e-03	-5.2018e-02
1.4800e+01	4.0083e-03	-5.1774e-02
1.4900e+01	3.9925e-03	-5.1533e-02
1.5000e+01	3.9770e-03	-5.1295e-02
