# Supplementary material for: Quantum Calculation of the Collision-Induced Line-Shape Effects in Antiprotonic Helium and the New Accurate Ab Initio p̅He+ –He Potential Energy Surface
Source: J Chem Theory Comput. 2025 Dec 28;22(1):488–501. doi: 10.1021/acs.jctc.5c01636 (PMC12805563; doi:10.1021/acs.jctc.5c01636)
Supplement: Supplementary file 3 [file ct5c01636_si_003.zip › supplementary_material/line_shape_parameters/0-0_P37.csv]

Temperature	Gamma0	Delta0
1.5000e+00	1.5690e-02	2.1851e-01
1.6000e+00	1.4266e-02	2.0203e-01
1.7000e+00	1.3042e-02	1.8777e-01
1.8000e+00	1.1988e-02	1.7536e-01
1.9000e+00	1.1075e-02	1.6448e-01
2.0000e+00	1.0281e-02	1.5489e-01
2.1000e+00	9.5836e-03	1.4636e-01
2.2000e+00	8.9698e-03	1.3875e-01
2.3000e+00	8.4158e-03	1.3188e-01
2.4000e+00	7.9211e-03	1.2569e-01
2.5000e+00	7.4713e-03	1.2006e-01
2.6000e+00	7.0598e-03	1.1492e-01
2.7000e+00	6.7261e-03	1.1032e-01
2.8000e+00	6.4300e-03	1.0612e-01
2.9000e+00	6.1671e-03	1.0228e-01
3.0000e+00	5.9298e-03	9.8750e-02
3.1000e+00	5.7096e-03	9.5470e-02
3.2000e+00	5.5057e-03	9.2424e-02
3.3000e+00	5.3168e-03	8.9588e-02
3.4000e+00	5.1413e-03	8.6943e-02
3.5000e+00	4.9786e-03	8.4472e-02
3.6000e+00	4.8265e-03	8.2157e-02
3.7000e+00	4.6834e-03	7.9978e-02
3.8000e+00	4.5497e-03	7.7933e-02
3.9000e+00	4.4235e-03	7.6003e-02
4.0000e+00	4.3105e-03	7.4201e-02
4.1000e+00	4.2055e-03	7.2501e-02
4.2000e+00	4.1068e-03	7.0894e-02
4.3000e+00	4.0141e-03	6.9374e-02
4.4000e+00	3.9282e-03	6.7935e-02
4.5000e+00	3.8467e-03	6.6567e-02
4.6000e+00	3.7692e-03	6.5264e-02
4.7000e+00	3.6957e-03	6.4024e-02
4.8000e+00	3.6257e-03	6.2840e-02
4.9000e+00	3.5593e-03	6.1713e-02
5.0000e+00	3.4958e-03	6.0634e-02
5.1000e+00	3.4350e-03	5.9601e-02
5.2000e+00	3.3771e-03	5.8613e-02
5.3000e+00	3.3230e-03	5.7671e-02
5.4000e+00	3.2719e-03	5.6770e-02
5.5000e+00	3.2229e-03	5.5905e-02
5.6000e+00	3.1760e-03	5.5074e-02
5.7000e+00	3.1311e-03	5.4276e-02
5.8000e+00	3.0883e-03	5.3509e-02
5.9000e+00	3.0476e-03	5.2770e-02
6.0000e+00	3.0084e-03	5.2058e-02
6.1000e+00	2.9707e-03	5.1373e-02
6.2000e+00	2.9344e-03	5.0711e-02
6.3000e+00	2.8995e-03	5.0072e-02
6.4000e+00	2.8658e-03	4.9455e-02
6.5000e+00	2.8331e-03	4.8858e-02
6.6000e+00	2.8022e-03	4.8284e-02
6.7000e+00	2.7726e-03	4.7729e-02
6.8000e+00	2.7439e-03	4.7191e-02
6.9000e+00	2.7162e-03	4.6670e-02
7.0000e+00	2.6894e-03	4.6166e-02
7.1000e+00	2.6636e-03	4.5677e-02
7.2000e+00	2.6385e-03	4.5203e-02
7.3000e+00	2.6145e-03	4.4743e-02
7.4000e+00	2.5913e-03	4.4295e-02
7.5000e+00	2.5688e-03	4.3862e-02
7.6000e+00	2.5469e-03	4.3441e-02
7.7000e+00	2.5258e-03	4.3031e-02
7.8000e+00	2.5052e-03	4.2633e-02
7.9000e+00	2.4853e-03	4.2246e-02
8.0000e+00	2.4662e-03	4.1870e-02
8.1000e+00	2.4477e-03	4.1504e-02
8.2000e+00	2.4296e-03	4.1147e-02
8.3000e+00	2.4120e-03	4.0800e-02
8.4000e+00	2.3949e-03	4.0461e-02
8.5000e+00	2.3783e-03	4.0131e-02
8.6000e+00	2.3620e-03	3.9809e-02
8.7000e+00	2.3464e-03	3.9495e-02
8.8000e+00	2.3312e-03	3.9188e-02
8.9000e+00	2.3163e-03	3.8889e-02
9.0000e+00	2.3019e-03	3.8597e-02
9.1000e+00	2.2878e-03	3.8312e-02
9.2000e+00	2.2741e-03	3.8033e-02
9.3000e+00	2.2609e-03	3.7762e-02
9.4000e+00	2.2480e-03	3.7496e-02
9.5000e+00	2.2354e-03	3.7236e-02
9.6000e+00	2.2230e-03	3.6982e-02
9.7000e+00	2.2110e-03	3.6733e-02
9.8000e+00	2.1992e-03	3.6490e-02
9.9000e+00	2.1877e-03	3.6252e-02
1.0000e+01	2.1764e-03	3.6018e-02
1.0100e+01	2.1654e-03	3.5790e-02
1.0200e+01	2.1548e-03	3.5566e-02
1.0300e+01	2.1443e-03	3.5347e-02
1.0400e+01	2.1342e-03	3.5132e-02
1.0500e+01	2.1242e-03	3.4922e-02
1.0600e+01	2.1145e-03	3.4716e-02
1.0700e+01	2.1051e-03	3.4514e-02
1.0800e+01	2.0958e-03	3.4316e-02
1.0900e+01	2.0867e-03	3.4121e-02
1.1000e+01	2.0778e-03	3.3930e-02
1.1100e+01	2.0691e-03	3.3743e-02
1.1200e+01	2.0605e-03	3.3559e-02
1.1300e+01	2.0521e-03	3.3379e-02
1.1400e+01	2.0439e-03	3.3201e-02
1.1500e+01	2.0358e-03	3.3027e-02
1.1600e+01	2.0279e-03	3.2856e-02
1.1700e+01	2.0202e-03	3.2688e-02
1.1800e+01	2.0127e-03	3.2523e-02
1.1900e+01	2.0054e-03	3.2362e-02
1.2000e+01	1.9982e-03	3.2202e-02
1.2100e+01	1.9911e-03	3.2046e-02
1.2200e+01	1.9841e-03	3.1892e-02
1.2300e+01	1.9773e-03	3.1741e-02
1.2400e+01	1.9706e-03	3.1592e-02
1.2500e+01	1.9640e-03	3.1445e-02
1.2600e+01	1.9575e-03	3.1301e-02
1.2700e+01	1.9511e-03	3.1159e-02
1.2800e+01	1.9449e-03	3.1019e-02
1.2900e+01	1.9387e-03	3.0882e-02
1.3000e+01	1.9327e-03	3.0747e-02
1.3100e+01	1.9268e-03	3.0613e-02
1.3200e+01	1.9211e-03	3.0483e-02
1.3300e+01	1.9154e-03	3.0354e-02
1.3400e+01	1.9098e-03	3.0226e-02
1.3500e+01	1.9044e-03	3.0101e-02
1.3600e+01	1.8990e-03	2.9978e-02
1.3700e+01	1.8937e-03	2.9857e-02
1.3800e+01	1.8885e-03	2.9737e-02
1.3900e+01	1.8833e-03	2.9619e-02
1.4000e+01	1.8783e-03	2.9502e-02
1.4100e+01	1.8733e-03	2.9387e-02
1.4200e+01	1.8684e-03	2.9274e-02
1.4300e+01	1.8635e-03	2.9162e-02
1.4400e+01	1.8588e-03	2.9052e-02
1.4500e+01	1.8543e-03	2.8944e-02
1.4600e+01	1.8498e-03	2.8838e-02
1.4700e+01	1.8454e-03	2.8733e-02
1.4800e+01	1.8410e-03	2.8629e-02
1.4900e+01	1.8367e-03	2.8526e-02
1.5000e+01	1.8325e-03	2.8425e-02
