# Supplementary material for: Quantum Calculation of the Collision-Induced Line-Shape Effects in Antiprotonic Helium and the New Accurate Ab Initio p̅He+ –He Potential Energy Surface
Source: J Chem Theory Comput. 2025 Dec 28;22(1):488–501. doi: 10.1021/acs.jctc.5c01636 (PMC12805563; doi:10.1021/acs.jctc.5c01636)
Supplement: Supplementary file 3 [file ct5c01636_si_003.zip › supplementary_material/line_shape_parameters/1-3_P35.csv]

Temperature	Gamma0	Delta0
1.5000e+00	1.5428e-01	-8.1460e-01
1.6000e+00	1.3899e-01	-7.5341e-01
1.7000e+00	1.2587e-01	-7.0034e-01
1.8000e+00	1.1460e-01	-6.5401e-01
1.9000e+00	1.0486e-01	-6.1323e-01
2.0000e+00	9.6406e-02	-5.7713e-01
2.1000e+00	8.8998e-02	-5.4495e-01
2.2000e+00	8.2490e-02	-5.1611e-01
2.3000e+00	7.6639e-02	-4.9008e-01
2.4000e+00	7.1432e-02	-4.6655e-01
2.5000e+00	6.6716e-02	-4.4513e-01
2.6000e+00	6.2420e-02	-4.2556e-01
2.7000e+00	5.8870e-02	-4.0770e-01
2.8000e+00	5.5713e-02	-3.9129e-01
2.9000e+00	5.2903e-02	-3.7620e-01
3.0000e+00	5.0331e-02	-3.6219e-01
3.1000e+00	4.7950e-02	-3.4917e-01
3.2000e+00	4.5751e-02	-3.3706e-01
3.3000e+00	4.3720e-02	-3.2578e-01
3.4000e+00	4.1838e-02	-3.1523e-01
3.5000e+00	4.0097e-02	-3.0537e-01
3.6000e+00	3.8475e-02	-2.9613e-01
3.7000e+00	3.6952e-02	-2.8743e-01
3.8000e+00	3.5533e-02	-2.7924e-01
3.9000e+00	3.4199e-02	-2.7153e-01
4.0000e+00	3.3000e-02	-2.6426e-01
4.1000e+00	3.1887e-02	-2.5740e-01
4.2000e+00	3.0844e-02	-2.5090e-01
4.3000e+00	2.9867e-02	-2.4475e-01
4.4000e+00	2.8952e-02	-2.3889e-01
4.5000e+00	2.8083e-02	-2.3332e-01
4.6000e+00	2.7260e-02	-2.2801e-01
4.7000e+00	2.6480e-02	-2.2295e-01
4.8000e+00	2.5739e-02	-2.1812e-01
4.9000e+00	2.5038e-02	-2.1352e-01
5.0000e+00	2.4370e-02	-2.0912e-01
5.1000e+00	2.3731e-02	-2.0490e-01
5.2000e+00	2.3124e-02	-2.0086e-01
5.3000e+00	2.2558e-02	-1.9700e-01
5.4000e+00	2.2023e-02	-1.9330e-01
5.5000e+00	2.1511e-02	-1.8975e-01
5.6000e+00	2.1023e-02	-1.8634e-01
5.7000e+00	2.0556e-02	-1.8306e-01
5.8000e+00	2.0111e-02	-1.7991e-01
5.9000e+00	1.9685e-02	-1.7686e-01
6.0000e+00	1.9275e-02	-1.7393e-01
6.1000e+00	1.8883e-02	-1.7110e-01
6.2000e+00	1.8505e-02	-1.6837e-01
6.3000e+00	1.8142e-02	-1.6573e-01
6.4000e+00	1.7793e-02	-1.6319e-01
6.5000e+00	1.7455e-02	-1.6073e-01
6.6000e+00	1.7136e-02	-1.5835e-01
6.7000e+00	1.6831e-02	-1.5606e-01
6.8000e+00	1.6536e-02	-1.5384e-01
6.9000e+00	1.6251e-02	-1.5168e-01
7.0000e+00	1.5977e-02	-1.4960e-01
7.1000e+00	1.5712e-02	-1.4758e-01
7.2000e+00	1.5456e-02	-1.4562e-01
7.3000e+00	1.5209e-02	-1.4371e-01
7.4000e+00	1.4970e-02	-1.4186e-01
7.5000e+00	1.4740e-02	-1.4006e-01
7.6000e+00	1.4517e-02	-1.3832e-01
7.7000e+00	1.4300e-02	-1.3663e-01
7.8000e+00	1.4090e-02	-1.3498e-01
7.9000e+00	1.3888e-02	-1.3337e-01
8.0000e+00	1.3694e-02	-1.3182e-01
8.1000e+00	1.3506e-02	-1.3030e-01
8.2000e+00	1.3322e-02	-1.2882e-01
8.3000e+00	1.3145e-02	-1.2738e-01
8.4000e+00	1.2972e-02	-1.2598e-01
8.5000e+00	1.2804e-02	-1.2462e-01
8.6000e+00	1.2640e-02	-1.2328e-01
8.7000e+00	1.2482e-02	-1.2198e-01
8.8000e+00	1.2328e-02	-1.2071e-01
8.9000e+00	1.2179e-02	-1.1948e-01
9.0000e+00	1.2034e-02	-1.1827e-01
9.1000e+00	1.1892e-02	-1.1709e-01
9.2000e+00	1.1754e-02	-1.1593e-01
9.3000e+00	1.1622e-02	-1.1481e-01
9.4000e+00	1.1492e-02	-1.1371e-01
9.5000e+00	1.1366e-02	-1.1264e-01
9.6000e+00	1.1242e-02	-1.1159e-01
9.7000e+00	1.1122e-02	-1.1056e-01
9.8000e+00	1.1005e-02	-1.0955e-01
9.9000e+00	1.0890e-02	-1.0857e-01
1.0000e+01	1.0778e-02	-1.0761e-01
1.0100e+01	1.0669e-02	-1.0666e-01
1.0200e+01	1.0563e-02	-1.0574e-01
1.0300e+01	1.0459e-02	-1.0484e-01
1.0400e+01	1.0358e-02	-1.0395e-01
1.0500e+01	1.0259e-02	-1.0308e-01
1.0600e+01	1.0163e-02	-1.0223e-01
1.0700e+01	1.0069e-02	-1.0140e-01
1.0800e+01	9.9774e-03	-1.0058e-01
1.0900e+01	9.8875e-03	-9.9782e-02
1.1000e+01	9.7996e-03	-9.8997e-02
1.1100e+01	9.7135e-03	-9.8227e-02
1.1200e+01	9.6292e-03	-9.7471e-02
1.1300e+01	9.5466e-03	-9.6729e-02
1.1400e+01	9.4656e-03	-9.6001e-02
1.1500e+01	9.3863e-03	-9.5286e-02
1.1600e+01	9.3090e-03	-9.4584e-02
1.1700e+01	9.2334e-03	-9.3895e-02
1.1800e+01	9.1594e-03	-9.3218e-02
1.1900e+01	9.0874e-03	-9.2554e-02
1.2000e+01	9.0167e-03	-9.1901e-02
1.2100e+01	8.9473e-03	-9.1259e-02
1.2200e+01	8.8793e-03	-9.0629e-02
1.2300e+01	8.8125e-03	-9.0010e-02
1.2400e+01	8.7470e-03	-8.9401e-02
1.2500e+01	8.6827e-03	-8.8802e-02
1.2600e+01	8.6196e-03	-8.8213e-02
1.2700e+01	8.5576e-03	-8.7634e-02
1.2800e+01	8.4967e-03	-8.7064e-02
1.2900e+01	8.4369e-03	-8.6503e-02
1.3000e+01	8.3783e-03	-8.5951e-02
1.3100e+01	8.3210e-03	-8.5408e-02
1.3200e+01	8.2651e-03	-8.4874e-02
1.3300e+01	8.2102e-03	-8.4349e-02
1.3400e+01	8.1561e-03	-8.3831e-02
1.3500e+01	8.1031e-03	-8.3322e-02
1.3600e+01	8.0509e-03	-8.2821e-02
1.3700e+01	7.9996e-03	-8.2327e-02
1.3800e+01	7.9492e-03	-8.1841e-02
1.3900e+01	7.8996e-03	-8.1362e-02
1.4000e+01	7.8507e-03	-8.0890e-02
1.4100e+01	7.8026e-03	-8.0424e-02
1.4200e+01	7.7551e-03	-7.9964e-02
1.4300e+01	7.7083e-03	-7.9512e-02
1.4400e+01	7.6629e-03	-7.9067e-02
1.4500e+01	7.6192e-03	-7.8630e-02
1.4600e+01	7.5760e-03	-7.8198e-02
1.4700e+01	7.5335e-03	-7.7772e-02
1.4800e+01	7.4915e-03	-7.7352e-02
1.4900e+01	7.4501e-03	-7.6937e-02
1.5000e+01	7.4094e-03	-7.6528e-02
