# Supplementary material for: Quantum Calculation of the Collision-Induced Line-Shape Effects in Antiprotonic Helium and the New Accurate Ab Initio p̅He+ –He Potential Energy Surface
Source: J Chem Theory Comput. 2025 Dec 28;22(1):488–501. doi: 10.1021/acs.jctc.5c01636 (PMC12805563; doi:10.1021/acs.jctc.5c01636)
Supplement: Supplementary file 3 [file ct5c01636_si_003.zip › supplementary_material/line_shape_parameters/1-3_P37.csv]

Temperature	Gamma0	Delta0
1.5000e+00	7.4768e-01	-2.0080e+00
1.6000e+00	6.7839e-01	-1.8562e+00
1.7000e+00	6.1890e-01	-1.7242e+00
1.8000e+00	5.6746e-01	-1.6086e+00
1.9000e+00	5.2263e-01	-1.5065e+00
2.0000e+00	4.8333e-01	-1.4160e+00
2.1000e+00	4.4866e-01	-1.3350e+00
2.2000e+00	4.1790e-01	-1.2624e+00
2.3000e+00	3.9044e-01	-1.1968e+00
2.4000e+00	3.6586e-01	-1.1373e+00
2.5000e+00	3.4372e-01	-1.0832e+00
2.6000e+00	3.2372e-01	-1.0337e+00
2.7000e+00	3.0562e-01	-9.8847e-01
2.8000e+00	2.8915e-01	-9.4688e-01
2.9000e+00	2.7415e-01	-9.0857e-01
3.0000e+00	2.6041e-01	-8.7310e-01
3.1000e+00	2.4777e-01	-8.4019e-01
3.2000e+00	2.3613e-01	-8.0959e-01
3.3000e+00	2.2539e-01	-7.8107e-01
3.4000e+00	2.1544e-01	-7.5443e-01
3.5000e+00	2.0623e-01	-7.2950e-01
3.6000e+00	1.9767e-01	-7.0613e-01
3.7000e+00	1.8968e-01	-6.8415e-01
3.8000e+00	1.8224e-01	-6.6348e-01
3.9000e+00	1.7528e-01	-6.4400e-01
4.0000e+00	1.6877e-01	-6.2562e-01
4.1000e+00	1.6268e-01	-6.0825e-01
4.2000e+00	1.5695e-01	-5.9182e-01
4.3000e+00	1.5158e-01	-5.7624e-01
4.4000e+00	1.4651e-01	-5.6146e-01
4.5000e+00	1.4172e-01	-5.4740e-01
4.6000e+00	1.3720e-01	-5.3402e-01
4.7000e+00	1.3293e-01	-5.2128e-01
4.8000e+00	1.2888e-01	-5.0913e-01
4.9000e+00	1.2504e-01	-4.9753e-01
5.0000e+00	1.2141e-01	-4.8646e-01
5.1000e+00	1.1794e-01	-4.7585e-01
5.2000e+00	1.1466e-01	-4.6571e-01
5.3000e+00	1.1153e-01	-4.5600e-01
5.4000e+00	1.0856e-01	-4.4669e-01
5.5000e+00	1.0572e-01	-4.3776e-01
5.6000e+00	1.0301e-01	-4.2918e-01
5.7000e+00	1.0043e-01	-4.2094e-01
5.8000e+00	9.7956e-02	-4.1301e-01
5.9000e+00	9.5589e-02	-4.0538e-01
6.0000e+00	9.3324e-02	-3.9803e-01
6.1000e+00	9.1153e-02	-3.9095e-01
6.2000e+00	8.9071e-02	-3.8412e-01
6.3000e+00	8.7072e-02	-3.7753e-01
6.4000e+00	8.5155e-02	-3.7117e-01
6.5000e+00	8.3311e-02	-3.6502e-01
6.6000e+00	8.1543e-02	-3.5908e-01
6.7000e+00	7.9843e-02	-3.5334e-01
6.8000e+00	7.8204e-02	-3.4779e-01
6.9000e+00	7.6623e-02	-3.4240e-01
7.0000e+00	7.5107e-02	-3.3720e-01
7.1000e+00	7.3646e-02	-3.3216e-01
7.2000e+00	7.2232e-02	-3.2727e-01
7.3000e+00	7.0867e-02	-3.2252e-01
7.4000e+00	6.9542e-02	-3.1791e-01
7.5000e+00	6.8270e-02	-3.1344e-01
7.6000e+00	6.7044e-02	-3.0911e-01
7.7000e+00	6.5855e-02	-3.0490e-01
7.8000e+00	6.4703e-02	-3.0080e-01
7.9000e+00	6.3588e-02	-2.9682e-01
8.0000e+00	6.2511e-02	-2.9294e-01
8.1000e+00	6.1467e-02	-2.8918e-01
8.2000e+00	6.0455e-02	-2.8551e-01
8.3000e+00	5.9475e-02	-2.8194e-01
8.4000e+00	5.8525e-02	-2.7846e-01
8.5000e+00	5.7604e-02	-2.7508e-01
8.6000e+00	5.6709e-02	-2.7178e-01
8.7000e+00	5.5839e-02	-2.6856e-01
8.8000e+00	5.4994e-02	-2.6542e-01
8.9000e+00	5.4173e-02	-2.6236e-01
9.0000e+00	5.3375e-02	-2.5937e-01
9.1000e+00	5.2599e-02	-2.5645e-01
9.2000e+00	5.1846e-02	-2.5361e-01
9.3000e+00	5.1113e-02	-2.5083e-01
9.4000e+00	5.0401e-02	-2.4811e-01
9.5000e+00	4.9707e-02	-2.4546e-01
9.6000e+00	4.9031e-02	-2.4287e-01
9.7000e+00	4.8374e-02	-2.4034e-01
9.8000e+00	4.7732e-02	-2.3786e-01
9.9000e+00	4.7108e-02	-2.3544e-01
1.0000e+01	4.6498e-02	-2.3306e-01
1.0100e+01	4.5903e-02	-2.3074e-01
1.0200e+01	4.5323e-02	-2.2847e-01
1.0300e+01	4.4758e-02	-2.2625e-01
1.0400e+01	4.4206e-02	-2.2407e-01
1.0500e+01	4.3667e-02	-2.2194e-01
1.0600e+01	4.3142e-02	-2.1985e-01
1.0700e+01	4.2630e-02	-2.1781e-01
1.0800e+01	4.2129e-02	-2.1581e-01
1.0900e+01	4.1639e-02	-2.1384e-01
1.1000e+01	4.1161e-02	-2.1192e-01
1.1100e+01	4.0694e-02	-2.1003e-01
1.1200e+01	4.0237e-02	-2.0818e-01
1.1300e+01	3.9790e-02	-2.0636e-01
1.1400e+01	3.9353e-02	-2.0458e-01
1.1500e+01	3.8926e-02	-2.0283e-01
1.1600e+01	3.8507e-02	-2.0111e-01
1.1700e+01	3.8098e-02	-1.9943e-01
1.1800e+01	3.7697e-02	-1.9777e-01
1.1900e+01	3.7305e-02	-1.9615e-01
1.2000e+01	3.6921e-02	-1.9456e-01
1.2100e+01	3.6544e-02	-1.9299e-01
1.2200e+01	3.6177e-02	-1.9145e-01
1.2300e+01	3.5816e-02	-1.8994e-01
1.2400e+01	3.5463e-02	-1.8846e-01
1.2500e+01	3.5117e-02	-1.8700e-01
1.2600e+01	3.4777e-02	-1.8556e-01
1.2700e+01	3.4445e-02	-1.8415e-01
1.2800e+01	3.4118e-02	-1.8276e-01
1.2900e+01	3.3797e-02	-1.8140e-01
1.3000e+01	3.3483e-02	-1.8006e-01
1.3100e+01	3.3174e-02	-1.7874e-01
1.3200e+01	3.2872e-02	-1.7744e-01
1.3300e+01	3.2576e-02	-1.7616e-01
1.3400e+01	3.2286e-02	-1.7491e-01
1.3500e+01	3.2001e-02	-1.7367e-01
1.3600e+01	3.1721e-02	-1.7245e-01
1.3700e+01	3.1446e-02	-1.7126e-01
1.3800e+01	3.1176e-02	-1.7008e-01
1.3900e+01	3.0911e-02	-1.6892e-01
1.4000e+01	3.0649e-02	-1.6777e-01
1.4100e+01	3.0392e-02	-1.6664e-01
1.4200e+01	3.0138e-02	-1.6553e-01
1.4300e+01	2.9889e-02	-1.6443e-01
1.4400e+01	2.9648e-02	-1.6336e-01
1.4500e+01	2.9411e-02	-1.6230e-01
1.4600e+01	2.9177e-02	-1.6126e-01
1.4700e+01	2.8947e-02	-1.6023e-01
1.4800e+01	2.8721e-02	-1.5922e-01
1.4900e+01	2.8497e-02	-1.5821e-01
1.5000e+01	2.8277e-02	-1.5723e-01
