# Supplementary material for: Quantum Calculation of the Collision-Induced Line-Shape Effects in Antiprotonic Helium and the New Accurate Ab Initio p̅He+ –He Potential Energy Surface
Source: J Chem Theory Comput. 2025 Dec 28;22(1):488–501. doi: 10.1021/acs.jctc.5c01636 (PMC12805563; doi:10.1021/acs.jctc.5c01636)
Supplement: Supplementary file 3 [file ct5c01636_si_003.zip › supplementary_material/line_shape_parameters/0-0_P34.csv]

Temperature	Gamma0	Delta0
1.5000e+00	9.1615e-04	-6.7881e-02
1.6000e+00	8.7659e-04	-6.2647e-02
1.7000e+00	8.4243e-04	-5.8034e-02
1.8000e+00	8.1291e-04	-5.3944e-02
1.9000e+00	7.8725e-04	-5.0292e-02
2.0000e+00	7.6486e-04	-4.7014e-02
2.1000e+00	7.4518e-04	-4.4054e-02
2.2000e+00	7.2784e-04	-4.1369e-02
2.3000e+00	7.1232e-04	-3.8919e-02
2.4000e+00	6.9854e-04	-3.6678e-02
2.5000e+00	6.8613e-04	-3.4617e-02
2.6000e+00	6.7493e-04	-3.2715e-02
2.7000e+00	6.6531e-04	-3.0968e-02
2.8000e+00	6.5672e-04	-2.9350e-02
2.9000e+00	6.4907e-04	-2.7849e-02
3.0000e+00	6.4209e-04	-2.6449e-02
3.1000e+00	6.3573e-04	-2.5139e-02
3.2000e+00	6.2992e-04	-2.3912e-02
3.3000e+00	6.2463e-04	-2.2761e-02
3.4000e+00	6.1980e-04	-2.1678e-02
3.5000e+00	6.1538e-04	-2.0658e-02
3.6000e+00	6.1135e-04	-1.9696e-02
3.7000e+00	6.0764e-04	-1.8786e-02
3.8000e+00	6.0424e-04	-1.7924e-02
3.9000e+00	6.0112e-04	-1.7107e-02
4.0000e+00	5.9834e-04	-1.6334e-02
4.1000e+00	5.9581e-04	-1.5600e-02
4.2000e+00	5.9350e-04	-1.4901e-02
4.3000e+00	5.9139e-04	-1.4236e-02
4.4000e+00	5.8945e-04	-1.3602e-02
4.5000e+00	5.8767e-04	-1.2996e-02
4.6000e+00	5.8604e-04	-1.2417e-02
4.7000e+00	5.8454e-04	-1.1863e-02
4.8000e+00	5.8317e-04	-1.1332e-02
4.9000e+00	5.8193e-04	-1.0824e-02
5.0000e+00	5.8079e-04	-1.0336e-02
5.1000e+00	5.7975e-04	-9.8679e-03
5.2000e+00	5.7880e-04	-9.4181e-03
5.3000e+00	5.7797e-04	-8.9863e-03
5.4000e+00	5.7722e-04	-8.5711e-03
5.5000e+00	5.7655e-04	-8.1713e-03
5.6000e+00	5.7596e-04	-7.7862e-03
5.7000e+00	5.7542e-04	-7.4150e-03
5.8000e+00	5.7495e-04	-7.0569e-03
5.9000e+00	5.7454e-04	-6.7113e-03
6.0000e+00	5.7418e-04	-6.3775e-03
6.1000e+00	5.7386e-04	-6.0550e-03
6.2000e+00	5.7360e-04	-5.7432e-03
6.3000e+00	5.7337e-04	-5.4415e-03
6.4000e+00	5.7319e-04	-5.1496e-03
6.5000e+00	5.7305e-04	-4.8669e-03
6.6000e+00	5.7295e-04	-4.5934e-03
6.7000e+00	5.7289e-04	-4.3284e-03
6.8000e+00	5.7286e-04	-4.0713e-03
6.9000e+00	5.7286e-04	-3.8219e-03
7.0000e+00	5.7289e-04	-3.5803e-03
7.1000e+00	5.7295e-04	-3.3456e-03
7.2000e+00	5.7303e-04	-3.1176e-03
7.3000e+00	5.7313e-04	-2.8960e-03
7.4000e+00	5.7325e-04	-2.6805e-03
7.5000e+00	5.7339e-04	-2.4711e-03
7.6000e+00	5.7356e-04	-2.2677e-03
7.7000e+00	5.7375e-04	-2.0698e-03
7.8000e+00	5.7395e-04	-1.8769e-03
7.9000e+00	5.7417e-04	-1.6893e-03
8.0000e+00	5.7440e-04	-1.5067e-03
8.1000e+00	5.7465e-04	-1.3288e-03
8.2000e+00	5.7492e-04	-1.1555e-03
8.3000e+00	5.7520e-04	-9.8651e-04
8.4000e+00	5.7549e-04	-8.2183e-04
8.5000e+00	5.7579e-04	-6.6123e-04
8.6000e+00	5.7610e-04	-5.0450e-04
8.7000e+00	5.7643e-04	-3.5157e-04
8.8000e+00	5.7676e-04	-2.0230e-04
8.9000e+00	5.7710e-04	-5.6547e-05
9.0000e+00	5.7745e-04	8.5719e-05
9.1000e+00	5.7780e-04	2.2474e-04
9.2000e+00	5.7817e-04	3.6050e-04
9.3000e+00	5.7854e-04	4.9312e-04
9.4000e+00	5.7892e-04	6.2268e-04
9.5000e+00	5.7931e-04	7.4941e-04
9.6000e+00	5.7971e-04	8.7329e-04
9.7000e+00	5.8010e-04	9.9447e-04
9.8000e+00	5.8051e-04	1.1131e-03
9.9000e+00	5.8092e-04	1.2290e-03
1.0000e+01	5.8133e-04	1.3426e-03
1.0100e+01	5.8174e-04	1.4537e-03
1.0200e+01	5.8217e-04	1.5626e-03
1.0300e+01	5.8259e-04	1.6691e-03
1.0400e+01	5.8302e-04	1.7734e-03
1.0500e+01	5.8345e-04	1.8756e-03
1.0600e+01	5.8389e-04	1.9757e-03
1.0700e+01	5.8433e-04	2.0737e-03
1.0800e+01	5.8477e-04	2.1698e-03
1.0900e+01	5.8521e-04	2.2640e-03
1.1000e+01	5.8566e-04	2.3564e-03
1.1100e+01	5.8611e-04	2.4469e-03
1.1200e+01	5.8656e-04	2.5358e-03
1.1300e+01	5.8701e-04	2.6229e-03
1.1400e+01	5.8746e-04	2.7083e-03
1.1500e+01	5.8792e-04	2.7922e-03
1.1600e+01	5.8837e-04	2.8745e-03
1.1700e+01	5.8883e-04	2.9552e-03
1.1800e+01	5.8929e-04	3.0345e-03
1.1900e+01	5.8975e-04	3.1122e-03
1.2000e+01	5.9021e-04	3.1885e-03
1.2100e+01	5.9067e-04	3.2636e-03
1.2200e+01	5.9113e-04	3.3372e-03
1.2300e+01	5.9160e-04	3.4095e-03
1.2400e+01	5.9206e-04	3.4805e-03
1.2500e+01	5.9252e-04	3.5503e-03
1.2600e+01	5.9299e-04	3.6188e-03
1.2700e+01	5.9345e-04	3.6862e-03
1.2800e+01	5.9391e-04	3.7525e-03
1.2900e+01	5.9438e-04	3.8176e-03
1.3000e+01	5.9484e-04	3.8816e-03
1.3100e+01	5.9531e-04	3.9445e-03
1.3200e+01	5.9577e-04	4.0063e-03
1.3300e+01	5.9623e-04	4.0671e-03
1.3400e+01	5.9670e-04	4.1269e-03
1.3500e+01	5.9716e-04	4.1856e-03
1.3600e+01	5.9763e-04	4.2434e-03
1.3700e+01	5.9809e-04	4.3003e-03
1.3800e+01	5.9855e-04	4.3563e-03
1.3900e+01	5.9901e-04	4.4114e-03
1.4000e+01	5.9947e-04	4.4656e-03
1.4100e+01	5.9993e-04	4.5190e-03
1.4200e+01	6.0039e-04	4.5716e-03
1.4300e+01	6.0085e-04	4.6234e-03
1.4400e+01	6.0131e-04	4.6741e-03
1.4500e+01	6.0177e-04	4.7241e-03
1.4600e+01	6.0223e-04	4.7734e-03
1.4700e+01	6.0269e-04	4.8219e-03
1.4800e+01	6.0314e-04	4.8696e-03
1.4900e+01	6.0360e-04	4.9167e-03
1.5000e+01	6.0406e-04	4.9630e-03
