# Supplementary material for: Quantum Calculation of the Collision-Induced Line-Shape Effects in Antiprotonic Helium and the New Accurate Ab Initio p̅He+ –He Potential Energy Surface
Source: J Chem Theory Comput. 2025 Dec 28;22(1):488–501. doi: 10.1021/acs.jctc.5c01636 (PMC12805563; doi:10.1021/acs.jctc.5c01636)
Supplement: Supplementary file 3 [file ct5c01636_si_003.zip › supplementary_material/line_shape_parameters/0-0_P35.csv]

Temperature	Gamma0	Delta0
1.5000e+00	1.0979e-03	-8.3898e-03
1.6000e+00	1.0680e-03	-7.5678e-03
1.7000e+00	1.0419e-03	-6.7909e-03
1.8000e+00	1.0191e-03	-6.0562e-03
1.9000e+00	9.9907e-04	-5.3628e-03
2.0000e+00	9.8130e-04	-4.7080e-03
2.1000e+00	9.6546e-04	-4.0907e-03
2.2000e+00	9.5128e-04	-3.5082e-03
2.3000e+00	9.3847e-04	-2.9603e-03
2.4000e+00	9.2691e-04	-2.4423e-03
2.5000e+00	9.1640e-04	-1.9538e-03
2.6000e+00	9.0681e-04	-1.4928e-03
2.7000e+00	8.9814e-04	-1.0513e-03
2.8000e+00	8.9022e-04	-6.3219e-04
2.9000e+00	8.8297e-04	-2.3284e-04
3.0000e+00	8.7629e-04	1.4560e-04
3.1000e+00	8.7010e-04	5.0457e-04
3.2000e+00	8.6439e-04	8.4577e-04
3.3000e+00	8.5909e-04	1.1705e-03
3.4000e+00	8.5418e-04	1.4798e-03
3.5000e+00	8.4961e-04	1.7751e-03
3.6000e+00	8.4536e-04	2.0566e-03
3.7000e+00	8.4139e-04	2.3253e-03
3.8000e+00	8.3769e-04	2.5824e-03
3.9000e+00	8.3423e-04	2.8282e-03
4.0000e+00	8.3101e-04	3.0647e-03
4.1000e+00	8.2800e-04	3.2915e-03
4.2000e+00	8.2518e-04	3.5090e-03
4.3000e+00	8.2254e-04	3.7180e-03
4.4000e+00	8.2006e-04	3.9187e-03
4.5000e+00	8.1773e-04	4.1114e-03
4.6000e+00	8.1553e-04	4.2967e-03
4.7000e+00	8.1347e-04	4.4749e-03
4.8000e+00	8.1153e-04	4.6466e-03
4.9000e+00	8.0971e-04	4.8120e-03
5.0000e+00	8.0799e-04	4.9712e-03
5.1000e+00	8.0637e-04	5.1248e-03
5.2000e+00	8.0484e-04	5.2730e-03
5.3000e+00	8.0340e-04	5.4164e-03
5.4000e+00	8.0205e-04	5.5550e-03
5.5000e+00	8.0078e-04	5.6889e-03
5.6000e+00	7.9958e-04	5.8183e-03
5.7000e+00	7.9844e-04	5.9435e-03
5.8000e+00	7.9738e-04	6.0647e-03
5.9000e+00	7.9637e-04	6.1819e-03
6.0000e+00	7.9542e-04	6.2954e-03
6.1000e+00	7.9452e-04	6.4054e-03
6.2000e+00	7.9367e-04	6.5120e-03
6.3000e+00	7.9288e-04	6.6153e-03
6.4000e+00	7.9212e-04	6.7155e-03
6.5000e+00	7.9142e-04	6.8126e-03
6.6000e+00	7.9075e-04	6.9070e-03
6.7000e+00	7.9013e-04	6.9987e-03
6.8000e+00	7.8954e-04	7.0878e-03
6.9000e+00	7.8898e-04	7.1744e-03
7.0000e+00	7.8847e-04	7.2583e-03
7.1000e+00	7.8798e-04	7.3400e-03
7.2000e+00	7.8752e-04	7.4195e-03
7.3000e+00	7.8710e-04	7.4967e-03
7.4000e+00	7.8670e-04	7.5718e-03
7.5000e+00	7.8632e-04	7.6450e-03
7.6000e+00	7.8597e-04	7.7161e-03
7.7000e+00	7.8565e-04	7.7853e-03
7.8000e+00	7.8535e-04	7.8528e-03
7.9000e+00	7.8507e-04	7.9185e-03
8.0000e+00	7.8481e-04	7.9826e-03
8.1000e+00	7.8457e-04	8.0451e-03
8.2000e+00	7.8435e-04	8.1059e-03
8.3000e+00	7.8415e-04	8.1652e-03
8.4000e+00	7.8397e-04	8.2231e-03
8.5000e+00	7.8380e-04	8.2794e-03
8.6000e+00	7.8365e-04	8.3345e-03
8.7000e+00	7.8352e-04	8.3881e-03
8.8000e+00	7.8339e-04	8.4405e-03
8.9000e+00	7.8329e-04	8.4916e-03
9.0000e+00	7.8319e-04	8.5415e-03
9.1000e+00	7.8311e-04	8.5903e-03
9.2000e+00	7.8304e-04	8.6379e-03
9.3000e+00	7.8299e-04	8.6844e-03
9.4000e+00	7.8294e-04	8.7298e-03
9.5000e+00	7.8291e-04	8.7742e-03
9.6000e+00	7.8289e-04	8.8176e-03
9.7000e+00	7.8287e-04	8.8599e-03
9.8000e+00	7.8287e-04	8.9014e-03
9.9000e+00	7.8287e-04	8.9419e-03
1.0000e+01	7.8289e-04	8.9815e-03
1.0100e+01	7.8291e-04	9.0202e-03
1.0200e+01	7.8294e-04	9.0581e-03
1.0300e+01	7.8298e-04	9.0951e-03
1.0400e+01	7.8303e-04	9.1314e-03
1.0500e+01	7.8308e-04	9.1668e-03
1.0600e+01	7.8314e-04	9.2016e-03
1.0700e+01	7.8321e-04	9.2355e-03
1.0800e+01	7.8329e-04	9.2688e-03
1.0900e+01	7.8337e-04	9.3013e-03
1.1000e+01	7.8345e-04	9.3332e-03
1.1100e+01	7.8355e-04	9.3644e-03
1.1200e+01	7.8364e-04	9.3949e-03
1.1300e+01	7.8375e-04	9.4248e-03
1.1400e+01	7.8386e-04	9.4541e-03
1.1500e+01	7.8397e-04	9.4828e-03
1.1600e+01	7.8409e-04	9.5109e-03
1.1700e+01	7.8421e-04	9.5384e-03
1.1800e+01	7.8434e-04	9.5655e-03
1.1900e+01	7.8447e-04	9.5919e-03
1.2000e+01	7.8460e-04	9.6178e-03
1.2100e+01	7.8474e-04	9.6433e-03
1.2200e+01	7.8489e-04	9.6682e-03
1.2300e+01	7.8503e-04	9.6926e-03
1.2400e+01	7.8519e-04	9.7165e-03
1.2500e+01	7.8534e-04	9.7399e-03
1.2600e+01	7.8550e-04	9.7629e-03
1.2700e+01	7.8566e-04	9.7855e-03
1.2800e+01	7.8582e-04	9.8076e-03
1.2900e+01	7.8599e-04	9.8292e-03
1.3000e+01	7.8616e-04	9.8505e-03
1.3100e+01	7.8633e-04	9.8714e-03
1.3200e+01	7.8650e-04	9.8918e-03
1.3300e+01	7.8668e-04	9.9119e-03
1.3400e+01	7.8686e-04	9.9316e-03
1.3500e+01	7.8704e-04	9.9509e-03
1.3600e+01	7.8723e-04	9.9698e-03
1.3700e+01	7.8741e-04	9.9884e-03
1.3800e+01	7.8760e-04	1.0007e-02
1.3900e+01	7.8779e-04	1.0025e-02
1.4000e+01	7.8798e-04	1.0042e-02
1.4100e+01	7.8818e-04	1.0059e-02
1.4200e+01	7.8837e-04	1.0076e-02
1.4300e+01	7.8857e-04	1.0093e-02
1.4400e+01	7.8877e-04	1.0109e-02
1.4500e+01	7.8897e-04	1.0125e-02
1.4600e+01	7.8917e-04	1.0141e-02
1.4700e+01	7.8937e-04	1.0156e-02
1.4800e+01	7.8958e-04	1.0172e-02
1.4900e+01	7.8979e-04	1.0186e-02
1.5000e+01	7.8999e-04	1.0201e-02
