# Supplementary material for: Quantum Calculation of the Collision-Induced Line-Shape Effects in Antiprotonic Helium and the New Accurate Ab Initio p̅He+ –He Potential Energy Surface
Source: J Chem Theory Comput. 2025 Dec 28;22(1):488–501. doi: 10.1021/acs.jctc.5c01636 (PMC12805563; doi:10.1021/acs.jctc.5c01636)
Supplement: Supplementary file 3 [file ct5c01636_si_003.zip › supplementary_material/line_shape_parameters/1-3_P36.csv]

Temperature	Gamma0	Delta0
1.5000e+00	3.3371e-01	-1.2961e+00
1.6000e+00	3.0171e-01	-1.1990e+00
1.7000e+00	2.7431e-01	-1.1146e+00
1.8000e+00	2.5074e-01	-1.0407e+00
1.9000e+00	2.3031e-01	-9.7545e-01
2.0000e+00	2.1250e-01	-9.1758e-01
2.1000e+00	1.9684e-01	-8.6589e-01
2.2000e+00	1.8302e-01	-8.1948e-01
2.3000e+00	1.7065e-01	-7.7756e-01
2.4000e+00	1.5962e-01	-7.3959e-01
2.5000e+00	1.4966e-01	-7.0500e-01
2.6000e+00	1.4064e-01	-6.7337e-01
2.7000e+00	1.3272e-01	-6.4448e-01
2.8000e+00	1.2556e-01	-6.1791e-01
2.9000e+00	1.1913e-01	-5.9346e-01
3.0000e+00	1.1325e-01	-5.7083e-01
3.1000e+00	1.0784e-01	-5.4981e-01
3.2000e+00	1.0284e-01	-5.3027e-01
3.3000e+00	9.8234e-02	-5.1205e-01
3.4000e+00	9.3966e-02	-4.9503e-01
3.5000e+00	9.0014e-02	-4.7909e-01
3.6000e+00	8.6338e-02	-4.6415e-01
3.7000e+00	8.2899e-02	-4.5010e-01
3.8000e+00	7.9695e-02	-4.3687e-01
3.9000e+00	7.6692e-02	-4.2440e-01
4.0000e+00	7.3924e-02	-4.1264e-01
4.1000e+00	7.1337e-02	-4.0153e-01
4.2000e+00	6.8910e-02	-3.9101e-01
4.3000e+00	6.6634e-02	-3.8103e-01
4.4000e+00	6.4495e-02	-3.7157e-01
4.5000e+00	6.2471e-02	-3.6256e-01
4.6000e+00	6.0556e-02	-3.5399e-01
4.7000e+00	5.8745e-02	-3.4582e-01
4.8000e+00	5.7026e-02	-3.3803e-01
4.9000e+00	5.5400e-02	-3.3059e-01
5.0000e+00	5.3853e-02	-3.2348e-01
5.1000e+00	5.2377e-02	-3.1668e-01
5.2000e+00	5.0976e-02	-3.1016e-01
5.3000e+00	4.9654e-02	-3.0393e-01
5.4000e+00	4.8399e-02	-2.9795e-01
5.5000e+00	4.7199e-02	-2.9221e-01
5.6000e+00	4.6055e-02	-2.8670e-01
5.7000e+00	4.4962e-02	-2.8140e-01
5.8000e+00	4.3918e-02	-2.7630e-01
5.9000e+00	4.2918e-02	-2.7140e-01
6.0000e+00	4.1959e-02	-2.6667e-01
6.1000e+00	4.1039e-02	-2.6211e-01
6.2000e+00	4.0156e-02	-2.5771e-01
6.3000e+00	3.9309e-02	-2.5347e-01
6.4000e+00	3.8494e-02	-2.4937e-01
6.5000e+00	3.7708e-02	-2.4541e-01
6.6000e+00	3.6960e-02	-2.4158e-01
6.7000e+00	3.6241e-02	-2.3788e-01
6.8000e+00	3.5548e-02	-2.3430e-01
6.9000e+00	3.4879e-02	-2.3083e-01
7.0000e+00	3.4236e-02	-2.2747e-01
7.1000e+00	3.3616e-02	-2.2422e-01
7.2000e+00	3.3016e-02	-2.2106e-01
7.3000e+00	3.2437e-02	-2.1799e-01
7.4000e+00	3.1875e-02	-2.1502e-01
7.5000e+00	3.1335e-02	-2.1213e-01
7.6000e+00	3.0813e-02	-2.0933e-01
7.7000e+00	3.0306e-02	-2.0660e-01
7.8000e+00	2.9815e-02	-2.0395e-01
7.9000e+00	2.9341e-02	-2.0138e-01
8.0000e+00	2.8885e-02	-1.9887e-01
8.1000e+00	2.8442e-02	-1.9644e-01
8.2000e+00	2.8012e-02	-1.9406e-01
8.3000e+00	2.7595e-02	-1.9175e-01
8.4000e+00	2.7190e-02	-1.8950e-01
8.5000e+00	2.6797e-02	-1.8731e-01
8.6000e+00	2.6415e-02	-1.8517e-01
8.7000e+00	2.6044e-02	-1.8308e-01
8.8000e+00	2.5684e-02	-1.8105e-01
8.9000e+00	2.5333e-02	-1.7906e-01
9.0000e+00	2.4993e-02	-1.7712e-01
9.1000e+00	2.4661e-02	-1.7523e-01
9.2000e+00	2.4339e-02	-1.7338e-01
9.3000e+00	2.4027e-02	-1.7158e-01
9.4000e+00	2.3723e-02	-1.6982e-01
9.5000e+00	2.3427e-02	-1.6810e-01
9.6000e+00	2.3138e-02	-1.6641e-01
9.7000e+00	2.2857e-02	-1.6477e-01
9.8000e+00	2.2582e-02	-1.6316e-01
9.9000e+00	2.2315e-02	-1.6158e-01
1.0000e+01	2.2053e-02	-1.6004e-01
1.0100e+01	2.1798e-02	-1.5853e-01
1.0200e+01	2.1550e-02	-1.5705e-01
1.0300e+01	2.1307e-02	-1.5561e-01
1.0400e+01	2.1070e-02	-1.5419e-01
1.0500e+01	2.0839e-02	-1.5280e-01
1.0600e+01	2.0614e-02	-1.5144e-01
1.0700e+01	2.0395e-02	-1.5011e-01
1.0800e+01	2.0180e-02	-1.4881e-01
1.0900e+01	1.9969e-02	-1.4753e-01
1.1000e+01	1.9764e-02	-1.4627e-01
1.1100e+01	1.9563e-02	-1.4504e-01
1.1200e+01	1.9366e-02	-1.4383e-01
1.1300e+01	1.9174e-02	-1.4265e-01
1.1400e+01	1.8986e-02	-1.4149e-01
1.1500e+01	1.8801e-02	-1.4035e-01
1.1600e+01	1.8620e-02	-1.3922e-01
1.1700e+01	1.8444e-02	-1.3813e-01
1.1800e+01	1.8271e-02	-1.3705e-01
1.1900e+01	1.8102e-02	-1.3599e-01
1.2000e+01	1.7937e-02	-1.3494e-01
1.2100e+01	1.7775e-02	-1.3392e-01
1.2200e+01	1.7616e-02	-1.3292e-01
1.2300e+01	1.7461e-02	-1.3193e-01
1.2400e+01	1.7308e-02	-1.3096e-01
1.2500e+01	1.7158e-02	-1.3000e-01
1.2600e+01	1.7011e-02	-1.2906e-01
1.2700e+01	1.6867e-02	-1.2814e-01
1.2800e+01	1.6726e-02	-1.2723e-01
1.2900e+01	1.6587e-02	-1.2634e-01
1.3000e+01	1.6450e-02	-1.2546e-01
1.3100e+01	1.6317e-02	-1.2460e-01
1.3200e+01	1.6186e-02	-1.2375e-01
1.3300e+01	1.6058e-02	-1.2291e-01
1.3400e+01	1.5932e-02	-1.2209e-01
1.3500e+01	1.5808e-02	-1.2128e-01
1.3600e+01	1.5687e-02	-1.2048e-01
1.3700e+01	1.5568e-02	-1.1970e-01
1.3800e+01	1.5450e-02	-1.1892e-01
1.3900e+01	1.5335e-02	-1.1816e-01
1.4000e+01	1.5222e-02	-1.1741e-01
1.4100e+01	1.5110e-02	-1.1667e-01
1.4200e+01	1.4999e-02	-1.1594e-01
1.4300e+01	1.4891e-02	-1.1522e-01
1.4400e+01	1.4785e-02	-1.1452e-01
1.4500e+01	1.4683e-02	-1.1382e-01
1.4600e+01	1.4582e-02	-1.1314e-01
1.4700e+01	1.4482e-02	-1.1246e-01
1.4800e+01	1.4383e-02	-1.1179e-01
1.4900e+01	1.4286e-02	-1.1114e-01
1.5000e+01	1.4191e-02	-1.1049e-01
