# Supplementary material for: Quantum Calculation of the Collision-Induced Line-Shape Effects in Antiprotonic Helium and the New Accurate Ab Initio p̅He+ –He Potential Energy Surface
Source: J Chem Theory Comput. 2025 Dec 28;22(1):488–501. doi: 10.1021/acs.jctc.5c01636 (PMC12805563; doi:10.1021/acs.jctc.5c01636)
Supplement: Supplementary file 3 [file ct5c01636_si_003.zip › supplementary_material/line_shape_parameters/1-1_P34.csv]

Temperature	Gamma0	Delta0
1.5000e+00	2.3156e-03	4.7809e-02
1.6000e+00	2.1783e-03	4.4425e-02
1.7000e+00	2.0603e-03	4.1543e-02
1.8000e+00	1.9587e-03	3.9074e-02
1.9000e+00	1.8705e-03	3.6942e-02
2.0000e+00	1.7935e-03	3.5090e-02
2.1000e+00	1.7257e-03	3.3468e-02
2.2000e+00	1.6657e-03	3.2040e-02
2.3000e+00	1.6118e-03	3.0768e-02
2.4000e+00	1.5635e-03	2.9636e-02
2.5000e+00	1.5197e-03	2.8618e-02
2.6000e+00	1.4798e-03	2.7699e-02
2.7000e+00	1.4453e-03	2.6892e-02
2.8000e+00	1.4143e-03	2.6164e-02
2.9000e+00	1.3863e-03	2.5509e-02
3.0000e+00	1.3604e-03	2.4910e-02
3.1000e+00	1.3364e-03	2.4359e-02
3.2000e+00	1.3142e-03	2.3853e-02
3.3000e+00	1.2935e-03	2.3386e-02
3.4000e+00	1.2743e-03	2.2954e-02
3.5000e+00	1.2565e-03	2.2555e-02
3.6000e+00	1.2398e-03	2.2185e-02
3.7000e+00	1.2242e-03	2.1838e-02
3.8000e+00	1.2095e-03	2.1516e-02
3.9000e+00	1.1957e-03	2.1214e-02
4.0000e+00	1.1831e-03	2.0936e-02
4.1000e+00	1.1712e-03	2.0677e-02
4.2000e+00	1.1601e-03	2.0433e-02
4.3000e+00	1.1496e-03	2.0205e-02
4.4000e+00	1.1397e-03	1.9990e-02
4.5000e+00	1.1302e-03	1.9786e-02
4.6000e+00	1.1213e-03	1.9594e-02
4.7000e+00	1.1128e-03	1.9412e-02
4.8000e+00	1.1047e-03	1.9239e-02
4.9000e+00	1.0970e-03	1.9075e-02
5.0000e+00	1.0897e-03	1.8920e-02
5.1000e+00	1.0827e-03	1.8771e-02
5.2000e+00	1.0760e-03	1.8630e-02
5.3000e+00	1.0697e-03	1.8497e-02
5.4000e+00	1.0638e-03	1.8370e-02
5.5000e+00	1.0580e-03	1.8249e-02
5.6000e+00	1.0526e-03	1.8133e-02
5.7000e+00	1.0473e-03	1.8022e-02
5.8000e+00	1.0423e-03	1.7916e-02
5.9000e+00	1.0375e-03	1.7814e-02
6.0000e+00	1.0329e-03	1.7716e-02
6.1000e+00	1.0284e-03	1.7622e-02
6.2000e+00	1.0242e-03	1.7531e-02
6.3000e+00	1.0201e-03	1.7445e-02
6.4000e+00	1.0161e-03	1.7361e-02
6.5000e+00	1.0123e-03	1.7280e-02
6.6000e+00	1.0087e-03	1.7202e-02
6.7000e+00	1.0052e-03	1.7128e-02
6.8000e+00	1.0018e-03	1.7056e-02
6.9000e+00	9.9856e-04	1.6986e-02
7.0000e+00	9.9542e-04	1.6918e-02
7.1000e+00	9.9240e-04	1.6853e-02
7.2000e+00	9.8948e-04	1.6790e-02
7.3000e+00	9.8665e-04	1.6729e-02
7.4000e+00	9.8392e-04	1.6669e-02
7.5000e+00	9.8128e-04	1.6612e-02
7.6000e+00	9.7873e-04	1.6556e-02
7.7000e+00	9.7626e-04	1.6502e-02
7.8000e+00	9.7386e-04	1.6449e-02
7.9000e+00	9.7155e-04	1.6398e-02
8.0000e+00	9.6933e-04	1.6348e-02
8.1000e+00	9.6717e-04	1.6300e-02
8.2000e+00	9.6508e-04	1.6253e-02
8.3000e+00	9.6305e-04	1.6207e-02
8.4000e+00	9.6109e-04	1.6162e-02
8.5000e+00	9.5918e-04	1.6119e-02
8.6000e+00	9.5732e-04	1.6076e-02
8.7000e+00	9.5553e-04	1.6035e-02
8.8000e+00	9.5378e-04	1.5994e-02
8.9000e+00	9.5208e-04	1.5955e-02
9.0000e+00	9.5044e-04	1.5916e-02
9.1000e+00	9.4884e-04	1.5878e-02
9.2000e+00	9.4729e-04	1.5841e-02
9.3000e+00	9.4579e-04	1.5805e-02
9.4000e+00	9.4433e-04	1.5770e-02
9.5000e+00	9.4291e-04	1.5736e-02
9.6000e+00	9.4152e-04	1.5702e-02
9.7000e+00	9.4018e-04	1.5669e-02
9.8000e+00	9.3887e-04	1.5636e-02
9.9000e+00	9.3760e-04	1.5604e-02
1.0000e+01	9.3635e-04	1.5573e-02
1.0100e+01	9.3514e-04	1.5542e-02
1.0200e+01	9.3397e-04	1.5512e-02
1.0300e+01	9.3282e-04	1.5483e-02
1.0400e+01	9.3171e-04	1.5454e-02
1.0500e+01	9.3062e-04	1.5426e-02
1.0600e+01	9.2957e-04	1.5398e-02
1.0700e+01	9.2854e-04	1.5370e-02
1.0800e+01	9.2754e-04	1.5343e-02
1.0900e+01	9.2657e-04	1.5317e-02
1.1000e+01	9.2562e-04	1.5291e-02
1.1100e+01	9.2469e-04	1.5265e-02
1.1200e+01	9.2378e-04	1.5240e-02
1.1300e+01	9.2290e-04	1.5215e-02
1.1400e+01	9.2204e-04	1.5191e-02
1.1500e+01	9.2119e-04	1.5167e-02
1.1600e+01	9.2037e-04	1.5143e-02
1.1700e+01	9.1957e-04	1.5120e-02
1.1800e+01	9.1879e-04	1.5097e-02
1.1900e+01	9.1803e-04	1.5074e-02
1.2000e+01	9.1729e-04	1.5052e-02
1.2100e+01	9.1657e-04	1.5030e-02
1.2200e+01	9.1587e-04	1.5008e-02
1.2300e+01	9.1518e-04	1.4987e-02
1.2400e+01	9.1450e-04	1.4966e-02
1.2500e+01	9.1384e-04	1.4945e-02
1.2600e+01	9.1320e-04	1.4924e-02
1.2700e+01	9.1257e-04	1.4904e-02
1.2800e+01	9.1196e-04	1.4884e-02
1.2900e+01	9.1136e-04	1.4864e-02
1.3000e+01	9.1077e-04	1.4845e-02
1.3100e+01	9.1020e-04	1.4826e-02
1.3200e+01	9.0964e-04	1.4807e-02
1.3300e+01	9.0910e-04	1.4788e-02
1.3400e+01	9.0857e-04	1.4769e-02
1.3500e+01	9.0805e-04	1.4751e-02
1.3600e+01	9.0754e-04	1.4733e-02
1.3700e+01	9.0704e-04	1.4715e-02
1.3800e+01	9.0656e-04	1.4697e-02
1.3900e+01	9.0608e-04	1.4680e-02
1.4000e+01	9.0562e-04	1.4662e-02
1.4100e+01	9.0516e-04	1.4645e-02
1.4200e+01	9.0472e-04	1.4628e-02
1.4300e+01	9.0428e-04	1.4611e-02
1.4400e+01	9.0386e-04	1.4594e-02
1.4500e+01	9.0345e-04	1.4578e-02
1.4600e+01	9.0305e-04	1.4562e-02
1.4700e+01	9.0266e-04	1.4546e-02
1.4800e+01	9.0228e-04	1.4530e-02
1.4900e+01	9.0190e-04	1.4514e-02
1.5000e+01	9.0153e-04	1.4498e-02
