# Supplementary material for: Quantum Calculation of the Collision-Induced Line-Shape Effects in Antiprotonic Helium and the New Accurate Ab Initio p̅He+ –He Potential Energy Surface
Source: J Chem Theory Comput. 2025 Dec 28;22(1):488–501. doi: 10.1021/acs.jctc.5c01636 (PMC12805563; doi:10.1021/acs.jctc.5c01636)
Supplement: Supplementary file 3 [file ct5c01636_si_003.zip › supplementary_material/line_shape_parameters/0-2_P37.csv]

Temperature	Gamma0	Delta0
1.5000e+00	2.9347e-01	-1.1735e+00
1.6000e+00	2.6478e-01	-1.0862e+00
1.7000e+00	2.4022e-01	-1.0104e+00
1.8000e+00	2.1915e-01	-9.4403e-01
1.9000e+00	2.0093e-01	-8.8553e-01
2.0000e+00	1.8510e-01	-8.3363e-01
2.1000e+00	1.7121e-01	-7.8728e-01
2.2000e+00	1.5898e-01	-7.4566e-01
2.3000e+00	1.4802e-01	-7.0808e-01
2.4000e+00	1.3828e-01	-6.7405e-01
2.5000e+00	1.2948e-01	-6.4306e-01
2.6000e+00	1.2150e-01	-6.1473e-01
2.7000e+00	1.1461e-01	-5.8875e-01
2.8000e+00	1.0842e-01	-5.6484e-01
2.9000e+00	1.0287e-01	-5.4282e-01
3.0000e+00	9.7788e-02	-5.2237e-01
3.1000e+00	9.3094e-02	-5.0339e-01
3.2000e+00	8.8767e-02	-4.8572e-01
3.3000e+00	8.4773e-02	-4.6926e-01
3.4000e+00	8.1076e-02	-4.5387e-01
3.5000e+00	7.7655e-02	-4.3947e-01
3.6000e+00	7.4472e-02	-4.2596e-01
3.7000e+00	7.1490e-02	-4.1324e-01
3.8000e+00	6.8714e-02	-4.0129e-01
3.9000e+00	6.6109e-02	-3.9000e-01
4.0000e+00	6.3730e-02	-3.7936e-01
4.1000e+00	6.1510e-02	-3.6929e-01
4.2000e+00	5.9429e-02	-3.5976e-01
4.3000e+00	5.7481e-02	-3.5073e-01
4.4000e+00	5.5647e-02	-3.4214e-01
4.5000e+00	5.3909e-02	-3.3396e-01
4.6000e+00	5.2265e-02	-3.2618e-01
4.7000e+00	5.0709e-02	-3.1876e-01
4.8000e+00	4.9232e-02	-3.1168e-01
4.9000e+00	4.7835e-02	-3.0492e-01
5.0000e+00	4.6505e-02	-2.9846e-01
5.1000e+00	4.5235e-02	-2.9228e-01
5.2000e+00	4.4030e-02	-2.8636e-01
5.3000e+00	4.2898e-02	-2.8069e-01
5.4000e+00	4.1825e-02	-2.7525e-01
5.5000e+00	4.0799e-02	-2.7003e-01
5.6000e+00	3.9821e-02	-2.6501e-01
5.7000e+00	3.8887e-02	-2.6019e-01
5.8000e+00	3.7993e-02	-2.5555e-01
5.9000e+00	3.7137e-02	-2.5108e-01
6.0000e+00	3.6316e-02	-2.4677e-01
6.1000e+00	3.5528e-02	-2.4261e-01
6.2000e+00	3.4772e-02	-2.3860e-01
6.3000e+00	3.4046e-02	-2.3473e-01
6.4000e+00	3.3347e-02	-2.3099e-01
6.5000e+00	3.2673e-02	-2.2738e-01
6.6000e+00	3.2033e-02	-2.2389e-01
6.7000e+00	3.1419e-02	-2.2052e-01
6.8000e+00	3.0827e-02	-2.1725e-01
6.9000e+00	3.0255e-02	-2.1408e-01
7.0000e+00	2.9705e-02	-2.1101e-01
7.1000e+00	2.9175e-02	-2.0804e-01
7.2000e+00	2.8662e-02	-2.0516e-01
7.3000e+00	2.8167e-02	-2.0236e-01
7.4000e+00	2.7686e-02	-1.9964e-01
7.5000e+00	2.7224e-02	-1.9700e-01
7.6000e+00	2.6777e-02	-1.9444e-01
7.7000e+00	2.6343e-02	-1.9194e-01
7.8000e+00	2.5922e-02	-1.8952e-01
7.9000e+00	2.5517e-02	-1.8716e-01
8.0000e+00	2.5127e-02	-1.8487e-01
8.1000e+00	2.4749e-02	-1.8264e-01
8.2000e+00	2.4381e-02	-1.8047e-01
8.3000e+00	2.4024e-02	-1.7835e-01
8.4000e+00	2.3678e-02	-1.7629e-01
8.5000e+00	2.3342e-02	-1.7429e-01
8.6000e+00	2.3015e-02	-1.7233e-01
8.7000e+00	2.2698e-02	-1.7042e-01
8.8000e+00	2.2389e-02	-1.6855e-01
8.9000e+00	2.2089e-02	-1.6673e-01
9.0000e+00	2.1798e-02	-1.6496e-01
9.1000e+00	2.1514e-02	-1.6322e-01
9.2000e+00	2.1238e-02	-1.6153e-01
9.3000e+00	2.0971e-02	-1.5987e-01
9.4000e+00	2.0712e-02	-1.5826e-01
9.5000e+00	2.0458e-02	-1.5668e-01
9.6000e+00	2.0211e-02	-1.5514e-01
9.7000e+00	1.9970e-02	-1.5363e-01
9.8000e+00	1.9735e-02	-1.5215e-01
9.9000e+00	1.9506e-02	-1.5070e-01
1.0000e+01	1.9282e-02	-1.4929e-01
1.0100e+01	1.9064e-02	-1.4790e-01
1.0200e+01	1.8851e-02	-1.4655e-01
1.0300e+01	1.8643e-02	-1.4522e-01
1.0400e+01	1.8440e-02	-1.4392e-01
1.0500e+01	1.8242e-02	-1.4264e-01
1.0600e+01	1.8050e-02	-1.4139e-01
1.0700e+01	1.7862e-02	-1.4017e-01
1.0800e+01	1.7678e-02	-1.3897e-01
1.0900e+01	1.7498e-02	-1.3780e-01
1.1000e+01	1.7322e-02	-1.3664e-01
1.1100e+01	1.7150e-02	-1.3551e-01
1.1200e+01	1.6981e-02	-1.3440e-01
1.1300e+01	1.6816e-02	-1.3331e-01
1.1400e+01	1.6655e-02	-1.3225e-01
1.1500e+01	1.6496e-02	-1.3120e-01
1.1600e+01	1.6342e-02	-1.3017e-01
1.1700e+01	1.6190e-02	-1.2915e-01
1.1800e+01	1.6042e-02	-1.2816e-01
1.1900e+01	1.5898e-02	-1.2719e-01
1.2000e+01	1.5756e-02	-1.2623e-01
1.2100e+01	1.5617e-02	-1.2529e-01
1.2200e+01	1.5481e-02	-1.2436e-01
1.2300e+01	1.5348e-02	-1.2345e-01
1.2400e+01	1.5217e-02	-1.2256e-01
1.2500e+01	1.5089e-02	-1.2168e-01
1.2600e+01	1.4963e-02	-1.2082e-01
1.2700e+01	1.4839e-02	-1.1997e-01
1.2800e+01	1.4718e-02	-1.1913e-01
1.2900e+01	1.4598e-02	-1.1831e-01
1.3000e+01	1.4481e-02	-1.1750e-01
1.3100e+01	1.4367e-02	-1.1670e-01
1.3200e+01	1.4255e-02	-1.1592e-01
1.3300e+01	1.4145e-02	-1.1515e-01
1.3400e+01	1.4037e-02	-1.1439e-01
1.3500e+01	1.3931e-02	-1.1365e-01
1.3600e+01	1.3827e-02	-1.1291e-01
1.3700e+01	1.3724e-02	-1.1219e-01
1.3800e+01	1.3624e-02	-1.1148e-01
1.3900e+01	1.3525e-02	-1.1077e-01
1.4000e+01	1.3427e-02	-1.1008e-01
1.4100e+01	1.3331e-02	-1.0940e-01
1.4200e+01	1.3237e-02	-1.0873e-01
1.4300e+01	1.3144e-02	-1.0806e-01
1.4400e+01	1.3053e-02	-1.0741e-01
1.4500e+01	1.2965e-02	-1.0677e-01
1.4600e+01	1.2878e-02	-1.0614e-01
1.4700e+01	1.2793e-02	-1.0552e-01
1.4800e+01	1.2709e-02	-1.0490e-01
1.4900e+01	1.2625e-02	-1.0429e-01
1.5000e+01	1.2544e-02	-1.0369e-01
