# Supplementary material for: Quantum Calculation of the Collision-Induced Line-Shape Effects in Antiprotonic Helium and the New Accurate Ab Initio p̅He+ –He Potential Energy Surface
Source: J Chem Theory Comput. 2025 Dec 28;22(1):488–501. doi: 10.1021/acs.jctc.5c01636 (PMC12805563; doi:10.1021/acs.jctc.5c01636)
Supplement: Supplementary file 3 [file ct5c01636_si_003.zip › supplementary_material/line_shape_parameters/0-2_P36.csv]

Temperature	Gamma0	Delta0
1.5000e+00	1.2734e-01	-7.2655e-01
1.6000e+00	1.1472e-01	-6.7213e-01
1.7000e+00	1.0387e-01	-6.2492e-01
1.8000e+00	9.4555e-02	-5.8371e-01
1.9000e+00	8.6497e-02	-5.4746e-01
2.0000e+00	7.9505e-02	-5.1537e-01
2.1000e+00	7.3374e-02	-4.8677e-01
2.2000e+00	6.7988e-02	-4.6115e-01
2.3000e+00	6.3138e-02	-4.3802e-01
2.4000e+00	5.8819e-02	-4.1711e-01
2.5000e+00	5.4901e-02	-3.9807e-01
2.6000e+00	5.1328e-02	-3.8067e-01
2.7000e+00	4.8414e-02	-3.6483e-01
2.8000e+00	4.5831e-02	-3.5028e-01
2.9000e+00	4.3536e-02	-3.3692e-01
3.0000e+00	4.1440e-02	-3.2448e-01
3.1000e+00	3.9498e-02	-3.1293e-01
3.2000e+00	3.7704e-02	-3.0219e-01
3.3000e+00	3.6045e-02	-2.9217e-01
3.4000e+00	3.4507e-02	-2.8282e-01
3.5000e+00	3.3083e-02	-2.7406e-01
3.6000e+00	3.1757e-02	-2.6585e-01
3.7000e+00	3.0510e-02	-2.5812e-01
3.8000e+00	2.9347e-02	-2.5086e-01
3.9000e+00	2.8253e-02	-2.4400e-01
4.0000e+00	2.7274e-02	-2.3755e-01
4.1000e+00	2.6366e-02	-2.3146e-01
4.2000e+00	2.5515e-02	-2.2569e-01
4.3000e+00	2.4718e-02	-2.2023e-01
4.4000e+00	2.3972e-02	-2.1503e-01
4.5000e+00	2.3265e-02	-2.1008e-01
4.6000e+00	2.2595e-02	-2.0536e-01
4.7000e+00	2.1960e-02	-2.0087e-01
4.8000e+00	2.1356e-02	-1.9658e-01
4.9000e+00	2.0784e-02	-1.9248e-01
5.0000e+00	2.0239e-02	-1.8857e-01
5.1000e+00	1.9717e-02	-1.8482e-01
5.2000e+00	1.9221e-02	-1.8123e-01
5.3000e+00	1.8759e-02	-1.7779e-01
5.4000e+00	1.8323e-02	-1.7451e-01
5.5000e+00	1.7905e-02	-1.7135e-01
5.6000e+00	1.7507e-02	-1.6831e-01
5.7000e+00	1.7126e-02	-1.6540e-01
5.8000e+00	1.6763e-02	-1.6259e-01
5.9000e+00	1.6416e-02	-1.5988e-01
6.0000e+00	1.6082e-02	-1.5727e-01
6.1000e+00	1.5762e-02	-1.5475e-01
6.2000e+00	1.5455e-02	-1.5232e-01
6.3000e+00	1.5159e-02	-1.4997e-01
6.4000e+00	1.4874e-02	-1.4771e-01
6.5000e+00	1.4598e-02	-1.4551e-01
6.6000e+00	1.4338e-02	-1.4340e-01
6.7000e+00	1.4089e-02	-1.4136e-01
6.8000e+00	1.3848e-02	-1.3938e-01
6.9000e+00	1.3616e-02	-1.3746e-01
7.0000e+00	1.3392e-02	-1.3560e-01
7.1000e+00	1.3175e-02	-1.3380e-01
7.2000e+00	1.2966e-02	-1.3205e-01
7.3000e+00	1.2765e-02	-1.3035e-01
7.4000e+00	1.2571e-02	-1.2870e-01
7.5000e+00	1.2383e-02	-1.2710e-01
7.6000e+00	1.2201e-02	-1.2555e-01
7.7000e+00	1.2024e-02	-1.2403e-01
7.8000e+00	1.1853e-02	-1.2256e-01
7.9000e+00	1.1688e-02	-1.2113e-01
8.0000e+00	1.1530e-02	-1.1974e-01
8.1000e+00	1.1376e-02	-1.1839e-01
8.2000e+00	1.1226e-02	-1.1707e-01
8.3000e+00	1.1081e-02	-1.1579e-01
8.4000e+00	1.0940e-02	-1.1454e-01
8.5000e+00	1.0803e-02	-1.1332e-01
8.6000e+00	1.0669e-02	-1.1213e-01
8.7000e+00	1.0540e-02	-1.1097e-01
8.8000e+00	1.0415e-02	-1.0983e-01
8.9000e+00	1.0293e-02	-1.0873e-01
9.0000e+00	1.0174e-02	-1.0765e-01
9.1000e+00	1.0059e-02	-1.0659e-01
9.2000e+00	9.9466e-03	-1.0556e-01
9.3000e+00	9.8381e-03	-1.0456e-01
9.4000e+00	9.7325e-03	-1.0358e-01
9.5000e+00	9.6293e-03	-1.0262e-01
9.6000e+00	9.5286e-03	-1.0168e-01
9.7000e+00	9.4304e-03	-1.0076e-01
9.8000e+00	9.3344e-03	-9.9859e-02
9.9000e+00	9.2408e-03	-9.8979e-02
1.0000e+01	9.1492e-03	-9.8118e-02
1.0100e+01	9.0599e-03	-9.7275e-02
1.0200e+01	8.9733e-03	-9.6449e-02
1.0300e+01	8.8887e-03	-9.5640e-02
1.0400e+01	8.8060e-03	-9.4847e-02
1.0500e+01	8.7254e-03	-9.4071e-02
1.0600e+01	8.6472e-03	-9.3310e-02
1.0700e+01	8.5706e-03	-9.2565e-02
1.0800e+01	8.4957e-03	-9.1835e-02
1.0900e+01	8.4223e-03	-9.1118e-02
1.1000e+01	8.3505e-03	-9.0415e-02
1.1100e+01	8.2802e-03	-8.9726e-02
1.1200e+01	8.2113e-03	-8.9049e-02
1.1300e+01	8.1438e-03	-8.8385e-02
1.1400e+01	8.0776e-03	-8.7733e-02
1.1500e+01	8.0127e-03	-8.7092e-02
1.1600e+01	7.9496e-03	-8.6464e-02
1.1700e+01	7.8879e-03	-8.5846e-02
1.1800e+01	7.8276e-03	-8.5240e-02
1.1900e+01	7.7688e-03	-8.4645e-02
1.2000e+01	7.7111e-03	-8.4060e-02
1.2100e+01	7.6544e-03	-8.3485e-02
1.2200e+01	7.5989e-03	-8.2920e-02
1.2300e+01	7.5443e-03	-8.2365e-02
1.2400e+01	7.4908e-03	-8.1819e-02
1.2500e+01	7.4383e-03	-8.1282e-02
1.2600e+01	7.3867e-03	-8.0754e-02
1.2700e+01	7.3361e-03	-8.0235e-02
1.2800e+01	7.2863e-03	-7.9724e-02
1.2900e+01	7.2374e-03	-7.9221e-02
1.3000e+01	7.1895e-03	-7.8726e-02
1.3100e+01	7.1428e-03	-7.8239e-02
1.3200e+01	7.0972e-03	-7.7760e-02
1.3300e+01	7.0523e-03	-7.7289e-02
1.3400e+01	7.0082e-03	-7.6825e-02
1.3500e+01	6.9649e-03	-7.6368e-02
1.3600e+01	6.9223e-03	-7.5919e-02
1.3700e+01	6.8804e-03	-7.5476e-02
1.3800e+01	6.8392e-03	-7.5039e-02
1.3900e+01	6.7986e-03	-7.4609e-02
1.4000e+01	6.7587e-03	-7.4186e-02
1.4100e+01	6.7194e-03	-7.3768e-02
1.4200e+01	6.6806e-03	-7.3355e-02
1.4300e+01	6.6424e-03	-7.2949e-02
1.4400e+01	6.6053e-03	-7.2550e-02
1.4500e+01	6.5696e-03	-7.2158e-02
1.4600e+01	6.5345e-03	-7.1770e-02
1.4700e+01	6.4998e-03	-7.1388e-02
1.4800e+01	6.4657e-03	-7.1010e-02
1.4900e+01	6.4320e-03	-7.0638e-02
1.5000e+01	6.3988e-03	-7.0271e-02
