# Supplementary material for: Quantum Calculation of the Collision-Induced Line-Shape Effects in Antiprotonic Helium and the New Accurate Ab Initio p̅He+ –He Potential Energy Surface
Source: J Chem Theory Comput. 2025 Dec 28;22(1):488–501. doi: 10.1021/acs.jctc.5c01636 (PMC12805563; doi:10.1021/acs.jctc.5c01636)
Supplement: Supplementary file 3 [file ct5c01636_si_003.zip › supplementary_material/line_shape_parameters/1-1_P35.csv]

Temperature	Gamma0	Delta0
1.5000e+00	8.8606e-03	1.5706e-01
1.6000e+00	8.1006e-03	1.4534e-01
1.7000e+00	7.4477e-03	1.3522e-01
1.8000e+00	6.8863e-03	1.2643e-01
1.9000e+00	6.4004e-03	1.1872e-01
2.0000e+00	5.9782e-03	1.1194e-01
2.1000e+00	5.6074e-03	1.0592e-01
2.2000e+00	5.2812e-03	1.0055e-01
2.3000e+00	4.9872e-03	9.5705e-02
2.4000e+00	4.7249e-03	9.1344e-02
2.5000e+00	4.4868e-03	8.7381e-02
2.6000e+00	4.2693e-03	8.3764e-02
2.7000e+00	4.0904e-03	8.0532e-02
2.8000e+00	3.9313e-03	7.7582e-02
2.9000e+00	3.7894e-03	7.4891e-02
3.0000e+00	3.6596e-03	7.2410e-02
3.1000e+00	3.5391e-03	7.0109e-02
3.2000e+00	3.4276e-03	6.7972e-02
3.3000e+00	3.3243e-03	6.5985e-02
3.4000e+00	3.2283e-03	6.4131e-02
3.5000e+00	3.1394e-03	6.2401e-02
3.6000e+00	3.0562e-03	6.0781e-02
3.7000e+00	2.9780e-03	5.9257e-02
3.8000e+00	2.9050e-03	5.7827e-02
3.9000e+00	2.8361e-03	5.6479e-02
4.0000e+00	2.7740e-03	5.5220e-02
4.1000e+00	2.7163e-03	5.4033e-02
4.2000e+00	2.6621e-03	5.2912e-02
4.3000e+00	2.6112e-03	5.1851e-02
4.4000e+00	2.5635e-03	5.0848e-02
4.5000e+00	2.5181e-03	4.9893e-02
4.6000e+00	2.4750e-03	4.8984e-02
4.7000e+00	2.4341e-03	4.8119e-02
4.8000e+00	2.3952e-03	4.7295e-02
4.9000e+00	2.3582e-03	4.6509e-02
5.0000e+00	2.3229e-03	4.5757e-02
5.1000e+00	2.2891e-03	4.5038e-02
5.2000e+00	2.2569e-03	4.4350e-02
5.3000e+00	2.2268e-03	4.3694e-02
5.4000e+00	2.1983e-03	4.3067e-02
5.5000e+00	2.1709e-03	4.2465e-02
5.6000e+00	2.1447e-03	4.1887e-02
5.7000e+00	2.1197e-03	4.1332e-02
5.8000e+00	2.0957e-03	4.0798e-02
5.9000e+00	2.0728e-03	4.0284e-02
6.0000e+00	2.0507e-03	3.9789e-02
6.1000e+00	2.0295e-03	3.9312e-02
6.2000e+00	2.0091e-03	3.8852e-02
6.3000e+00	1.9894e-03	3.8408e-02
6.4000e+00	1.9705e-03	3.7979e-02
6.5000e+00	1.9521e-03	3.7563e-02
6.6000e+00	1.9347e-03	3.7164e-02
6.7000e+00	1.9180e-03	3.6778e-02
6.8000e+00	1.9018e-03	3.6404e-02
6.9000e+00	1.8862e-03	3.6042e-02
7.0000e+00	1.8711e-03	3.5691e-02
7.1000e+00	1.8565e-03	3.5352e-02
7.2000e+00	1.8424e-03	3.5022e-02
7.3000e+00	1.8288e-03	3.4702e-02
7.4000e+00	1.8156e-03	3.4391e-02
7.5000e+00	1.8028e-03	3.4090e-02
7.6000e+00	1.7904e-03	3.3797e-02
7.7000e+00	1.7784e-03	3.3512e-02
7.8000e+00	1.7667e-03	3.3235e-02
7.9000e+00	1.7555e-03	3.2965e-02
8.0000e+00	1.7446e-03	3.2704e-02
8.1000e+00	1.7341e-03	3.2449e-02
8.2000e+00	1.7238e-03	3.2201e-02
8.3000e+00	1.7138e-03	3.1960e-02
8.4000e+00	1.7041e-03	3.1724e-02
8.5000e+00	1.6947e-03	3.1494e-02
8.6000e+00	1.6855e-03	3.1270e-02
8.7000e+00	1.6765e-03	3.1052e-02
8.8000e+00	1.6679e-03	3.0838e-02
8.9000e+00	1.6594e-03	3.0630e-02
9.0000e+00	1.6512e-03	3.0427e-02
9.1000e+00	1.6432e-03	3.0228e-02
9.2000e+00	1.6354e-03	3.0034e-02
9.3000e+00	1.6278e-03	2.9845e-02
9.4000e+00	1.6204e-03	2.9660e-02
9.5000e+00	1.6132e-03	2.9479e-02
9.6000e+00	1.6062e-03	2.9301e-02
9.7000e+00	1.5993e-03	2.9128e-02
9.8000e+00	1.5926e-03	2.8958e-02
9.9000e+00	1.5861e-03	2.8792e-02
1.0000e+01	1.5796e-03	2.8630e-02
1.0100e+01	1.5734e-03	2.8470e-02
1.0200e+01	1.5673e-03	2.8314e-02
1.0300e+01	1.5613e-03	2.8161e-02
1.0400e+01	1.5555e-03	2.8011e-02
1.0500e+01	1.5498e-03	2.7864e-02
1.0600e+01	1.5443e-03	2.7721e-02
1.0700e+01	1.5388e-03	2.7580e-02
1.0800e+01	1.5335e-03	2.7441e-02
1.0900e+01	1.5283e-03	2.7305e-02
1.1000e+01	1.5232e-03	2.7172e-02
1.1100e+01	1.5183e-03	2.7041e-02
1.1200e+01	1.5134e-03	2.6913e-02
1.1300e+01	1.5086e-03	2.6786e-02
1.1400e+01	1.5039e-03	2.6662e-02
1.1500e+01	1.4993e-03	2.6541e-02
1.1600e+01	1.4948e-03	2.6421e-02
1.1700e+01	1.4904e-03	2.6303e-02
1.1800e+01	1.4860e-03	2.6188e-02
1.1900e+01	1.4818e-03	2.6075e-02
1.2000e+01	1.4777e-03	2.5963e-02
1.2100e+01	1.4736e-03	2.5853e-02
1.2200e+01	1.4697e-03	2.5746e-02
1.2300e+01	1.4658e-03	2.5639e-02
1.2400e+01	1.4619e-03	2.5535e-02
1.2500e+01	1.4582e-03	2.5432e-02
1.2600e+01	1.4544e-03	2.5331e-02
1.2700e+01	1.4508e-03	2.5232e-02
1.2800e+01	1.4472e-03	2.5134e-02
1.2900e+01	1.4437e-03	2.5037e-02
1.3000e+01	1.4403e-03	2.4942e-02
1.3100e+01	1.4369e-03	2.4849e-02
1.3200e+01	1.4336e-03	2.4757e-02
1.3300e+01	1.4304e-03	2.4666e-02
1.3400e+01	1.4272e-03	2.4577e-02
1.3500e+01	1.4240e-03	2.4489e-02
1.3600e+01	1.4210e-03	2.4402e-02
1.3700e+01	1.4179e-03	2.4317e-02
1.3800e+01	1.4149e-03	2.4232e-02
1.3900e+01	1.4120e-03	2.4149e-02
1.4000e+01	1.4091e-03	2.4067e-02
1.4100e+01	1.4063e-03	2.3986e-02
1.4200e+01	1.4035e-03	2.3906e-02
1.4300e+01	1.4007e-03	2.3828e-02
1.4400e+01	1.3980e-03	2.3750e-02
1.4500e+01	1.3954e-03	2.3674e-02
1.4600e+01	1.3928e-03	2.3599e-02
1.4700e+01	1.3903e-03	2.3525e-02
1.4800e+01	1.3878e-03	2.3451e-02
1.4900e+01	1.3853e-03	2.3379e-02
1.5000e+01	1.3829e-03	2.3307e-02
