# Supplementary material for: Quantum Calculation of the Collision-Induced Line-Shape Effects in Antiprotonic Helium and the New Accurate Ab Initio p̅He+ –He Potential Energy Surface
Source: J Chem Theory Comput. 2025 Dec 28;22(1):488–501. doi: 10.1021/acs.jctc.5c01636 (PMC12805563; doi:10.1021/acs.jctc.5c01636)
Supplement: Supplementary file 3 [file ct5c01636_si_003.zip › supplementary_material/line_shape_parameters/4-4_P35.csv]

Temperature	Gamma0	Delta0
1.5000e+00	4.4823e-01	1.5751e+00
1.6000e+00	4.0546e-01	1.4505e+00
1.7000e+00	3.6883e-01	1.3427e+00
1.8000e+00	3.3722e-01	1.2484e+00
1.9000e+00	3.0972e-01	1.1656e+00
2.0000e+00	2.8566e-01	1.0922e+00
2.1000e+00	2.6448e-01	1.0269e+00
2.2000e+00	2.4573e-01	9.6843e-01
2.3000e+00	2.2904e-01	9.1578e-01
2.4000e+00	2.1413e-01	8.6821e-01
2.5000e+00	2.0074e-01	8.2500e-01
2.6000e+00	1.8866e-01	7.8564e-01
2.7000e+00	1.7774e-01	7.4966e-01
2.8000e+00	1.6782e-01	7.1665e-01
2.9000e+00	1.5879e-01	6.8630e-01
3.0000e+00	1.5053e-01	6.5827e-01
3.1000e+00	1.4296e-01	6.3232e-01
3.2000e+00	1.3601e-01	6.0825e-01
3.3000e+00	1.2960e-01	5.8586e-01
3.4000e+00	1.2368e-01	5.6498e-01
3.5000e+00	1.1821e-01	5.4549e-01
3.6000e+00	1.1313e-01	5.2725e-01
3.7000e+00	1.0841e-01	5.1013e-01
3.8000e+00	1.0401e-01	4.9406e-01
3.9000e+00	9.9908e-02	4.7893e-01
4.0000e+00	9.6073e-02	4.6469e-01
4.1000e+00	9.2483e-02	4.5124e-01
4.2000e+00	8.9117e-02	4.3853e-01
4.3000e+00	8.5957e-02	4.2650e-01
4.4000e+00	8.2987e-02	4.1511e-01
4.5000e+00	8.0184e-02	4.0428e-01
4.6000e+00	7.7545e-02	3.9401e-01
4.7000e+00	7.5052e-02	3.8423e-01
4.8000e+00	7.2693e-02	3.7491e-01
4.9000e+00	7.0463e-02	3.6604e-01
5.0000e+00	6.8351e-02	3.5757e-01
5.1000e+00	6.6343e-02	3.4948e-01
5.2000e+00	6.4441e-02	3.4175e-01
5.3000e+00	6.2630e-02	3.3435e-01
5.4000e+00	6.0909e-02	3.2727e-01
5.5000e+00	5.9268e-02	3.2048e-01
5.6000e+00	5.7705e-02	3.1397e-01
5.7000e+00	5.6215e-02	3.0772e-01
5.8000e+00	5.4790e-02	3.0171e-01
5.9000e+00	5.3429e-02	2.9594e-01
6.0000e+00	5.2128e-02	2.9038e-01
6.1000e+00	5.0883e-02	2.8504e-01
6.2000e+00	4.9689e-02	2.7988e-01
6.3000e+00	4.8545e-02	2.7492e-01
6.4000e+00	4.7448e-02	2.7013e-01
6.5000e+00	4.6396e-02	2.6551e-01
6.6000e+00	4.5386e-02	2.6104e-01
6.7000e+00	4.4415e-02	2.5673e-01
6.8000e+00	4.3479e-02	2.5256e-01
6.9000e+00	4.2578e-02	2.4853e-01
7.0000e+00	4.1716e-02	2.4463e-01
7.1000e+00	4.0885e-02	2.4086e-01
7.2000e+00	4.0081e-02	2.3720e-01
7.3000e+00	3.9307e-02	2.3366e-01
7.4000e+00	3.8555e-02	2.3022e-01
7.5000e+00	3.7834e-02	2.2688e-01
7.6000e+00	3.7140e-02	2.2365e-01
7.7000e+00	3.6468e-02	2.2052e-01
7.8000e+00	3.5817e-02	2.1747e-01
7.9000e+00	3.5188e-02	2.1450e-01
8.0000e+00	3.4579e-02	2.1163e-01
8.1000e+00	3.3989e-02	2.0883e-01
8.2000e+00	3.3418e-02	2.0610e-01
8.3000e+00	3.2866e-02	2.0346e-01
8.4000e+00	3.2331e-02	2.0088e-01
8.5000e+00	3.1813e-02	1.9837e-01
8.6000e+00	3.1309e-02	1.9593e-01
8.7000e+00	3.0821e-02	1.9355e-01
8.8000e+00	3.0346e-02	1.9123e-01
8.9000e+00	2.9886e-02	1.8897e-01
9.0000e+00	2.9439e-02	1.8676e-01
9.1000e+00	2.9004e-02	1.8461e-01
9.2000e+00	2.8582e-02	1.8251e-01
9.3000e+00	2.8171e-02	1.8046e-01
9.4000e+00	2.7773e-02	1.7846e-01
9.5000e+00	2.7384e-02	1.7651e-01
9.6000e+00	2.7007e-02	1.7460e-01
9.7000e+00	2.6639e-02	1.7274e-01
9.8000e+00	2.6281e-02	1.7092e-01
9.9000e+00	2.5933e-02	1.6914e-01
1.0000e+01	2.5593e-02	1.6740e-01
1.0100e+01	2.5261e-02	1.6569e-01
1.0200e+01	2.4939e-02	1.6403e-01
1.0300e+01	2.4624e-02	1.6240e-01
1.0400e+01	2.4317e-02	1.6080e-01
1.0500e+01	2.4017e-02	1.5924e-01
1.0600e+01	2.3725e-02	1.5771e-01
1.0700e+01	2.3440e-02	1.5622e-01
1.0800e+01	2.3162e-02	1.5475e-01
1.0900e+01	2.2890e-02	1.5331e-01
1.1000e+01	2.2625e-02	1.5191e-01
1.1100e+01	2.2366e-02	1.5053e-01
1.1200e+01	2.2113e-02	1.4918e-01
1.1300e+01	2.1865e-02	1.4785e-01
1.1400e+01	2.1623e-02	1.4655e-01
1.1500e+01	2.1387e-02	1.4528e-01
1.1600e+01	2.1155e-02	1.4403e-01
1.1700e+01	2.0929e-02	1.4280e-01
1.1800e+01	2.0707e-02	1.4159e-01
1.1900e+01	2.0490e-02	1.4041e-01
1.2000e+01	2.0278e-02	1.3925e-01
1.2100e+01	2.0070e-02	1.3811e-01
1.2200e+01	1.9867e-02	1.3699e-01
1.2300e+01	1.9668e-02	1.3590e-01
1.2400e+01	1.9473e-02	1.3482e-01
1.2500e+01	1.9282e-02	1.3376e-01
1.2600e+01	1.9095e-02	1.3272e-01
1.2700e+01	1.8912e-02	1.3169e-01
1.2800e+01	1.8732e-02	1.3069e-01
1.2900e+01	1.8556e-02	1.2970e-01
1.3000e+01	1.8383e-02	1.2872e-01
1.3100e+01	1.8213e-02	1.2777e-01
1.3200e+01	1.8047e-02	1.2683e-01
1.3300e+01	1.7884e-02	1.2590e-01
1.3400e+01	1.7725e-02	1.2499e-01
1.3500e+01	1.7568e-02	1.2410e-01
1.3600e+01	1.7415e-02	1.2322e-01
1.3700e+01	1.7264e-02	1.2235e-01
1.3800e+01	1.7116e-02	1.2150e-01
1.3900e+01	1.6970e-02	1.2066e-01
1.4000e+01	1.6826e-02	1.1983e-01
1.4100e+01	1.6685e-02	1.1902e-01
1.4200e+01	1.6546e-02	1.1821e-01
1.4300e+01	1.6409e-02	1.1742e-01
1.4400e+01	1.6277e-02	1.1665e-01
1.4500e+01	1.6148e-02	1.1588e-01
1.4600e+01	1.6020e-02	1.1513e-01
1.4700e+01	1.5894e-02	1.1439e-01
1.4800e+01	1.5770e-02	1.1366e-01
1.4900e+01	1.5647e-02	1.1293e-01
1.5000e+01	1.5527e-02	1.1222e-01
