# Supplementary material for: Quantum Calculation of the Collision-Induced Line-Shape Effects in Antiprotonic Helium and the New Accurate Ab Initio p̅He+ –He Potential Energy Surface
Source: J Chem Theory Comput. 2025 Dec 28;22(1):488–501. doi: 10.1021/acs.jctc.5c01636 (PMC12805563; doi:10.1021/acs.jctc.5c01636)
Supplement: Supplementary file 3 [file ct5c01636_si_003.zip › supplementary_material/line_shape_parameters/1-1_P37.csv]

Temperature	Gamma0	Delta0
1.5000e+00	8.0503e-02	5.7508e-01
1.6000e+00	7.2605e-02	5.3092e-01
1.7000e+00	6.5818e-02	4.9263e-01
1.8000e+00	5.9980e-02	4.5924e-01
1.9000e+00	5.4925e-02	4.2988e-01
2.0000e+00	5.0530e-02	4.0393e-01
2.1000e+00	4.6670e-02	3.8081e-01
2.2000e+00	4.3272e-02	3.6013e-01
2.3000e+00	4.0213e-02	3.4146e-01
2.4000e+00	3.7484e-02	3.2460e-01
2.5000e+00	3.5009e-02	3.0926e-01
2.6000e+00	3.2750e-02	2.9524e-01
2.7000e+00	3.0878e-02	2.8256e-01
2.8000e+00	2.9210e-02	2.7095e-01
2.9000e+00	2.7729e-02	2.6031e-01
3.0000e+00	2.6406e-02	2.5048e-01
3.1000e+00	2.5181e-02	2.4136e-01
3.2000e+00	2.4049e-02	2.3288e-01
3.3000e+00	2.3003e-02	2.2498e-01
3.4000e+00	2.2032e-02	2.1761e-01
3.5000e+00	2.1134e-02	2.1072e-01
3.6000e+00	2.0297e-02	2.0426e-01
3.7000e+00	1.9510e-02	1.9819e-01
3.8000e+00	1.8777e-02	1.9248e-01
3.9000e+00	1.8087e-02	1.8710e-01
4.0000e+00	1.7466e-02	1.8205e-01
4.1000e+00	1.6888e-02	1.7728e-01
4.2000e+00	1.6347e-02	1.7278e-01
4.3000e+00	1.5839e-02	1.6851e-01
4.4000e+00	1.5369e-02	1.6446e-01
4.5000e+00	1.4923e-02	1.6061e-01
4.6000e+00	1.4501e-02	1.5695e-01
4.7000e+00	1.4101e-02	1.5346e-01
4.8000e+00	1.3721e-02	1.5014e-01
4.9000e+00	1.3361e-02	1.4696e-01
5.0000e+00	1.3018e-02	1.4393e-01
5.1000e+00	1.2690e-02	1.4103e-01
5.2000e+00	1.2378e-02	1.3825e-01
5.3000e+00	1.2086e-02	1.3560e-01
5.4000e+00	1.1811e-02	1.3306e-01
5.5000e+00	1.1547e-02	1.3062e-01
5.6000e+00	1.1296e-02	1.2828e-01
5.7000e+00	1.1055e-02	1.2603e-01
5.8000e+00	1.0826e-02	1.2387e-01
5.9000e+00	1.0608e-02	1.2178e-01
6.0000e+00	1.0399e-02	1.1978e-01
6.1000e+00	1.0198e-02	1.1784e-01
6.2000e+00	1.0004e-02	1.1598e-01
6.3000e+00	9.8187e-03	1.1418e-01
6.4000e+00	9.6397e-03	1.1244e-01
6.5000e+00	9.4667e-03	1.1076e-01
6.6000e+00	9.3030e-03	1.0914e-01
6.7000e+00	9.1463e-03	1.0758e-01
6.8000e+00	8.9949e-03	1.0606e-01
6.9000e+00	8.8487e-03	1.0460e-01
7.0000e+00	8.7077e-03	1.0318e-01
7.1000e+00	8.5717e-03	1.0180e-01
7.2000e+00	8.4400e-03	1.0047e-01
7.3000e+00	8.3139e-03	9.9170e-02
7.4000e+00	8.1917e-03	9.7911e-02
7.5000e+00	8.0737e-03	9.6691e-02
7.6000e+00	7.9595e-03	9.5507e-02
7.7000e+00	7.8487e-03	9.4356e-02
7.8000e+00	7.7411e-03	9.3235e-02
7.9000e+00	7.6375e-03	9.2147e-02
8.0000e+00	7.5381e-03	9.1091e-02
8.1000e+00	7.4414e-03	9.0062e-02
8.2000e+00	7.3474e-03	8.9060e-02
8.3000e+00	7.2561e-03	8.8084e-02
8.4000e+00	7.1675e-03	8.7134e-02
8.5000e+00	7.0813e-03	8.6208e-02
8.6000e+00	6.9973e-03	8.5305e-02
8.7000e+00	6.9162e-03	8.4425e-02
8.8000e+00	6.8375e-03	8.3566e-02
8.9000e+00	6.7608e-03	8.2727e-02
9.0000e+00	6.6863e-03	8.1910e-02
9.1000e+00	6.6136e-03	8.1111e-02
9.2000e+00	6.5432e-03	8.0331e-02
9.3000e+00	6.4750e-03	7.9571e-02
9.4000e+00	6.4086e-03	7.8828e-02
9.5000e+00	6.3437e-03	7.8101e-02
9.6000e+00	6.2804e-03	7.7391e-02
9.7000e+00	6.2186e-03	7.6697e-02
9.8000e+00	6.1583e-03	7.6017e-02
9.9000e+00	6.0994e-03	7.5352e-02
1.0000e+01	6.0418e-03	7.4702e-02
1.0100e+01	5.9857e-03	7.4065e-02
1.0200e+01	5.9312e-03	7.3441e-02
1.0300e+01	5.8780e-03	7.2831e-02
1.0400e+01	5.8259e-03	7.2232e-02
1.0500e+01	5.7752e-03	7.1647e-02
1.0600e+01	5.7259e-03	7.1074e-02
1.0700e+01	5.6777e-03	7.0512e-02
1.0800e+01	5.6306e-03	6.9961e-02
1.0900e+01	5.5843e-03	6.9421e-02
1.1000e+01	5.5391e-03	6.8891e-02
1.1100e+01	5.4948e-03	6.8372e-02
1.1200e+01	5.4514e-03	6.7862e-02
1.1300e+01	5.4089e-03	6.7361e-02
1.1400e+01	5.3672e-03	6.6870e-02
1.1500e+01	5.3263e-03	6.6388e-02
1.1600e+01	5.2865e-03	6.5915e-02
1.1700e+01	5.2476e-03	6.5451e-02
1.1800e+01	5.2095e-03	6.4994e-02
1.1900e+01	5.1724e-03	6.4547e-02
1.2000e+01	5.1360e-03	6.4107e-02
1.2100e+01	5.1002e-03	6.3675e-02
1.2200e+01	5.0652e-03	6.3250e-02
1.2300e+01	5.0308e-03	6.2833e-02
1.2400e+01	4.9970e-03	6.2422e-02
1.2500e+01	4.9638e-03	6.2019e-02
1.2600e+01	4.9312e-03	6.1622e-02
1.2700e+01	4.8992e-03	6.1232e-02
1.2800e+01	4.8678e-03	6.0848e-02
1.2900e+01	4.8369e-03	6.0470e-02
1.3000e+01	4.8066e-03	6.0098e-02
1.3100e+01	4.7771e-03	5.9733e-02
1.3200e+01	4.7482e-03	5.9373e-02
1.3300e+01	4.7198e-03	5.9020e-02
1.3400e+01	4.6919e-03	5.8671e-02
1.3500e+01	4.6645e-03	5.8329e-02
1.3600e+01	4.6375e-03	5.7991e-02
1.3700e+01	4.6109e-03	5.7659e-02
1.3800e+01	4.5849e-03	5.7332e-02
1.3900e+01	4.5592e-03	5.7009e-02
1.4000e+01	4.5339e-03	5.6691e-02
1.4100e+01	4.5090e-03	5.6377e-02
1.4200e+01	4.4844e-03	5.6068e-02
1.4300e+01	4.4602e-03	5.5763e-02
1.4400e+01	4.4366e-03	5.5464e-02
1.4500e+01	4.4140e-03	5.5170e-02
1.4600e+01	4.3916e-03	5.4880e-02
1.4700e+01	4.3695e-03	5.4594e-02
1.4800e+01	4.3478e-03	5.4311e-02
1.4900e+01	4.3264e-03	5.4032e-02
1.5000e+01	4.3052e-03	5.3757e-02
