# Supplementary material for: Quantum Calculation of the Collision-Induced Line-Shape Effects in Antiprotonic Helium and the New Accurate Ab Initio p̅He+ –He Potential Energy Surface
Source: J Chem Theory Comput. 2025 Dec 28;22(1):488–501. doi: 10.1021/acs.jctc.5c01636 (PMC12805563; doi:10.1021/acs.jctc.5c01636)
Supplement: Supplementary file 3 [file ct5c01636_si_003.zip › supplementary_material/line_shape_parameters/0-2_P34.csv]

Temperature	Gamma0	Delta0
1.5000e+00	1.0685e-02	-1.7461e-01
1.6000e+00	9.8037e-03	-1.6179e-01
1.7000e+00	9.0475e-03	-1.5071e-01
1.8000e+00	8.3972e-03	-1.4107e-01
1.9000e+00	7.8342e-03	-1.3263e-01
2.0000e+00	7.3445e-03	-1.2519e-01
2.1000e+00	6.9143e-03	-1.1859e-01
2.2000e+00	6.5352e-03	-1.1269e-01
2.3000e+00	6.1941e-03	-1.0738e-01
2.4000e+00	5.8899e-03	-1.0259e-01
2.5000e+00	5.6142e-03	-9.8240e-02
2.6000e+00	5.3629e-03	-9.4269e-02
2.7000e+00	5.1505e-03	-9.0706e-02
2.8000e+00	4.9602e-03	-8.7451e-02
2.9000e+00	4.7897e-03	-8.4478e-02
3.0000e+00	4.6326e-03	-8.1733e-02
3.1000e+00	4.4869e-03	-7.9186e-02
3.2000e+00	4.3522e-03	-7.6822e-02
3.3000e+00	4.2274e-03	-7.4622e-02
3.4000e+00	4.1115e-03	-7.2571e-02
3.5000e+00	4.0040e-03	-7.0655e-02
3.6000e+00	3.9036e-03	-6.8862e-02
3.7000e+00	3.8093e-03	-6.7175e-02
3.8000e+00	3.7213e-03	-6.5592e-02
3.9000e+00	3.6384e-03	-6.4099e-02
4.0000e+00	3.5631e-03	-6.2703e-02
4.1000e+00	3.4929e-03	-6.1388e-02
4.2000e+00	3.4270e-03	-6.0144e-02
4.3000e+00	3.3651e-03	-5.8969e-02
4.4000e+00	3.3066e-03	-5.7855e-02
4.5000e+00	3.2511e-03	-5.6795e-02
4.6000e+00	3.1984e-03	-5.5787e-02
4.7000e+00	3.1484e-03	-5.4827e-02
4.8000e+00	3.1009e-03	-5.3912e-02
4.9000e+00	3.0558e-03	-5.3040e-02
5.0000e+00	3.0128e-03	-5.2206e-02
5.1000e+00	2.9716e-03	-5.1408e-02
5.2000e+00	2.9325e-03	-5.0645e-02
5.3000e+00	2.8957e-03	-4.9918e-02
5.4000e+00	2.8609e-03	-4.9222e-02
5.5000e+00	2.8276e-03	-4.8553e-02
5.6000e+00	2.7958e-03	-4.7912e-02
5.7000e+00	2.7653e-03	-4.7296e-02
5.8000e+00	2.7361e-03	-4.6704e-02
5.9000e+00	2.7082e-03	-4.6134e-02
6.0000e+00	2.6812e-03	-4.5585e-02
6.1000e+00	2.6554e-03	-4.5056e-02
6.2000e+00	2.6306e-03	-4.4545e-02
6.3000e+00	2.6067e-03	-4.4053e-02
6.4000e+00	2.5837e-03	-4.3577e-02
6.5000e+00	2.5614e-03	-4.3117e-02
6.6000e+00	2.5403e-03	-4.2674e-02
6.7000e+00	2.5201e-03	-4.2246e-02
6.8000e+00	2.5006e-03	-4.1832e-02
6.9000e+00	2.4817e-03	-4.1431e-02
7.0000e+00	2.4635e-03	-4.1042e-02
7.1000e+00	2.4459e-03	-4.0666e-02
7.2000e+00	2.4290e-03	-4.0301e-02
7.3000e+00	2.4126e-03	-3.9946e-02
7.4000e+00	2.3967e-03	-3.9602e-02
7.5000e+00	2.3813e-03	-3.9268e-02
7.6000e+00	2.3665e-03	-3.8944e-02
7.7000e+00	2.3521e-03	-3.8629e-02
7.8000e+00	2.3381e-03	-3.8322e-02
7.9000e+00	2.3247e-03	-3.8024e-02
8.0000e+00	2.3117e-03	-3.7735e-02
8.1000e+00	2.2992e-03	-3.7454e-02
8.2000e+00	2.2870e-03	-3.7179e-02
8.3000e+00	2.2751e-03	-3.6912e-02
8.4000e+00	2.2636e-03	-3.6652e-02
8.5000e+00	2.2524e-03	-3.6398e-02
8.6000e+00	2.2416e-03	-3.6151e-02
8.7000e+00	2.2310e-03	-3.5909e-02
8.8000e+00	2.2208e-03	-3.5674e-02
8.9000e+00	2.2109e-03	-3.5444e-02
9.0000e+00	2.2012e-03	-3.5219e-02
9.1000e+00	2.1918e-03	-3.5000e-02
9.2000e+00	2.1826e-03	-3.4786e-02
9.3000e+00	2.1738e-03	-3.4577e-02
9.4000e+00	2.1652e-03	-3.4373e-02
9.5000e+00	2.1568e-03	-3.4174e-02
9.6000e+00	2.1487e-03	-3.3978e-02
9.7000e+00	2.1407e-03	-3.3787e-02
9.8000e+00	2.1329e-03	-3.3601e-02
9.9000e+00	2.1254e-03	-3.3418e-02
1.0000e+01	2.1180e-03	-3.3238e-02
1.0100e+01	2.1108e-03	-3.3063e-02
1.0200e+01	2.1038e-03	-3.2891e-02
1.0300e+01	2.0969e-03	-3.2723e-02
1.0400e+01	2.0903e-03	-3.2558e-02
1.0500e+01	2.0838e-03	-3.2396e-02
1.0600e+01	2.0775e-03	-3.2238e-02
1.0700e+01	2.0713e-03	-3.2083e-02
1.0800e+01	2.0653e-03	-3.1931e-02
1.0900e+01	2.0595e-03	-3.1782e-02
1.1000e+01	2.0537e-03	-3.1635e-02
1.1100e+01	2.0481e-03	-3.1492e-02
1.1200e+01	2.0426e-03	-3.1351e-02
1.1300e+01	2.0373e-03	-3.1212e-02
1.1400e+01	2.0320e-03	-3.1076e-02
1.1500e+01	2.0269e-03	-3.0942e-02
1.1600e+01	2.0219e-03	-3.0811e-02
1.1700e+01	2.0170e-03	-3.0682e-02
1.1800e+01	2.0122e-03	-3.0556e-02
1.1900e+01	2.0076e-03	-3.0431e-02
1.2000e+01	2.0030e-03	-3.0309e-02
1.2100e+01	1.9986e-03	-3.0189e-02
1.2200e+01	1.9942e-03	-3.0071e-02
1.2300e+01	1.9899e-03	-2.9955e-02
1.2400e+01	1.9858e-03	-2.9841e-02
1.2500e+01	1.9817e-03	-2.9728e-02
1.2600e+01	1.9777e-03	-2.9617e-02
1.2700e+01	1.9737e-03	-2.9509e-02
1.2800e+01	1.9699e-03	-2.9401e-02
1.2900e+01	1.9661e-03	-2.9296e-02
1.3000e+01	1.9624e-03	-2.9192e-02
1.3100e+01	1.9588e-03	-2.9090e-02
1.3200e+01	1.9553e-03	-2.8989e-02
1.3300e+01	1.9519e-03	-2.8890e-02
1.3400e+01	1.9485e-03	-2.8793e-02
1.3500e+01	1.9452e-03	-2.8697e-02
1.3600e+01	1.9420e-03	-2.8602e-02
1.3700e+01	1.9388e-03	-2.8509e-02
1.3800e+01	1.9357e-03	-2.8417e-02
1.3900e+01	1.9326e-03	-2.8326e-02
1.4000e+01	1.9296e-03	-2.8237e-02
1.4100e+01	1.9267e-03	-2.8149e-02
1.4200e+01	1.9238e-03	-2.8062e-02
1.4300e+01	1.9210e-03	-2.7976e-02
1.4400e+01	1.9182e-03	-2.7891e-02
1.4500e+01	1.9155e-03	-2.7808e-02
1.4600e+01	1.9129e-03	-2.7727e-02
1.4700e+01	1.9103e-03	-2.7646e-02
1.4800e+01	1.9078e-03	-2.7566e-02
1.4900e+01	1.9053e-03	-2.7487e-02
1.5000e+01	1.9029e-03	-2.7409e-02
