# Supplementary material for: Quantum Calculation of the Collision-Induced Line-Shape Effects in Antiprotonic Helium and the New Accurate Ab Initio p̅He+ –He Potential Energy Surface
Source: J Chem Theory Comput. 2025 Dec 28;22(1):488–501. doi: 10.1021/acs.jctc.5c01636 (PMC12805563; doi:10.1021/acs.jctc.5c01636)
Supplement: Supplementary file 3 [file ct5c01636_si_003.zip › supplementary_material/line_shape_parameters/0-2_P35.csv]

Temperature	Gamma0	Delta0
1.5000e+00	4.3484e-02	-4.0969e-01
1.6000e+00	3.9355e-02	-3.7908e-01
1.7000e+00	3.5803e-02	-3.5253e-01
1.8000e+00	3.2746e-02	-3.2936e-01
1.9000e+00	3.0098e-02	-3.0899e-01
2.0000e+00	2.7794e-02	-2.9098e-01
2.1000e+00	2.5770e-02	-2.7493e-01
2.2000e+00	2.3988e-02	-2.6056e-01
2.3000e+00	2.2381e-02	-2.4758e-01
2.4000e+00	2.0946e-02	-2.3585e-01
2.5000e+00	1.9642e-02	-2.2516e-01
2.6000e+00	1.8450e-02	-2.1539e-01
2.7000e+00	1.7473e-02	-2.0658e-01
2.8000e+00	1.6604e-02	-1.9851e-01
2.9000e+00	1.5833e-02	-1.9112e-01
3.0000e+00	1.5140e-02	-1.8430e-01
3.1000e+00	1.4498e-02	-1.7796e-01
3.2000e+00	1.3904e-02	-1.7206e-01
3.3000e+00	1.3353e-02	-1.6657e-01
3.4000e+00	1.2843e-02	-1.6143e-01
3.5000e+00	1.2369e-02	-1.5663e-01
3.6000e+00	1.1927e-02	-1.5212e-01
3.7000e+00	1.1511e-02	-1.4788e-01
3.8000e+00	1.1123e-02	-1.4389e-01
3.9000e+00	1.0758e-02	-1.4013e-01
4.0000e+00	1.0429e-02	-1.3660e-01
4.1000e+00	1.0124e-02	-1.3327e-01
4.2000e+00	9.8370e-03	-1.3011e-01
4.3000e+00	9.5680e-03	-1.2712e-01
4.4000e+00	9.3185e-03	-1.2429e-01
4.5000e+00	9.0822e-03	-1.2160e-01
4.6000e+00	8.8579e-03	-1.1903e-01
4.7000e+00	8.6451e-03	-1.1658e-01
4.8000e+00	8.4426e-03	-1.1425e-01
4.9000e+00	8.2508e-03	-1.1202e-01
5.0000e+00	8.0676e-03	-1.0988e-01
5.1000e+00	7.8922e-03	-1.0784e-01
5.2000e+00	7.7252e-03	-1.0589e-01
5.3000e+00	7.5695e-03	-1.0402e-01
5.4000e+00	7.4222e-03	-1.0223e-01
5.5000e+00	7.2810e-03	-1.0051e-01
5.6000e+00	7.1461e-03	-9.8863e-02
5.7000e+00	7.0170e-03	-9.7277e-02
5.8000e+00	6.8942e-03	-9.5751e-02
5.9000e+00	6.7771e-03	-9.4281e-02
6.0000e+00	6.6646e-03	-9.2865e-02
6.1000e+00	6.5565e-03	-9.1499e-02
6.2000e+00	6.4525e-03	-9.0180e-02
6.3000e+00	6.3525e-03	-8.8908e-02
6.4000e+00	6.2560e-03	-8.7678e-02
6.5000e+00	6.1628e-03	-8.6488e-02
6.6000e+00	6.0744e-03	-8.5341e-02
6.7000e+00	5.9899e-03	-8.4232e-02
6.8000e+00	5.9081e-03	-8.3158e-02
6.9000e+00	5.8291e-03	-8.2117e-02
7.0000e+00	5.7529e-03	-8.1109e-02
7.1000e+00	5.6792e-03	-8.0133e-02
7.2000e+00	5.6079e-03	-7.9185e-02
7.3000e+00	5.5397e-03	-7.8264e-02
7.4000e+00	5.4736e-03	-7.7370e-02
7.5000e+00	5.4097e-03	-7.6502e-02
7.6000e+00	5.3478e-03	-7.5660e-02
7.7000e+00	5.2877e-03	-7.4840e-02
7.8000e+00	5.2294e-03	-7.4042e-02
7.9000e+00	5.1732e-03	-7.3267e-02
8.0000e+00	5.1192e-03	-7.2515e-02
8.1000e+00	5.0667e-03	-7.1781e-02
8.2000e+00	5.0156e-03	-7.1067e-02
8.3000e+00	4.9661e-03	-7.0371e-02
8.4000e+00	4.9178e-03	-6.9693e-02
8.5000e+00	4.8709e-03	-6.9031e-02
8.6000e+00	4.8253e-03	-6.8386e-02
8.7000e+00	4.7811e-03	-6.7757e-02
8.8000e+00	4.7383e-03	-6.7143e-02
8.9000e+00	4.6966e-03	-6.6544e-02
9.0000e+00	4.6561e-03	-6.5959e-02
9.1000e+00	4.6166e-03	-6.5387e-02
9.2000e+00	4.5782e-03	-6.4829e-02
9.3000e+00	4.5411e-03	-6.4285e-02
9.4000e+00	4.5049e-03	-6.3753e-02
9.5000e+00	4.4696e-03	-6.3232e-02
9.6000e+00	4.4350e-03	-6.2723e-02
9.7000e+00	4.4014e-03	-6.2225e-02
9.8000e+00	4.3685e-03	-6.1737e-02
9.9000e+00	4.3364e-03	-6.1261e-02
1.0000e+01	4.3050e-03	-6.0793e-02
1.0100e+01	4.2744e-03	-6.0336e-02
1.0200e+01	4.2447e-03	-5.9888e-02
1.0300e+01	4.2157e-03	-5.9449e-02
1.0400e+01	4.1873e-03	-5.9019e-02
1.0500e+01	4.1597e-03	-5.8598e-02
1.0600e+01	4.1328e-03	-5.8186e-02
1.0700e+01	4.1065e-03	-5.7782e-02
1.0800e+01	4.0808e-03	-5.7386e-02
1.0900e+01	4.0556e-03	-5.6997e-02
1.1000e+01	4.0310e-03	-5.6615e-02
1.1100e+01	4.0068e-03	-5.6241e-02
1.1200e+01	3.9831e-03	-5.5874e-02
1.1300e+01	3.9600e-03	-5.5513e-02
1.1400e+01	3.9372e-03	-5.5159e-02
1.1500e+01	3.9149e-03	-5.4811e-02
1.1600e+01	3.8933e-03	-5.4470e-02
1.1700e+01	3.8721e-03	-5.4135e-02
1.1800e+01	3.8514e-03	-5.3805e-02
1.1900e+01	3.8311e-03	-5.3482e-02
1.2000e+01	3.8113e-03	-5.3165e-02
1.2100e+01	3.7918e-03	-5.2852e-02
1.2200e+01	3.7728e-03	-5.2546e-02
1.2300e+01	3.7540e-03	-5.2244e-02
1.2400e+01	3.7356e-03	-5.1947e-02
1.2500e+01	3.7176e-03	-5.1655e-02
1.2600e+01	3.6998e-03	-5.1368e-02
1.2700e+01	3.6824e-03	-5.1086e-02
1.2800e+01	3.6653e-03	-5.0808e-02
1.2900e+01	3.6485e-03	-5.0534e-02
1.3000e+01	3.6321e-03	-5.0265e-02
1.3100e+01	3.6160e-03	-5.0000e-02
1.3200e+01	3.6003e-03	-4.9740e-02
1.3300e+01	3.5849e-03	-4.9483e-02
1.3400e+01	3.5698e-03	-4.9231e-02
1.3500e+01	3.5549e-03	-4.8982e-02
1.3600e+01	3.5402e-03	-4.8737e-02
1.3700e+01	3.5258e-03	-4.8496e-02
1.3800e+01	3.5117e-03	-4.8258e-02
1.3900e+01	3.4978e-03	-4.8024e-02
1.4000e+01	3.4841e-03	-4.7793e-02
1.4100e+01	3.4706e-03	-4.7566e-02
1.4200e+01	3.4573e-03	-4.7341e-02
1.4300e+01	3.4441e-03	-4.7119e-02
1.4400e+01	3.4314e-03	-4.6902e-02
1.4500e+01	3.4191e-03	-4.6688e-02
1.4600e+01	3.4070e-03	-4.6477e-02
1.4700e+01	3.3951e-03	-4.6269e-02
1.4800e+01	3.3834e-03	-4.6063e-02
1.4900e+01	3.3718e-03	-4.5860e-02
1.5000e+01	3.3605e-03	-4.5660e-02
