# Supplementary material for: Quantum Calculation of the Collision-Induced Line-Shape Effects in Antiprotonic Helium and the New Accurate Ab Initio p̅He+ –He Potential Energy Surface
Source: J Chem Theory Comput. 2025 Dec 28;22(1):488–501. doi: 10.1021/acs.jctc.5c01636 (PMC12805563; doi:10.1021/acs.jctc.5c01636)
Supplement: Supplementary file 3 [file ct5c01636_si_003.zip › supplementary_material/line_shape_parameters/1-1_P36.csv]

Temperature	Gamma0	Delta0
1.5000e+00	3.3184e-02	3.2314e-01
1.6000e+00	3.0025e-02	2.9850e-01
1.7000e+00	2.7286e-02	2.7716e-01
1.8000e+00	2.4908e-02	2.5857e-01
1.9000e+00	2.2833e-02	2.4225e-01
2.0000e+00	2.1014e-02	2.2784e-01
2.1000e+00	1.9405e-02	2.1503e-01
2.2000e+00	1.7978e-02	2.0358e-01
2.3000e+00	1.6681e-02	1.9324e-01
2.4000e+00	1.5512e-02	1.8392e-01
2.5000e+00	1.4441e-02	1.7543e-01
2.6000e+00	1.3453e-02	1.6767e-01
2.7000e+00	1.2662e-02	1.6073e-01
2.8000e+00	1.1957e-02	1.5439e-01
2.9000e+00	1.1341e-02	1.4859e-01
3.0000e+00	1.0838e-02	1.4322e-01
3.1000e+00	1.0369e-02	1.3824e-01
3.2000e+00	9.9339e-03	1.3361e-01
3.3000e+00	9.5298e-03	1.2930e-01
3.4000e+00	9.1532e-03	1.2527e-01
3.5000e+00	8.8033e-03	1.2151e-01
3.6000e+00	8.4754e-03	1.1799e-01
3.7000e+00	8.1659e-03	1.1467e-01
3.8000e+00	7.8759e-03	1.1155e-01
3.9000e+00	7.6016e-03	1.0861e-01
4.0000e+00	7.3566e-03	1.0586e-01
4.1000e+00	7.1288e-03	1.0326e-01
4.2000e+00	6.9141e-03	1.0081e-01
4.3000e+00	6.7119e-03	9.8491e-02
4.4000e+00	6.5335e-03	9.6291e-02
4.5000e+00	6.3662e-03	9.4197e-02
4.6000e+00	6.2070e-03	9.2204e-02
4.7000e+00	6.0556e-03	9.0306e-02
4.8000e+00	5.9114e-03	8.8495e-02
4.9000e+00	5.7745e-03	8.6768e-02
5.0000e+00	5.6434e-03	8.5116e-02
5.1000e+00	5.5177e-03	8.3534e-02
5.2000e+00	5.3978e-03	8.2021e-02
5.3000e+00	5.2861e-03	8.0578e-02
5.4000e+00	5.1804e-03	7.9196e-02
5.5000e+00	5.0790e-03	7.7869e-02
5.6000e+00	4.9818e-03	7.6596e-02
5.7000e+00	4.8887e-03	7.5372e-02
5.8000e+00	4.8014e-03	7.4195e-02
5.9000e+00	4.7199e-03	7.3062e-02
6.0000e+00	4.6415e-03	7.1970e-02
6.1000e+00	4.5661e-03	7.0918e-02
6.2000e+00	4.4934e-03	6.9903e-02
6.3000e+00	4.4234e-03	6.8922e-02
6.4000e+00	4.3558e-03	6.7976e-02
6.5000e+00	4.2903e-03	6.7060e-02
6.6000e+00	4.2284e-03	6.6178e-02
6.7000e+00	4.1690e-03	6.5326e-02
6.8000e+00	4.1116e-03	6.4500e-02
6.9000e+00	4.0560e-03	6.3700e-02
7.0000e+00	4.0022e-03	6.2926e-02
7.1000e+00	3.9503e-03	6.2176e-02
7.2000e+00	3.8999e-03	6.1448e-02
7.3000e+00	3.8529e-03	6.0741e-02
7.4000e+00	3.8073e-03	6.0055e-02
7.5000e+00	3.7632e-03	5.9389e-02
7.6000e+00	3.7204e-03	5.8743e-02
7.7000e+00	3.6788e-03	5.8114e-02
7.8000e+00	3.6384e-03	5.7503e-02
7.9000e+00	3.5994e-03	5.6908e-02
8.0000e+00	3.5620e-03	5.6332e-02
8.1000e+00	3.5256e-03	5.5770e-02
8.2000e+00	3.4901e-03	5.5222e-02
8.3000e+00	3.4556e-03	5.4689e-02
8.4000e+00	3.4220e-03	5.4170e-02
8.5000e+00	3.3893e-03	5.3663e-02
8.6000e+00	3.3574e-03	5.3169e-02
8.7000e+00	3.3269e-03	5.2687e-02
8.8000e+00	3.2976e-03	5.2217e-02
8.9000e+00	3.2689e-03	5.1759e-02
9.0000e+00	3.2410e-03	5.1311e-02
9.1000e+00	3.2138e-03	5.0874e-02
9.2000e+00	3.1874e-03	5.0447e-02
9.3000e+00	3.1618e-03	5.0030e-02
9.4000e+00	3.1368e-03	4.9623e-02
9.5000e+00	3.1124e-03	4.9225e-02
9.6000e+00	3.0886e-03	4.8835e-02
9.7000e+00	3.0653e-03	4.8454e-02
9.8000e+00	3.0425e-03	4.8082e-02
9.9000e+00	3.0202e-03	4.7717e-02
1.0000e+01	2.9984e-03	4.7360e-02
1.0100e+01	2.9772e-03	4.7010e-02
1.0200e+01	2.9568e-03	4.6667e-02
1.0300e+01	2.9369e-03	4.6332e-02
1.0400e+01	2.9174e-03	4.6003e-02
1.0500e+01	2.8984e-03	4.5681e-02
1.0600e+01	2.8799e-03	4.5366e-02
1.0700e+01	2.8618e-03	4.5058e-02
1.0800e+01	2.8441e-03	4.4755e-02
1.0900e+01	2.8267e-03	4.4457e-02
1.1000e+01	2.8097e-03	4.4166e-02
1.1100e+01	2.7930e-03	4.3880e-02
1.1200e+01	2.7766e-03	4.3599e-02
1.1300e+01	2.7606e-03	4.3323e-02
1.1400e+01	2.7448e-03	4.3052e-02
1.1500e+01	2.7293e-03	4.2787e-02
1.1600e+01	2.7144e-03	4.2526e-02
1.1700e+01	2.6998e-03	4.2269e-02
1.1800e+01	2.6856e-03	4.2018e-02
1.1900e+01	2.6716e-03	4.1771e-02
1.2000e+01	2.6580e-03	4.1528e-02
1.2100e+01	2.6445e-03	4.1289e-02
1.2200e+01	2.6313e-03	4.1055e-02
1.2300e+01	2.6184e-03	4.0824e-02
1.2400e+01	2.6056e-03	4.0597e-02
1.2500e+01	2.5931e-03	4.0374e-02
1.2600e+01	2.5808e-03	4.0155e-02
1.2700e+01	2.5688e-03	3.9939e-02
1.2800e+01	2.5569e-03	3.9726e-02
1.2900e+01	2.5452e-03	3.9517e-02
1.3000e+01	2.5338e-03	3.9311e-02
1.3100e+01	2.5227e-03	3.9109e-02
1.3200e+01	2.5118e-03	3.8910e-02
1.3300e+01	2.5012e-03	3.8714e-02
1.3400e+01	2.4907e-03	3.8521e-02
1.3500e+01	2.4803e-03	3.8331e-02
1.3600e+01	2.4702e-03	3.8143e-02
1.3700e+01	2.4602e-03	3.7959e-02
1.3800e+01	2.4503e-03	3.7777e-02
1.3900e+01	2.4406e-03	3.7598e-02
1.4000e+01	2.4311e-03	3.7421e-02
1.4100e+01	2.4217e-03	3.7247e-02
1.4200e+01	2.4124e-03	3.7075e-02
1.4300e+01	2.4032e-03	3.6906e-02
1.4400e+01	2.3943e-03	3.6739e-02
1.4500e+01	2.3859e-03	3.6576e-02
1.4600e+01	2.3776e-03	3.6414e-02
1.4700e+01	2.3693e-03	3.6255e-02
1.4800e+01	2.3612e-03	3.6098e-02
1.4900e+01	2.3532e-03	3.5943e-02
1.5000e+01	2.3454e-03	3.5789e-02
