# Supplementary material for: Quantum Calculation of the Collision-Induced Line-Shape Effects in Antiprotonic Helium and the New Accurate Ab Initio p̅He+ –He Potential Energy Surface
Source: J Chem Theory Comput. 2025 Dec 28;22(1):488–501. doi: 10.1021/acs.jctc.5c01636 (PMC12805563; doi:10.1021/acs.jctc.5c01636)
Supplement: Supplementary file 3 [file ct5c01636_si_003.zip › supplementary_material/line_shape_parameters/4-4_P34.csv]

Temperature	Gamma0	Delta0
1.5000e+00	1.6313e-01	9.5675e-01
1.6000e+00	1.4800e-01	8.8321e-01
1.7000e+00	1.3504e-01	8.1937e-01
1.8000e+00	1.2387e-01	7.6358e-01
1.9000e+00	1.1415e-01	7.1443e-01
2.0000e+00	1.0565e-01	6.7089e-01
2.1000e+00	9.8166e-02	6.3206e-01
2.2000e+00	9.1534e-02	5.9726e-01
2.3000e+00	8.5617e-02	5.6588e-01
2.4000e+00	8.0327e-02	5.3749e-01
2.5000e+00	7.5565e-02	5.1167e-01
2.6000e+00	7.1260e-02	4.8810e-01
2.7000e+00	6.7377e-02	4.6660e-01
2.8000e+00	6.3842e-02	4.4685e-01
2.9000e+00	6.0635e-02	4.2870e-01
3.0000e+00	5.7692e-02	4.1191e-01
3.1000e+00	5.4982e-02	3.9634e-01
3.2000e+00	5.2488e-02	3.8188e-01
3.3000e+00	5.0187e-02	3.6842e-01
3.4000e+00	4.8056e-02	3.5585e-01
3.5000e+00	4.6080e-02	3.4410e-01
3.6000e+00	4.4245e-02	3.3310e-01
3.7000e+00	4.2532e-02	3.2276e-01
3.8000e+00	4.0936e-02	3.1305e-01
3.9000e+00	3.9442e-02	3.0389e-01
4.0000e+00	3.8048e-02	2.9527e-01
4.1000e+00	3.6742e-02	2.8713e-01
4.2000e+00	3.5516e-02	2.7943e-01
4.3000e+00	3.4365e-02	2.7215e-01
4.4000e+00	3.3278e-02	2.6523e-01
4.5000e+00	3.2251e-02	2.5866e-01
4.6000e+00	3.1281e-02	2.5241e-01
4.7000e+00	3.0363e-02	2.4646e-01
4.8000e+00	2.9493e-02	2.4078e-01
4.9000e+00	2.8669e-02	2.3537e-01
5.0000e+00	2.7887e-02	2.3021e-01
5.1000e+00	2.7141e-02	2.2527e-01
5.2000e+00	2.6434e-02	2.2054e-01
5.3000e+00	2.5762e-02	2.1602e-01
5.4000e+00	2.5122e-02	2.1169e-01
5.5000e+00	2.4512e-02	2.0754e-01
5.6000e+00	2.3929e-02	2.0355e-01
5.7000e+00	2.3373e-02	1.9972e-01
5.8000e+00	2.2841e-02	1.9604e-01
5.9000e+00	2.2331e-02	1.9250e-01
6.0000e+00	2.1842e-02	1.8909e-01
6.1000e+00	2.1373e-02	1.8580e-01
6.2000e+00	2.0923e-02	1.8263e-01
6.3000e+00	2.0491e-02	1.7958e-01
6.4000e+00	2.0077e-02	1.7663e-01
6.5000e+00	1.9678e-02	1.7378e-01
6.6000e+00	1.9296e-02	1.7103e-01
6.7000e+00	1.8928e-02	1.6837e-01
6.8000e+00	1.8574e-02	1.6580e-01
6.9000e+00	1.8232e-02	1.6331e-01
7.0000e+00	1.7903e-02	1.6090e-01
7.1000e+00	1.7587e-02	1.5857e-01
7.2000e+00	1.7281e-02	1.5631e-01
7.3000e+00	1.6985e-02	1.5411e-01
7.4000e+00	1.6697e-02	1.5198e-01
7.5000e+00	1.6421e-02	1.4992e-01
7.6000e+00	1.6154e-02	1.4791e-01
7.7000e+00	1.5896e-02	1.4597e-01
7.8000e+00	1.5645e-02	1.4407e-01
7.9000e+00	1.5402e-02	1.4223e-01
8.0000e+00	1.5168e-02	1.4045e-01
8.1000e+00	1.4941e-02	1.3871e-01
8.2000e+00	1.4721e-02	1.3702e-01
8.3000e+00	1.4508e-02	1.3537e-01
8.4000e+00	1.4301e-02	1.3377e-01
8.5000e+00	1.4100e-02	1.3220e-01
8.6000e+00	1.3904e-02	1.3068e-01
8.7000e+00	1.3714e-02	1.2920e-01
8.8000e+00	1.3530e-02	1.2775e-01
8.9000e+00	1.3350e-02	1.2634e-01
9.0000e+00	1.3176e-02	1.2496e-01
9.1000e+00	1.3006e-02	1.2362e-01
9.2000e+00	1.2841e-02	1.2230e-01
9.3000e+00	1.2681e-02	1.2102e-01
9.4000e+00	1.2525e-02	1.1977e-01
9.5000e+00	1.2373e-02	1.1855e-01
9.6000e+00	1.2225e-02	1.1736e-01
9.7000e+00	1.2081e-02	1.1619e-01
9.8000e+00	1.1940e-02	1.1505e-01
9.9000e+00	1.1803e-02	1.1393e-01
1.0000e+01	1.1669e-02	1.1284e-01
1.0100e+01	1.1538e-02	1.1177e-01
1.0200e+01	1.1411e-02	1.1073e-01
1.0300e+01	1.1286e-02	1.0970e-01
1.0400e+01	1.1165e-02	1.0870e-01
1.0500e+01	1.1046e-02	1.0772e-01
1.0600e+01	1.0931e-02	1.0676e-01
1.0700e+01	1.0818e-02	1.0582e-01
1.0800e+01	1.0708e-02	1.0490e-01
1.0900e+01	1.0600e-02	1.0399e-01
1.1000e+01	1.0494e-02	1.0311e-01
1.1100e+01	1.0391e-02	1.0224e-01
1.1200e+01	1.0290e-02	1.0138e-01
1.1300e+01	1.0192e-02	1.0055e-01
1.1400e+01	1.0095e-02	9.9729e-02
1.1500e+01	1.0000e-02	9.8924e-02
1.1600e+01	9.9076e-03	9.8134e-02
1.1700e+01	9.8169e-03	9.7359e-02
1.1800e+01	9.7281e-03	9.6598e-02
1.1900e+01	9.6414e-03	9.5851e-02
1.2000e+01	9.5563e-03	9.5117e-02
1.2100e+01	9.4729e-03	9.4396e-02
1.2200e+01	9.3913e-03	9.3689e-02
1.2300e+01	9.3113e-03	9.2993e-02
1.2400e+01	9.2328e-03	9.2310e-02
1.2500e+01	9.1559e-03	9.1638e-02
1.2600e+01	9.0804e-03	9.0978e-02
1.2700e+01	9.0065e-03	9.0329e-02
1.2800e+01	8.9338e-03	8.9691e-02
1.2900e+01	8.8624e-03	8.9063e-02
1.3000e+01	8.7923e-03	8.8445e-02
1.3100e+01	8.7236e-03	8.7838e-02
1.3200e+01	8.6564e-03	8.7241e-02
1.3300e+01	8.5904e-03	8.6654e-02
1.3400e+01	8.5256e-03	8.6076e-02
1.3500e+01	8.4620e-03	8.5507e-02
1.3600e+01	8.3995e-03	8.4947e-02
1.3700e+01	8.3381e-03	8.4396e-02
1.3800e+01	8.2778e-03	8.3854e-02
1.3900e+01	8.2185e-03	8.3319e-02
1.4000e+01	8.1600e-03	8.2792e-02
1.4100e+01	8.1025e-03	8.2273e-02
1.4200e+01	8.0457e-03	8.1761e-02
1.4300e+01	7.9899e-03	8.1256e-02
1.4400e+01	7.9358e-03	8.0762e-02
1.4500e+01	7.8827e-03	8.0275e-02
1.4600e+01	7.8303e-03	7.9795e-02
1.4700e+01	7.7787e-03	7.9321e-02
1.4800e+01	7.7278e-03	7.8854e-02
1.4900e+01	7.6776e-03	7.8393e-02
1.5000e+01	7.6281e-03	7.7938e-02
