# Supplementary material for: Quantum Calculation of the Collision-Induced Line-Shape Effects in Antiprotonic Helium and the New Accurate Ab Initio p̅He+ –He Potential Energy Surface
Source: J Chem Theory Comput. 2025 Dec 28;22(1):488–501. doi: 10.1021/acs.jctc.5c01636 (PMC12805563; doi:10.1021/acs.jctc.5c01636)
Supplement: Supplementary file 3 [file ct5c01636_si_003.zip › supplementary_material/line_shape_parameters/2-4_P33.csv]

Temperature	Gamma0	Delta0
1.5000e+00	7.9525e-02	-5.5390e-01
1.6000e+00	7.1768e-02	-5.1217e-01
1.7000e+00	6.5079e-02	-4.7600e-01
1.8000e+00	5.9310e-02	-4.4444e-01
1.9000e+00	5.4306e-02	-4.1670e-01
2.0000e+00	4.9948e-02	-3.9218e-01
2.1000e+00	4.6115e-02	-3.7035e-01
2.2000e+00	4.2738e-02	-3.5081e-01
2.3000e+00	3.9685e-02	-3.3316e-01
2.4000e+00	3.6956e-02	-3.1723e-01
2.5000e+00	3.4471e-02	-3.0273e-01
2.6000e+00	3.2194e-02	-2.8947e-01
2.7000e+00	3.0366e-02	-2.7749e-01
2.8000e+00	2.8748e-02	-2.6651e-01
2.9000e+00	2.7315e-02	-2.5644e-01
3.0000e+00	2.6039e-02	-2.4706e-01
3.1000e+00	2.4856e-02	-2.3836e-01
3.2000e+00	2.3760e-02	-2.3026e-01
3.3000e+00	2.2745e-02	-2.2271e-01
3.4000e+00	2.1802e-02	-2.1566e-01
3.5000e+00	2.0929e-02	-2.0907e-01
3.6000e+00	2.0113e-02	-2.0289e-01
3.7000e+00	1.9344e-02	-1.9707e-01
3.8000e+00	1.8626e-02	-1.9160e-01
3.9000e+00	1.7949e-02	-1.8644e-01
4.0000e+00	1.7345e-02	-1.8160e-01
4.1000e+00	1.6784e-02	-1.7703e-01
4.2000e+00	1.6258e-02	-1.7270e-01
4.3000e+00	1.5763e-02	-1.6861e-01
4.4000e+00	1.5309e-02	-1.6471e-01
4.5000e+00	1.4880e-02	-1.6100e-01
4.6000e+00	1.4473e-02	-1.5747e-01
4.7000e+00	1.4086e-02	-1.5410e-01
4.8000e+00	1.3718e-02	-1.5089e-01
4.9000e+00	1.3370e-02	-1.4782e-01
5.0000e+00	1.3037e-02	-1.4489e-01
5.1000e+00	1.2718e-02	-1.4208e-01
5.2000e+00	1.2414e-02	-1.3939e-01
5.3000e+00	1.2132e-02	-1.3683e-01
5.4000e+00	1.1865e-02	-1.3437e-01
5.5000e+00	1.1609e-02	-1.3201e-01
5.6000e+00	1.1364e-02	-1.2974e-01
5.7000e+00	1.1130e-02	-1.2756e-01
5.8000e+00	1.0908e-02	-1.2546e-01
5.9000e+00	1.0698e-02	-1.2344e-01
6.0000e+00	1.0496e-02	-1.2149e-01
6.1000e+00	1.0302e-02	-1.1961e-01
6.2000e+00	1.0115e-02	-1.1779e-01
6.3000e+00	9.9354e-03	-1.1604e-01
6.4000e+00	9.7620e-03	-1.1435e-01
6.5000e+00	9.5944e-03	-1.1271e-01
6.6000e+00	9.4358e-03	-1.1113e-01
6.7000e+00	9.2842e-03	-1.0961e-01
6.8000e+00	9.1375e-03	-1.0813e-01
6.9000e+00	8.9957e-03	-1.0670e-01
7.0000e+00	8.8588e-03	-1.0531e-01
7.1000e+00	8.7267e-03	-1.0397e-01
7.2000e+00	8.5987e-03	-1.0267e-01
7.3000e+00	8.4773e-03	-1.0140e-01
7.4000e+00	8.3595e-03	-1.0017e-01
7.5000e+00	8.2457e-03	-9.8974e-02
7.6000e+00	8.1355e-03	-9.7815e-02
7.7000e+00	8.0285e-03	-9.6688e-02
7.8000e+00	7.9245e-03	-9.5590e-02
7.9000e+00	7.8244e-03	-9.4524e-02
8.0000e+00	7.7284e-03	-9.3489e-02
8.1000e+00	7.6349e-03	-9.2480e-02
8.2000e+00	7.5440e-03	-9.1498e-02
8.3000e+00	7.4557e-03	-9.0541e-02
8.4000e+00	7.3698e-03	-8.9608e-02
8.5000e+00	7.2862e-03	-8.8700e-02
8.6000e+00	7.2048e-03	-8.7813e-02
8.7000e+00	7.1265e-03	-8.6948e-02
8.8000e+00	7.0508e-03	-8.6103e-02
8.9000e+00	6.9770e-03	-8.5279e-02
9.0000e+00	6.9052e-03	-8.4475e-02
9.1000e+00	6.8351e-03	-8.3689e-02
9.2000e+00	6.7672e-03	-8.2922e-02
9.3000e+00	6.7015e-03	-8.2173e-02
9.4000e+00	6.6374e-03	-8.1442e-02
9.5000e+00	6.5749e-03	-8.0727e-02
9.6000e+00	6.5137e-03	-8.0027e-02
9.7000e+00	6.4541e-03	-7.9343e-02
9.8000e+00	6.3958e-03	-7.8673e-02
9.9000e+00	6.3389e-03	-7.8018e-02
1.0000e+01	6.2833e-03	-7.7376e-02
1.0100e+01	6.2290e-03	-7.6748e-02
1.0200e+01	6.1767e-03	-7.6132e-02
1.0300e+01	6.1255e-03	-7.5530e-02
1.0400e+01	6.0755e-03	-7.4939e-02
1.0500e+01	6.0267e-03	-7.4361e-02
1.0600e+01	5.9793e-03	-7.3795e-02
1.0700e+01	5.9330e-03	-7.3240e-02
1.0800e+01	5.8876e-03	-7.2696e-02
1.0900e+01	5.8431e-03	-7.2161e-02
1.1000e+01	5.7996e-03	-7.1638e-02
1.1100e+01	5.7569e-03	-7.1124e-02
1.1200e+01	5.7151e-03	-7.0620e-02
1.1300e+01	5.6742e-03	-7.0125e-02
1.1400e+01	5.6340e-03	-6.9639e-02
1.1500e+01	5.5946e-03	-6.9162e-02
1.1600e+01	5.5564e-03	-6.8693e-02
1.1700e+01	5.5191e-03	-6.8233e-02
1.1800e+01	5.4826e-03	-6.7781e-02
1.1900e+01	5.4471e-03	-6.7338e-02
1.2000e+01	5.4121e-03	-6.6902e-02
1.2100e+01	5.3778e-03	-6.6474e-02
1.2200e+01	5.3442e-03	-6.6053e-02
1.2300e+01	5.3112e-03	-6.5639e-02
1.2400e+01	5.2788e-03	-6.5232e-02
1.2500e+01	5.2469e-03	-6.4832e-02
1.2600e+01	5.2157e-03	-6.4438e-02
1.2700e+01	5.1850e-03	-6.4051e-02
1.2800e+01	5.1548e-03	-6.3670e-02
1.2900e+01	5.1251e-03	-6.3295e-02
1.3000e+01	5.0961e-03	-6.2926e-02
1.3100e+01	5.0679e-03	-6.2563e-02
1.3200e+01	5.0403e-03	-6.2206e-02
1.3300e+01	5.0131e-03	-6.1855e-02
1.3400e+01	4.9864e-03	-6.1509e-02
1.3500e+01	4.9602e-03	-6.1168e-02
1.3600e+01	4.9344e-03	-6.0833e-02
1.3700e+01	4.9090e-03	-6.0502e-02
1.3800e+01	4.8841e-03	-6.0177e-02
1.3900e+01	4.8595e-03	-5.9856e-02
1.4000e+01	4.8354e-03	-5.9540e-02
1.4100e+01	4.8115e-03	-5.9228e-02
1.4200e+01	4.7880e-03	-5.8920e-02
1.4300e+01	4.7649e-03	-5.8617e-02
1.4400e+01	4.7424e-03	-5.8319e-02
1.4500e+01	4.7209e-03	-5.8027e-02
1.4600e+01	4.6997e-03	-5.7738e-02
1.4700e+01	4.6789e-03	-5.7452e-02
1.4800e+01	4.6583e-03	-5.7171e-02
1.4900e+01	4.6380e-03	-5.6893e-02
1.5000e+01	4.6180e-03	-5.6619e-02
