# Supplementary material for: Quantum Calculation of the Collision-Induced Line-Shape Effects in Antiprotonic Helium and the New Accurate Ab Initio p̅He+ –He Potential Energy Surface
Source: J Chem Theory Comput. 2025 Dec 28;22(1):488–501. doi: 10.1021/acs.jctc.5c01636 (PMC12805563; doi:10.1021/acs.jctc.5c01636)
Supplement: Supplementary file 3 [file ct5c01636_si_003.zip › supplementary_material/line_shape_parameters/1-1_P32.csv]

Temperature	Gamma0	Delta0
1.5000e+00	9.2857e-04	-7.6016e-02
1.6000e+00	8.7682e-04	-7.0193e-02
1.7000e+00	8.3226e-04	-6.5071e-02
1.8000e+00	7.9386e-04	-6.0537e-02
1.9000e+00	7.6056e-04	-5.6497e-02
2.0000e+00	7.3160e-04	-5.2877e-02
2.1000e+00	7.0620e-04	-4.9612e-02
2.2000e+00	6.8387e-04	-4.6656e-02
2.3000e+00	6.6388e-04	-4.3959e-02
2.4000e+00	6.4613e-04	-4.1497e-02
2.5000e+00	6.3015e-04	-3.9234e-02
2.6000e+00	6.1570e-04	-3.7148e-02
2.7000e+00	6.0347e-04	-3.5236e-02
2.8000e+00	5.9259e-04	-3.3467e-02
2.9000e+00	5.8292e-04	-3.1828e-02
3.0000e+00	5.7409e-04	-3.0300e-02
3.1000e+00	5.6601e-04	-2.8872e-02
3.2000e+00	5.5864e-04	-2.7535e-02
3.3000e+00	5.5190e-04	-2.6281e-02
3.4000e+00	5.4572e-04	-2.5102e-02
3.5000e+00	5.4008e-04	-2.3992e-02
3.6000e+00	5.3491e-04	-2.2946e-02
3.7000e+00	5.3012e-04	-2.1957e-02
3.8000e+00	5.2572e-04	-2.1021e-02
3.9000e+00	5.2167e-04	-2.0134e-02
4.0000e+00	5.1806e-04	-1.9295e-02
4.1000e+00	5.1477e-04	-1.8499e-02
4.2000e+00	5.1175e-04	-1.7742e-02
4.3000e+00	5.0898e-04	-1.7021e-02
4.4000e+00	5.0643e-04	-1.6334e-02
4.5000e+00	5.0406e-04	-1.5679e-02
4.6000e+00	5.0187e-04	-1.5052e-02
4.7000e+00	4.9985e-04	-1.4452e-02
4.8000e+00	4.9798e-04	-1.3878e-02
4.9000e+00	4.9626e-04	-1.3329e-02
5.0000e+00	4.9467e-04	-1.2802e-02
5.1000e+00	4.9320e-04	-1.2295e-02
5.2000e+00	4.9186e-04	-1.1809e-02
5.3000e+00	4.9065e-04	-1.1343e-02
5.4000e+00	4.8955e-04	-1.0895e-02
5.5000e+00	4.8854e-04	-1.0463e-02
5.6000e+00	4.8762e-04	-1.0048e-02
5.7000e+00	4.8678e-04	-9.6471e-03
5.8000e+00	4.8602e-04	-9.2608e-03
5.9000e+00	4.8533e-04	-8.8880e-03
6.0000e+00	4.8470e-04	-8.5280e-03
6.1000e+00	4.8413e-04	-8.1802e-03
6.2000e+00	4.8361e-04	-7.8440e-03
6.3000e+00	4.8315e-04	-7.5188e-03
6.4000e+00	4.8274e-04	-7.2042e-03
6.5000e+00	4.8237e-04	-6.8995e-03
6.6000e+00	4.8207e-04	-6.6048e-03
6.7000e+00	4.8181e-04	-6.3193e-03
6.8000e+00	4.8159e-04	-6.0424e-03
6.9000e+00	4.8140e-04	-5.7738e-03
7.0000e+00	4.8126e-04	-5.5135e-03
7.1000e+00	4.8114e-04	-5.2607e-03
7.2000e+00	4.8105e-04	-5.0152e-03
7.3000e+00	4.8099e-04	-4.7766e-03
7.4000e+00	4.8096e-04	-4.5446e-03
7.5000e+00	4.8095e-04	-4.3192e-03
7.6000e+00	4.8097e-04	-4.1002e-03
7.7000e+00	4.8101e-04	-3.8871e-03
7.8000e+00	4.8107e-04	-3.6794e-03
7.9000e+00	4.8116e-04	-3.4775e-03
8.0000e+00	4.8127e-04	-3.2810e-03
8.1000e+00	4.8139e-04	-3.0895e-03
8.2000e+00	4.8154e-04	-2.9029e-03
8.3000e+00	4.8170e-04	-2.7211e-03
8.4000e+00	4.8187e-04	-2.5438e-03
8.5000e+00	4.8206e-04	-2.3710e-03
8.6000e+00	4.8227e-04	-2.2023e-03
8.7000e+00	4.8248e-04	-2.0377e-03
8.8000e+00	4.8271e-04	-1.8770e-03
8.9000e+00	4.8295e-04	-1.7202e-03
9.0000e+00	4.8320e-04	-1.5670e-03
9.1000e+00	4.8346e-04	-1.4174e-03
9.2000e+00	4.8374e-04	-1.2713e-03
9.3000e+00	4.8402e-04	-1.1285e-03
9.4000e+00	4.8432e-04	-9.8901e-04
9.5000e+00	4.8462e-04	-8.5264e-04
9.6000e+00	4.8493e-04	-7.1927e-04
9.7000e+00	4.8525e-04	-5.8881e-04
9.8000e+00	4.8557e-04	-4.6112e-04
9.9000e+00	4.8590e-04	-3.3627e-04
1.0000e+01	4.8623e-04	-2.1399e-04
1.0100e+01	4.8657e-04	-9.4302e-05
1.0200e+01	4.8691e-04	2.2911e-05
1.0300e+01	4.8727e-04	1.3758e-04
1.0400e+01	4.8762e-04	2.4997e-04
1.0500e+01	4.8798e-04	3.6004e-04
1.0600e+01	4.8835e-04	4.6785e-04
1.0700e+01	4.8873e-04	5.7346e-04
1.0800e+01	4.8910e-04	6.7695e-04
1.0900e+01	4.8948e-04	7.7848e-04
1.1000e+01	4.8986e-04	8.7798e-04
1.1100e+01	4.9025e-04	9.7555e-04
1.1200e+01	4.9064e-04	1.0713e-03
1.1300e+01	4.9103e-04	1.1652e-03
1.1400e+01	4.9142e-04	1.2573e-03
1.1500e+01	4.9182e-04	1.3477e-03
1.1600e+01	4.9222e-04	1.4364e-03
1.1700e+01	4.9262e-04	1.5235e-03
1.1800e+01	4.9302e-04	1.6090e-03
1.1900e+01	4.9343e-04	1.6928e-03
1.2000e+01	4.9384e-04	1.7751e-03
1.2100e+01	4.9425e-04	1.8561e-03
1.2200e+01	4.9466e-04	1.9355e-03
1.2300e+01	4.9507e-04	2.0135e-03
1.2400e+01	4.9548e-04	2.0902e-03
1.2500e+01	4.9590e-04	2.1655e-03
1.2600e+01	4.9632e-04	2.2395e-03
1.2700e+01	4.9673e-04	2.3122e-03
1.2800e+01	4.9715e-04	2.3837e-03
1.2900e+01	4.9757e-04	2.4541e-03
1.3000e+01	4.9798e-04	2.5232e-03
1.3100e+01	4.9840e-04	2.5912e-03
1.3200e+01	4.9882e-04	2.6580e-03
1.3300e+01	4.9925e-04	2.7236e-03
1.3400e+01	4.9967e-04	2.7882e-03
1.3500e+01	5.0009e-04	2.8517e-03
1.3600e+01	5.0051e-04	2.9142e-03
1.3700e+01	5.0093e-04	2.9758e-03
1.3800e+01	5.0135e-04	3.0363e-03
1.3900e+01	5.0177e-04	3.0959e-03
1.4000e+01	5.0219e-04	3.1546e-03
1.4100e+01	5.0261e-04	3.2123e-03
1.4200e+01	5.0303e-04	3.2692e-03
1.4300e+01	5.0345e-04	3.3252e-03
1.4400e+01	5.0387e-04	3.3802e-03
1.4500e+01	5.0430e-04	3.4343e-03
1.4600e+01	5.0472e-04	3.4876e-03
1.4700e+01	5.0514e-04	3.5402e-03
1.4800e+01	5.0556e-04	3.5920e-03
1.4900e+01	5.0598e-04	3.6429e-03
1.5000e+01	5.0640e-04	3.6932e-03
