# Supplementary material for: Quantum Calculation of the Collision-Induced Line-Shape Effects in Antiprotonic Helium and the New Accurate Ab Initio p̅He+ –He Potential Energy Surface
Source: J Chem Theory Comput. 2025 Dec 28;22(1):488–501. doi: 10.1021/acs.jctc.5c01636 (PMC12805563; doi:10.1021/acs.jctc.5c01636)
Supplement: Supplementary file 3 [file ct5c01636_si_003.zip › supplementary_material/line_shape_parameters/0-2_P31.csv]

Temperature	Gamma0	Delta0
1.5000e+00	5.6162e-03	2.0824e-01
1.6000e+00	5.0863e-03	1.9256e-01
1.7000e+00	4.6309e-03	1.7884e-01
1.8000e+00	4.2396e-03	1.6676e-01
1.9000e+00	3.9012e-03	1.5604e-01
2.0000e+00	3.6075e-03	1.4649e-01
2.1000e+00	3.3503e-03	1.3791e-01
2.2000e+00	3.1244e-03	1.3017e-01
2.3000e+00	2.9216e-03	1.2314e-01
2.4000e+00	2.7414e-03	1.1674e-01
2.5000e+00	2.5785e-03	1.1087e-01
2.6000e+00	2.4304e-03	1.0548e-01
2.7000e+00	2.3081e-03	1.0057e-01
2.8000e+00	2.1997e-03	9.6047e-02
2.9000e+00	2.1034e-03	9.1869e-02
3.0000e+00	2.0153e-03	8.7985e-02
3.1000e+00	1.9340e-03	8.4361e-02
3.2000e+00	1.8593e-03	8.0976e-02
3.3000e+00	1.7906e-03	7.7806e-02
3.4000e+00	1.7271e-03	7.4832e-02
3.5000e+00	1.6687e-03	7.2039e-02
3.6000e+00	1.6146e-03	6.9408e-02
3.7000e+00	1.5641e-03	6.6924e-02
3.8000e+00	1.5172e-03	6.4578e-02
3.9000e+00	1.4734e-03	6.2357e-02
4.0000e+00	1.4343e-03	6.0263e-02
4.1000e+00	1.3983e-03	5.8277e-02
4.2000e+00	1.3648e-03	5.6392e-02
4.3000e+00	1.3336e-03	5.4600e-02
4.4000e+00	1.3046e-03	5.2895e-02
4.5000e+00	1.2772e-03	5.1267e-02
4.6000e+00	1.2515e-03	4.9713e-02
4.7000e+00	1.2272e-03	4.8228e-02
4.8000e+00	1.2044e-03	4.6807e-02
4.9000e+00	1.1830e-03	4.5448e-02
5.0000e+00	1.1628e-03	4.4145e-02
5.1000e+00	1.1436e-03	4.2894e-02
5.2000e+00	1.1255e-03	4.1694e-02
5.3000e+00	1.1089e-03	4.0543e-02
5.4000e+00	1.0933e-03	3.9439e-02
5.5000e+00	1.0786e-03	3.8376e-02
5.6000e+00	1.0647e-03	3.7353e-02
5.7000e+00	1.0516e-03	3.6367e-02
5.8000e+00	1.0392e-03	3.5417e-02
5.9000e+00	1.0274e-03	3.4500e-02
6.0000e+00	1.0163e-03	3.3615e-02
6.1000e+00	1.0057e-03	3.2761e-02
6.2000e+00	9.9561e-04	3.1934e-02
6.3000e+00	9.8607e-04	3.1136e-02
6.4000e+00	9.7698e-04	3.0363e-02
6.5000e+00	9.6831e-04	2.9614e-02
6.6000e+00	9.6026e-04	2.8891e-02
6.7000e+00	9.5270e-04	2.8190e-02
6.8000e+00	9.4547e-04	2.7511e-02
6.9000e+00	9.3858e-04	2.6852e-02
7.0000e+00	9.3209e-04	2.6213e-02
7.1000e+00	9.2589e-04	2.5593e-02
7.2000e+00	9.1998e-04	2.4991e-02
7.3000e+00	9.1439e-04	2.4405e-02
7.4000e+00	9.0905e-04	2.3836e-02
7.5000e+00	9.0398e-04	2.3283e-02
7.6000e+00	8.9920e-04	2.2745e-02
7.7000e+00	8.9462e-04	2.2222e-02
7.8000e+00	8.9024e-04	2.1713e-02
7.9000e+00	8.8612e-04	2.1217e-02
8.0000e+00	8.8227e-04	2.0735e-02
8.1000e+00	8.7860e-04	2.0265e-02
8.2000e+00	8.7510e-04	1.9806e-02
8.3000e+00	8.7177e-04	1.9360e-02
8.4000e+00	8.6862e-04	1.8924e-02
8.5000e+00	8.6562e-04	1.8500e-02
8.6000e+00	8.6276e-04	1.8085e-02
8.7000e+00	8.6006e-04	1.7680e-02
8.8000e+00	8.5750e-04	1.7285e-02
8.9000e+00	8.5507e-04	1.6899e-02
9.0000e+00	8.5278e-04	1.6522e-02
9.1000e+00	8.5059e-04	1.6154e-02
9.2000e+00	8.4855e-04	1.5794e-02
9.3000e+00	8.4664e-04	1.5443e-02
9.4000e+00	8.4485e-04	1.5099e-02
9.5000e+00	8.4314e-04	1.4763e-02
9.6000e+00	8.4153e-04	1.4435e-02
9.7000e+00	8.4001e-04	1.4113e-02
9.8000e+00	8.3857e-04	1.3798e-02
9.9000e+00	8.3722e-04	1.3490e-02
1.0000e+01	8.3595e-04	1.3188e-02
1.0100e+01	8.3475e-04	1.2892e-02
1.0200e+01	8.3364e-04	1.2602e-02
1.0300e+01	8.3262e-04	1.2319e-02
1.0400e+01	8.3165e-04	1.2041e-02
1.0500e+01	8.3076e-04	1.1768e-02
1.0600e+01	8.2997e-04	1.1502e-02
1.0700e+01	8.2923e-04	1.1240e-02
1.0800e+01	8.2854e-04	1.0984e-02
1.0900e+01	8.2791e-04	1.0732e-02
1.1000e+01	8.2733e-04	1.0485e-02
1.1100e+01	8.2681e-04	1.0243e-02
1.1200e+01	8.2633e-04	1.0005e-02
1.1300e+01	8.2589e-04	9.7718e-03
1.1400e+01	8.2551e-04	9.5428e-03
1.1500e+01	8.2516e-04	9.3179e-03
1.1600e+01	8.2488e-04	9.0972e-03
1.1700e+01	8.2463e-04	8.8804e-03
1.1800e+01	8.2444e-04	8.6675e-03
1.1900e+01	8.2429e-04	8.4585e-03
1.2000e+01	8.2418e-04	8.2531e-03
1.2100e+01	8.2410e-04	8.0511e-03
1.2200e+01	8.2406e-04	7.8529e-03
1.2300e+01	8.2405e-04	7.6579e-03
1.2400e+01	8.2407e-04	7.4662e-03
1.2500e+01	8.2412e-04	7.2778e-03
1.2600e+01	8.2420e-04	7.0925e-03
1.2700e+01	8.2431e-04	6.9102e-03
1.2800e+01	8.2445e-04	6.7309e-03
1.2900e+01	8.2460e-04	6.5545e-03
1.3000e+01	8.2479e-04	6.3810e-03
1.3100e+01	8.2501e-04	6.2103e-03
1.3200e+01	8.2527e-04	6.0425e-03
1.3300e+01	8.2555e-04	5.8773e-03
1.3400e+01	8.2586e-04	5.7147e-03
1.3500e+01	8.2618e-04	5.5548e-03
1.3600e+01	8.2653e-04	5.3973e-03
1.3700e+01	8.2690e-04	5.2421e-03
1.3800e+01	8.2728e-04	5.0893e-03
1.3900e+01	8.2767e-04	4.9388e-03
1.4000e+01	8.2808e-04	4.7906e-03
1.4100e+01	8.2851e-04	4.6444e-03
1.4200e+01	8.2895e-04	4.5004e-03
1.4300e+01	8.2941e-04	4.3585e-03
1.4400e+01	8.2990e-04	4.2191e-03
1.4500e+01	8.3044e-04	4.0819e-03
1.4600e+01	8.3099e-04	3.9466e-03
1.4700e+01	8.3155e-04	3.8132e-03
1.4800e+01	8.3213e-04	3.6816e-03
1.4900e+01	8.3271e-04	3.5519e-03
1.5000e+01	8.3330e-04	3.4240e-03
