# Supplementary material for: Quantum Calculation of the Collision-Induced Line-Shape Effects in Antiprotonic Helium and the New Accurate Ab Initio p̅He+ –He Potential Energy Surface
Source: J Chem Theory Comput. 2025 Dec 28;22(1):488–501. doi: 10.1021/acs.jctc.5c01636 (PMC12805563; doi:10.1021/acs.jctc.5c01636)
Supplement: Supplementary file 3 [file ct5c01636_si_003.zip › supplementary_material/line_shape_parameters/1-1_P33.csv]

Temperature	Gamma0	Delta0
1.5000e+00	8.0061e-04	-2.5441e-02
1.6000e+00	7.8367e-04	-2.3352e-02
1.7000e+00	7.6884e-04	-2.1477e-02
1.8000e+00	7.5577e-04	-1.9785e-02
1.9000e+00	7.4420e-04	-1.8251e-02
2.0000e+00	7.3388e-04	-1.6853e-02
2.1000e+00	7.2465e-04	-1.5574e-02
2.2000e+00	7.1637e-04	-1.4400e-02
2.3000e+00	7.0889e-04	-1.3317e-02
2.4000e+00	7.0214e-04	-1.2317e-02
2.5000e+00	6.9601e-04	-1.1388e-02
2.6000e+00	6.9044e-04	-1.0525e-02
2.7000e+00	6.8536e-04	-9.7211e-03
2.8000e+00	6.8072e-04	-8.9695e-03
2.9000e+00	6.7648e-04	-8.2655e-03
3.0000e+00	6.7259e-04	-7.6050e-03
3.1000e+00	6.6902e-04	-6.9840e-03
3.2000e+00	6.6574e-04	-6.3991e-03
3.3000e+00	6.6272e-04	-5.8473e-03
3.4000e+00	6.5993e-04	-5.3258e-03
3.5000e+00	6.5736e-04	-4.8321e-03
3.6000e+00	6.5500e-04	-4.3645e-03
3.7000e+00	6.5281e-04	-3.9205e-03
3.8000e+00	6.5079e-04	-3.4986e-03
3.9000e+00	6.4892e-04	-3.0973e-03
4.0000e+00	6.4719e-04	-2.7150e-03
4.1000e+00	6.4559e-04	-2.3504e-03
4.2000e+00	6.4411e-04	-2.0025e-03
4.3000e+00	6.4274e-04	-1.6700e-03
4.4000e+00	6.4147e-04	-1.3520e-03
4.5000e+00	6.4030e-04	-1.0476e-03
4.6000e+00	6.3922e-04	-7.5604e-04
4.7000e+00	6.3822e-04	-4.7643e-04
4.8000e+00	6.3729e-04	-2.0804e-04
4.9000e+00	6.3644e-04	4.9681e-05
5.0000e+00	6.3565e-04	2.9730e-04
5.1000e+00	6.3493e-04	5.3553e-04
5.2000e+00	6.3426e-04	7.6474e-04
5.3000e+00	6.3365e-04	9.8553e-04
5.4000e+00	6.3309e-04	1.1983e-03
5.5000e+00	6.3258e-04	1.4034e-03
5.6000e+00	6.3211e-04	1.6013e-03
5.7000e+00	6.3168e-04	1.7923e-03
5.8000e+00	6.3130e-04	1.9768e-03
5.9000e+00	6.3095e-04	2.1551e-03
6.0000e+00	6.3064e-04	2.3274e-03
6.1000e+00	6.3036e-04	2.4941e-03
6.2000e+00	6.3011e-04	2.6555e-03
6.3000e+00	6.2989e-04	2.8118e-03
6.4000e+00	6.2970e-04	2.9630e-03
6.5000e+00	6.2954e-04	3.1096e-03
6.6000e+00	6.2940e-04	3.2517e-03
6.7000e+00	6.2928e-04	3.3896e-03
6.8000e+00	6.2919e-04	3.5234e-03
6.9000e+00	6.2912e-04	3.6533e-03
7.0000e+00	6.2907e-04	3.7791e-03
7.1000e+00	6.2903e-04	3.9016e-03
7.2000e+00	6.2902e-04	4.0205e-03
7.3000e+00	6.2902e-04	4.1361e-03
7.4000e+00	6.2903e-04	4.2485e-03
7.5000e+00	6.2906e-04	4.3579e-03
7.6000e+00	6.2911e-04	4.4641e-03
7.7000e+00	6.2917e-04	4.5675e-03
7.8000e+00	6.2925e-04	4.6683e-03
7.9000e+00	6.2933e-04	4.7663e-03
8.0000e+00	6.2943e-04	4.8619e-03
8.1000e+00	6.2954e-04	4.9550e-03
8.2000e+00	6.2966e-04	5.0457e-03
8.3000e+00	6.2979e-04	5.1341e-03
8.4000e+00	6.2993e-04	5.2202e-03
8.5000e+00	6.3008e-04	5.3043e-03
8.6000e+00	6.3023e-04	5.3863e-03
8.7000e+00	6.3040e-04	5.4663e-03
8.8000e+00	6.3057e-04	5.5443e-03
8.9000e+00	6.3075e-04	5.6206e-03
9.0000e+00	6.3094e-04	5.6950e-03
9.1000e+00	6.3113e-04	5.7676e-03
9.2000e+00	6.3133e-04	5.8386e-03
9.3000e+00	6.3154e-04	5.9080e-03
9.4000e+00	6.3175e-04	5.9757e-03
9.5000e+00	6.3197e-04	6.0419e-03
9.6000e+00	6.3219e-04	6.1066e-03
9.7000e+00	6.3242e-04	6.1699e-03
9.8000e+00	6.3265e-04	6.2318e-03
9.9000e+00	6.3289e-04	6.2923e-03
1.0000e+01	6.3313e-04	6.3516e-03
1.0100e+01	6.3338e-04	6.4095e-03
1.0200e+01	6.3363e-04	6.4662e-03
1.0300e+01	6.3388e-04	6.5217e-03
1.0400e+01	6.3414e-04	6.5760e-03
1.0500e+01	6.3440e-04	6.6292e-03
1.0600e+01	6.3466e-04	6.6812e-03
1.0700e+01	6.3493e-04	6.7322e-03
1.0800e+01	6.3520e-04	6.7822e-03
1.0900e+01	6.3547e-04	6.8311e-03
1.1000e+01	6.3574e-04	6.8790e-03
1.1100e+01	6.3602e-04	6.9260e-03
1.1200e+01	6.3630e-04	6.9720e-03
1.1300e+01	6.3658e-04	7.0171e-03
1.1400e+01	6.3686e-04	7.0614e-03
1.1500e+01	6.3715e-04	7.1047e-03
1.1600e+01	6.3743e-04	7.1472e-03
1.1700e+01	6.3772e-04	7.1889e-03
1.1800e+01	6.3801e-04	7.2298e-03
1.1900e+01	6.3830e-04	7.2699e-03
1.2000e+01	6.3860e-04	7.3093e-03
1.2100e+01	6.3889e-04	7.3479e-03
1.2200e+01	6.3919e-04	7.3858e-03
1.2300e+01	6.3948e-04	7.4229e-03
1.2400e+01	6.3978e-04	7.4594e-03
1.2500e+01	6.4008e-04	7.4952e-03
1.2600e+01	6.4038e-04	7.5304e-03
1.2700e+01	6.4068e-04	7.5649e-03
1.2800e+01	6.4098e-04	7.5987e-03
1.2900e+01	6.4128e-04	7.6320e-03
1.3000e+01	6.4159e-04	7.6647e-03
1.3100e+01	6.4189e-04	7.6968e-03
1.3200e+01	6.4220e-04	7.7283e-03
1.3300e+01	6.4250e-04	7.7592e-03
1.3400e+01	6.4281e-04	7.7896e-03
1.3500e+01	6.4311e-04	7.8195e-03
1.3600e+01	6.4342e-04	7.8488e-03
1.3700e+01	6.4372e-04	7.8777e-03
1.3800e+01	6.4403e-04	7.9060e-03
1.3900e+01	6.4434e-04	7.9339e-03
1.4000e+01	6.4464e-04	7.9613e-03
1.4100e+01	6.4495e-04	7.9882e-03
1.4200e+01	6.4526e-04	8.0147e-03
1.4300e+01	6.4557e-04	8.0407e-03
1.4400e+01	6.4587e-04	8.0663e-03
1.4500e+01	6.4618e-04	8.0914e-03
1.4600e+01	6.4649e-04	8.1161e-03
1.4700e+01	6.4680e-04	8.1404e-03
1.4800e+01	6.4710e-04	8.1643e-03
1.4900e+01	6.4741e-04	8.1878e-03
1.5000e+01	6.4772e-04	8.2110e-03
