# Supplementary material for: Quantum Calculation of the Collision-Induced Line-Shape Effects in Antiprotonic Helium and the New Accurate Ab Initio p̅He+ –He Potential Energy Surface
Source: J Chem Theory Comput. 2025 Dec 28;22(1):488–501. doi: 10.1021/acs.jctc.5c01636 (PMC12805563; doi:10.1021/acs.jctc.5c01636)
Supplement: Supplementary file 3 [file ct5c01636_si_003.zip › supplementary_material/line_shape_parameters/2-4_P36.csv]

Temperature	Gamma0	Delta0
1.5000e+00	8.9347e-01	-2.1674e+00
1.6000e+00	8.0971e-01	-2.0020e+00
1.7000e+00	7.3786e-01	-1.8583e+00
1.8000e+00	6.7575e-01	-1.7325e+00
1.9000e+00	6.2166e-01	-1.6216e+00
2.0000e+00	5.7426e-01	-1.5232e+00
2.1000e+00	5.3247e-01	-1.4354e+00
2.2000e+00	4.9542e-01	-1.3565e+00
2.3000e+00	4.6239e-01	-1.2854e+00
2.4000e+00	4.3284e-01	-1.2210e+00
2.5000e+00	4.0625e-01	-1.1623e+00
2.6000e+00	3.8225e-01	-1.1088e+00
2.7000e+00	3.6051e-01	-1.0598e+00
2.8000e+00	3.4074e-01	-1.0147e+00
2.9000e+00	3.2273e-01	-9.7323e-01
3.0000e+00	3.0624e-01	-9.3485e-01
3.1000e+00	2.9111e-01	-8.9924e-01
3.2000e+00	2.7718e-01	-8.6615e-01
3.3000e+00	2.6434e-01	-8.3532e-01
3.4000e+00	2.5246e-01	-8.0653e-01
3.5000e+00	2.4145e-01	-7.7960e-01
3.6000e+00	2.3124e-01	-7.5436e-01
3.7000e+00	2.2173e-01	-7.3064e-01
3.8000e+00	2.1286e-01	-7.0833e-01
3.9000e+00	2.0458e-01	-6.8731e-01
4.0000e+00	1.9684e-01	-6.6748e-01
4.1000e+00	1.8958e-01	-6.4875e-01
4.2000e+00	1.8277e-01	-6.3102e-01
4.3000e+00	1.7638e-01	-6.1423e-01
4.4000e+00	1.7036e-01	-5.9829e-01
4.5000e+00	1.6467e-01	-5.8314e-01
4.6000e+00	1.5931e-01	-5.6873e-01
4.7000e+00	1.5425e-01	-5.5501e-01
4.8000e+00	1.4945e-01	-5.4192e-01
4.9000e+00	1.4491e-01	-5.2944e-01
5.0000e+00	1.4061e-01	-5.1752e-01
5.1000e+00	1.3651e-01	-5.0611e-01
5.2000e+00	1.3263e-01	-4.9520e-01
5.3000e+00	1.2894e-01	-4.8475e-01
5.4000e+00	1.2542e-01	-4.7474e-01
5.5000e+00	1.2207e-01	-4.6514e-01
5.6000e+00	1.1887e-01	-4.5591e-01
5.7000e+00	1.1582e-01	-4.4706e-01
5.8000e+00	1.1291e-01	-4.3853e-01
5.9000e+00	1.1012e-01	-4.3034e-01
6.0000e+00	1.0745e-01	-4.2244e-01
6.1000e+00	1.0490e-01	-4.1484e-01
6.2000e+00	1.0245e-01	-4.0750e-01
6.3000e+00	1.0010e-01	-4.0042e-01
6.4000e+00	9.7843e-02	-3.9360e-01
6.5000e+00	9.5678e-02	-3.8700e-01
6.6000e+00	9.3601e-02	-3.8063e-01
6.7000e+00	9.1603e-02	-3.7447e-01
6.8000e+00	8.9677e-02	-3.6851e-01
6.9000e+00	8.7822e-02	-3.6274e-01
7.0000e+00	8.6044e-02	-3.5716e-01
7.1000e+00	8.4331e-02	-3.5176e-01
7.2000e+00	8.2673e-02	-3.4651e-01
7.3000e+00	8.1075e-02	-3.4143e-01
7.4000e+00	7.9523e-02	-3.3649e-01
7.5000e+00	7.8033e-02	-3.3170e-01
7.6000e+00	7.6600e-02	-3.2706e-01
7.7000e+00	7.5211e-02	-3.2254e-01
7.8000e+00	7.3863e-02	-3.1815e-01
7.9000e+00	7.2561e-02	-3.1389e-01
8.0000e+00	7.1302e-02	-3.0974e-01
8.1000e+00	7.0081e-02	-3.0571e-01
8.2000e+00	6.8899e-02	-3.0178e-01
8.3000e+00	6.7754e-02	-2.9796e-01
8.4000e+00	6.6646e-02	-2.9425e-01
8.5000e+00	6.5572e-02	-2.9062e-01
8.6000e+00	6.4527e-02	-2.8709e-01
8.7000e+00	6.3514e-02	-2.8365e-01
8.8000e+00	6.2529e-02	-2.8029e-01
8.9000e+00	6.1573e-02	-2.7702e-01
9.0000e+00	6.0644e-02	-2.7382e-01
9.1000e+00	5.9741e-02	-2.7071e-01
9.2000e+00	5.8864e-02	-2.6766e-01
9.3000e+00	5.8011e-02	-2.6469e-01
9.4000e+00	5.7182e-02	-2.6180e-01
9.5000e+00	5.6375e-02	-2.5896e-01
9.6000e+00	5.5590e-02	-2.5619e-01
9.7000e+00	5.4825e-02	-2.5349e-01
9.8000e+00	5.4079e-02	-2.5084e-01
9.9000e+00	5.3354e-02	-2.4825e-01
1.0000e+01	5.2646e-02	-2.4572e-01
1.0100e+01	5.1956e-02	-2.4324e-01
1.0200e+01	5.1283e-02	-2.4082e-01
1.0300e+01	5.0627e-02	-2.3845e-01
1.0400e+01	4.9987e-02	-2.3612e-01
1.0500e+01	4.9362e-02	-2.3385e-01
1.0600e+01	4.8754e-02	-2.3162e-01
1.0700e+01	4.8160e-02	-2.2944e-01
1.0800e+01	4.7580e-02	-2.2730e-01
1.0900e+01	4.7012e-02	-2.2521e-01
1.1000e+01	4.6459e-02	-2.2315e-01
1.1100e+01	4.5918e-02	-2.2114e-01
1.1200e+01	4.5389e-02	-2.1917e-01
1.1300e+01	4.4872e-02	-2.1723e-01
1.1400e+01	4.4366e-02	-2.1533e-01
1.1500e+01	4.3872e-02	-2.1347e-01
1.1600e+01	4.3388e-02	-2.1164e-01
1.1700e+01	4.2915e-02	-2.0984e-01
1.1800e+01	4.2451e-02	-2.0808e-01
1.1900e+01	4.1998e-02	-2.0635e-01
1.2000e+01	4.1555e-02	-2.0465e-01
1.2100e+01	4.1120e-02	-2.0298e-01
1.2200e+01	4.0695e-02	-2.0134e-01
1.2300e+01	4.0279e-02	-1.9973e-01
1.2400e+01	3.9871e-02	-1.9815e-01
1.2500e+01	3.9471e-02	-1.9660e-01
1.2600e+01	3.9080e-02	-1.9507e-01
1.2700e+01	3.8696e-02	-1.9357e-01
1.2800e+01	3.8320e-02	-1.9209e-01
1.2900e+01	3.7950e-02	-1.9064e-01
1.3000e+01	3.7588e-02	-1.8921e-01
1.3100e+01	3.7232e-02	-1.8781e-01
1.3200e+01	3.6884e-02	-1.8642e-01
1.3300e+01	3.6543e-02	-1.8507e-01
1.3400e+01	3.6209e-02	-1.8373e-01
1.3500e+01	3.5881e-02	-1.8242e-01
1.3600e+01	3.5559e-02	-1.8112e-01
1.3700e+01	3.5243e-02	-1.7985e-01
1.3800e+01	3.4932e-02	-1.7859e-01
1.3900e+01	3.4626e-02	-1.7736e-01
1.4000e+01	3.4325e-02	-1.7614e-01
1.4100e+01	3.4029e-02	-1.7494e-01
1.4200e+01	3.3737e-02	-1.7376e-01
1.4300e+01	3.3451e-02	-1.7259e-01
1.4400e+01	3.3174e-02	-1.7145e-01
1.4500e+01	3.2902e-02	-1.7033e-01
1.4600e+01	3.2633e-02	-1.6922e-01
1.4700e+01	3.2369e-02	-1.6812e-01
1.4800e+01	3.2109e-02	-1.6704e-01
1.4900e+01	3.1852e-02	-1.6598e-01
1.5000e+01	3.1599e-02	-1.6493e-01
