# Supplementary material for: Quantum Calculation of the Collision-Induced Line-Shape Effects in Antiprotonic Helium and the New Accurate Ab Initio p̅He+ –He Potential Energy Surface
Source: J Chem Theory Comput. 2025 Dec 28;22(1):488–501. doi: 10.1021/acs.jctc.5c01636 (PMC12805563; doi:10.1021/acs.jctc.5c01636)
Supplement: Supplementary file 3 [file ct5c01636_si_003.zip › supplementary_material/line_shape_parameters/2-4_P34.csv]

Temperature	Gamma0	Delta0
1.5000e+00	1.8112e-01	-9.0371e-01
1.6000e+00	1.6332e-01	-8.3568e-01
1.7000e+00	1.4806e-01	-7.7664e-01
1.8000e+00	1.3495e-01	-7.2507e-01
1.9000e+00	1.2361e-01	-6.7965e-01
2.0000e+00	1.1376e-01	-6.3944e-01
2.1000e+00	1.0511e-01	-6.0357e-01
2.2000e+00	9.7499e-02	-5.7142e-01
2.3000e+00	9.0670e-02	-5.4241e-01
2.4000e+00	8.4584e-02	-5.1616e-01
2.5000e+00	7.9080e-02	-4.9227e-01
2.6000e+00	7.4071e-02	-4.7044e-01
2.7000e+00	6.9846e-02	-4.5053e-01
2.8000e+00	6.6064e-02	-4.3222e-01
2.9000e+00	6.2692e-02	-4.1540e-01
3.0000e+00	5.9631e-02	-3.9979e-01
3.1000e+00	5.6798e-02	-3.8528e-01
3.2000e+00	5.4185e-02	-3.7180e-01
3.3000e+00	5.1773e-02	-3.5923e-01
3.4000e+00	4.9536e-02	-3.4749e-01
3.5000e+00	4.7465e-02	-3.3651e-01
3.6000e+00	4.5538e-02	-3.2621e-01
3.7000e+00	4.3731e-02	-3.1652e-01
3.8000e+00	4.2047e-02	-3.0741e-01
3.9000e+00	4.0464e-02	-2.9882e-01
4.0000e+00	3.9030e-02	-2.9073e-01
4.1000e+00	3.7696e-02	-2.8309e-01
4.2000e+00	3.6446e-02	-2.7585e-01
4.3000e+00	3.5275e-02	-2.6900e-01
4.4000e+00	3.4178e-02	-2.6248e-01
4.5000e+00	3.3139e-02	-2.5628e-01
4.6000e+00	3.2156e-02	-2.5038e-01
4.7000e+00	3.1224e-02	-2.4475e-01
4.8000e+00	3.0340e-02	-2.3939e-01
4.9000e+00	2.9504e-02	-2.3427e-01
5.0000e+00	2.8707e-02	-2.2937e-01
5.1000e+00	2.7945e-02	-2.2468e-01
5.2000e+00	2.7221e-02	-2.2020e-01
5.3000e+00	2.6543e-02	-2.1591e-01
5.4000e+00	2.5903e-02	-2.1179e-01
5.5000e+00	2.5289e-02	-2.0785e-01
5.6000e+00	2.4705e-02	-2.0405e-01
5.7000e+00	2.4146e-02	-2.0041e-01
5.8000e+00	2.3613e-02	-1.9690e-01
5.9000e+00	2.3104e-02	-1.9352e-01
6.0000e+00	2.2615e-02	-1.9026e-01
6.1000e+00	2.2145e-02	-1.8712e-01
6.2000e+00	2.1693e-02	-1.8409e-01
6.3000e+00	2.1260e-02	-1.8117e-01
6.4000e+00	2.0843e-02	-1.7834e-01
6.5000e+00	2.0440e-02	-1.7561e-01
6.6000e+00	2.0058e-02	-1.7298e-01
6.7000e+00	1.9693e-02	-1.7043e-01
6.8000e+00	1.9340e-02	-1.6796e-01
6.9000e+00	1.8999e-02	-1.6557e-01
7.0000e+00	1.8671e-02	-1.6326e-01
7.1000e+00	1.8355e-02	-1.6102e-01
7.2000e+00	1.8049e-02	-1.5884e-01
7.3000e+00	1.7754e-02	-1.5673e-01
7.4000e+00	1.7469e-02	-1.5467e-01
7.5000e+00	1.7193e-02	-1.5268e-01
7.6000e+00	1.6927e-02	-1.5075e-01
7.7000e+00	1.6668e-02	-1.4887e-01
7.8000e+00	1.6417e-02	-1.4704e-01
7.9000e+00	1.6176e-02	-1.4526e-01
8.0000e+00	1.5944e-02	-1.4354e-01
8.1000e+00	1.5719e-02	-1.4186e-01
8.2000e+00	1.5500e-02	-1.4022e-01
8.3000e+00	1.5287e-02	-1.3862e-01
8.4000e+00	1.5081e-02	-1.3707e-01
8.5000e+00	1.4880e-02	-1.3556e-01
8.6000e+00	1.4685e-02	-1.3408e-01
8.7000e+00	1.4496e-02	-1.3264e-01
8.8000e+00	1.4313e-02	-1.3124e-01
8.9000e+00	1.4134e-02	-1.2986e-01
9.0000e+00	1.3960e-02	-1.2852e-01
9.1000e+00	1.3791e-02	-1.2722e-01
9.2000e+00	1.3627e-02	-1.2594e-01
9.3000e+00	1.3468e-02	-1.2470e-01
9.4000e+00	1.3314e-02	-1.2348e-01
9.5000e+00	1.3163e-02	-1.2229e-01
9.6000e+00	1.3016e-02	-1.2113e-01
9.7000e+00	1.2873e-02	-1.1999e-01
9.8000e+00	1.2733e-02	-1.1888e-01
9.9000e+00	1.2596e-02	-1.1779e-01
1.0000e+01	1.2462e-02	-1.1672e-01
1.0100e+01	1.2331e-02	-1.1568e-01
1.0200e+01	1.2205e-02	-1.1465e-01
1.0300e+01	1.2081e-02	-1.1365e-01
1.0400e+01	1.1960e-02	-1.1267e-01
1.0500e+01	1.1842e-02	-1.1171e-01
1.0600e+01	1.1728e-02	-1.1077e-01
1.0700e+01	1.1616e-02	-1.0985e-01
1.0800e+01	1.1506e-02	-1.0895e-01
1.0900e+01	1.1399e-02	-1.0806e-01
1.1000e+01	1.1294e-02	-1.0719e-01
1.1100e+01	1.1191e-02	-1.0634e-01
1.1200e+01	1.1091e-02	-1.0550e-01
1.1300e+01	1.0992e-02	-1.0468e-01
1.1400e+01	1.0896e-02	-1.0388e-01
1.1500e+01	1.0801e-02	-1.0309e-01
1.1600e+01	1.0709e-02	-1.0231e-01
1.1700e+01	1.0619e-02	-1.0155e-01
1.1800e+01	1.0531e-02	-1.0080e-01
1.1900e+01	1.0445e-02	-1.0007e-01
1.2000e+01	1.0360e-02	-9.9344e-02
1.2100e+01	1.0277e-02	-9.8635e-02
1.2200e+01	1.0196e-02	-9.7938e-02
1.2300e+01	1.0117e-02	-9.7253e-02
1.2400e+01	1.0039e-02	-9.6580e-02
1.2500e+01	9.9619e-03	-9.5918e-02
1.2600e+01	9.8867e-03	-9.5267e-02
1.2700e+01	9.8129e-03	-9.4626e-02
1.2800e+01	9.7403e-03	-9.3996e-02
1.2900e+01	9.6690e-03	-9.3377e-02
1.3000e+01	9.5991e-03	-9.2767e-02
1.3100e+01	9.5309e-03	-9.2167e-02
1.3200e+01	9.4641e-03	-9.1577e-02
1.3300e+01	9.3986e-03	-9.0996e-02
1.3400e+01	9.3341e-03	-9.0425e-02
1.3500e+01	9.2709e-03	-8.9862e-02
1.3600e+01	9.2087e-03	-8.9309e-02
1.3700e+01	9.1475e-03	-8.8763e-02
1.3800e+01	9.0875e-03	-8.8226e-02
1.3900e+01	9.0283e-03	-8.7697e-02
1.4000e+01	8.9701e-03	-8.7175e-02
1.4100e+01	8.9128e-03	-8.6661e-02
1.4200e+01	8.8562e-03	-8.6153e-02
1.4300e+01	8.8005e-03	-8.5653e-02
1.4400e+01	8.7464e-03	-8.5163e-02
1.4500e+01	8.6941e-03	-8.4680e-02
1.4600e+01	8.6424e-03	-8.4203e-02
1.4700e+01	8.5915e-03	-8.3733e-02
1.4800e+01	8.5413e-03	-8.3269e-02
1.4900e+01	8.4918e-03	-8.2811e-02
1.5000e+01	8.4431e-03	-8.2360e-02
