# Supplementary material for: Quantum Calculation of the Collision-Induced Line-Shape Effects in Antiprotonic Helium and the New Accurate Ab Initio p̅He+ –He Potential Energy Surface
Source: J Chem Theory Comput. 2025 Dec 28;22(1):488–501. doi: 10.1021/acs.jctc.5c01636 (PMC12805563; doi:10.1021/acs.jctc.5c01636)
Supplement: Supplementary file 3 [file ct5c01636_si_003.zip › supplementary_material/line_shape_parameters/1-1_P31.csv]

Temperature	Gamma0	Delta0
1.5000e+00	1.5724e-03	-1.1125e-01
1.6000e+00	1.4411e-03	-1.0282e-01
1.7000e+00	1.3283e-03	-9.5426e-02
1.8000e+00	1.2314e-03	-8.8907e-02
1.9000e+00	1.1476e-03	-8.3117e-02
2.0000e+00	1.0749e-03	-7.7944e-02
2.1000e+00	1.0112e-03	-7.3294e-02
2.2000e+00	9.5541e-04	-6.9093e-02
2.3000e+00	9.0534e-04	-6.5271e-02
2.4000e+00	8.6089e-04	-6.1788e-02
2.5000e+00	8.2077e-04	-5.8594e-02
2.6000e+00	7.8436e-04	-5.5655e-02
2.7000e+00	7.5423e-04	-5.2973e-02
2.8000e+00	7.2754e-04	-5.0498e-02
2.9000e+00	7.0386e-04	-4.8210e-02
3.0000e+00	6.8222e-04	-4.6081e-02
3.1000e+00	6.6230e-04	-4.4094e-02
3.2000e+00	6.4404e-04	-4.2235e-02
3.3000e+00	6.2726e-04	-4.0495e-02
3.4000e+00	6.1182e-04	-3.8861e-02
3.5000e+00	5.9764e-04	-3.7325e-02
3.6000e+00	5.8453e-04	-3.5878e-02
3.7000e+00	5.7232e-04	-3.4511e-02
3.8000e+00	5.6103e-04	-3.3219e-02
3.9000e+00	5.5052e-04	-3.1996e-02
4.0000e+00	5.4117e-04	-3.0842e-02
4.1000e+00	5.3258e-04	-2.9747e-02
4.2000e+00	5.2463e-04	-2.8707e-02
4.3000e+00	5.1725e-04	-2.7719e-02
4.4000e+00	5.1040e-04	-2.6777e-02
4.5000e+00	5.0397e-04	-2.5878e-02
4.6000e+00	4.9793e-04	-2.5020e-02
4.7000e+00	4.9229e-04	-2.4200e-02
4.8000e+00	4.8699e-04	-2.3416e-02
4.9000e+00	4.8205e-04	-2.2665e-02
5.0000e+00	4.7740e-04	-2.1945e-02
5.1000e+00	4.7300e-04	-2.1253e-02
5.2000e+00	4.6889e-04	-2.0590e-02
5.3000e+00	4.6513e-04	-1.9954e-02
5.4000e+00	4.6164e-04	-1.9344e-02
5.5000e+00	4.5835e-04	-1.8756e-02
5.6000e+00	4.5527e-04	-1.8190e-02
5.7000e+00	4.5237e-04	-1.7646e-02
5.8000e+00	4.4965e-04	-1.7120e-02
5.9000e+00	4.4709e-04	-1.6613e-02
6.0000e+00	4.4468e-04	-1.6124e-02
6.1000e+00	4.4241e-04	-1.5652e-02
6.2000e+00	4.4027e-04	-1.5195e-02
6.3000e+00	4.3824e-04	-1.4753e-02
6.4000e+00	4.3634e-04	-1.4326e-02
6.5000e+00	4.3454e-04	-1.3913e-02
6.6000e+00	4.3289e-04	-1.3513e-02
6.7000e+00	4.3135e-04	-1.3126e-02
6.8000e+00	4.2990e-04	-1.2750e-02
6.9000e+00	4.2853e-04	-1.2386e-02
7.0000e+00	4.2726e-04	-1.2033e-02
7.1000e+00	4.2605e-04	-1.1691e-02
7.2000e+00	4.2491e-04	-1.1358e-02
7.3000e+00	4.2386e-04	-1.1035e-02
7.4000e+00	4.2286e-04	-1.0720e-02
7.5000e+00	4.2192e-04	-1.0415e-02
7.6000e+00	4.2105e-04	-1.0119e-02
7.7000e+00	4.2024e-04	-9.8299e-03
7.8000e+00	4.1946e-04	-9.5487e-03
7.9000e+00	4.1875e-04	-9.2753e-03
8.0000e+00	4.1811e-04	-9.0093e-03
8.1000e+00	4.1750e-04	-8.7501e-03
8.2000e+00	4.1694e-04	-8.4975e-03
8.3000e+00	4.1642e-04	-8.2514e-03
8.4000e+00	4.1593e-04	-8.0114e-03
8.5000e+00	4.1549e-04	-7.7775e-03
8.6000e+00	4.1507e-04	-7.5491e-03
8.7000e+00	4.1469e-04	-7.3263e-03
8.8000e+00	4.1435e-04	-7.1088e-03
8.9000e+00	4.1404e-04	-6.8964e-03
9.0000e+00	4.1375e-04	-6.6891e-03
9.1000e+00	4.1349e-04	-6.4865e-03
9.2000e+00	4.1326e-04	-6.2886e-03
9.3000e+00	4.1307e-04	-6.0954e-03
9.4000e+00	4.1290e-04	-5.9065e-03
9.5000e+00	4.1275e-04	-5.7218e-03
9.6000e+00	4.1262e-04	-5.5412e-03
9.7000e+00	4.1251e-04	-5.3645e-03
9.8000e+00	4.1242e-04	-5.1916e-03
9.9000e+00	4.1235e-04	-5.0225e-03
1.0000e+01	4.1229e-04	-4.8568e-03
1.0100e+01	4.1226e-04	-4.6947e-03
1.0200e+01	4.1224e-04	-4.5358e-03
1.0300e+01	4.1224e-04	-4.3804e-03
1.0400e+01	4.1225e-04	-4.2281e-03
1.0500e+01	4.1228e-04	-4.0789e-03
1.0600e+01	4.1233e-04	-3.9327e-03
1.0700e+01	4.1239e-04	-3.7896e-03
1.0800e+01	4.1247e-04	-3.6492e-03
1.0900e+01	4.1255e-04	-3.5115e-03
1.1000e+01	4.1265e-04	-3.3765e-03
1.1100e+01	4.1275e-04	-3.2441e-03
1.1200e+01	4.1287e-04	-3.1141e-03
1.1300e+01	4.1300e-04	-2.9866e-03
1.1400e+01	4.1313e-04	-2.8616e-03
1.1500e+01	4.1328e-04	-2.7388e-03
1.1600e+01	4.1343e-04	-2.6183e-03
1.1700e+01	4.1360e-04	-2.5000e-03
1.1800e+01	4.1377e-04	-2.3838e-03
1.1900e+01	4.1396e-04	-2.2699e-03
1.2000e+01	4.1415e-04	-2.1580e-03
1.2100e+01	4.1435e-04	-2.0479e-03
1.2200e+01	4.1455e-04	-1.9399e-03
1.2300e+01	4.1477e-04	-1.8338e-03
1.2400e+01	4.1498e-04	-1.7294e-03
1.2500e+01	4.1521e-04	-1.6269e-03
1.2600e+01	4.1544e-04	-1.5262e-03
1.2700e+01	4.1567e-04	-1.4271e-03
1.2800e+01	4.1591e-04	-1.3297e-03
1.2900e+01	4.1616e-04	-1.2338e-03
1.3000e+01	4.1641e-04	-1.1396e-03
1.3100e+01	4.1666e-04	-1.0469e-03
1.3200e+01	4.1693e-04	-9.5578e-04
1.3300e+01	4.1720e-04	-8.6627e-04
1.3400e+01	4.1747e-04	-7.7813e-04
1.3500e+01	4.1774e-04	-6.9142e-04
1.3600e+01	4.1802e-04	-6.0612e-04
1.3700e+01	4.1830e-04	-5.2207e-04
1.3800e+01	4.1859e-04	-4.3932e-04
1.3900e+01	4.1887e-04	-3.5789e-04
1.4000e+01	4.1916e-04	-2.7775e-04
1.4100e+01	4.1945e-04	-1.9875e-04
1.4200e+01	4.1975e-04	-1.2090e-04
1.4300e+01	4.2004e-04	-4.4232e-05
1.4400e+01	4.2035e-04	3.1039e-05
1.4500e+01	4.2066e-04	1.0508e-04
1.4600e+01	4.2097e-04	1.7809e-04
1.4700e+01	4.2129e-04	2.5005e-04
1.4800e+01	4.2160e-04	3.2101e-04
1.4900e+01	4.2192e-04	3.9092e-04
1.5000e+01	4.2224e-04	4.5983e-04
