# Supplementary material for: Quantum Calculation of the Collision-Induced Line-Shape Effects in Antiprotonic Helium and the New Accurate Ab Initio p̅He+ –He Potential Energy Surface
Source: J Chem Theory Comput. 2025 Dec 28;22(1):488–501. doi: 10.1021/acs.jctc.5c01636 (PMC12805563; doi:10.1021/acs.jctc.5c01636)
Supplement: Supplementary file 3 [file ct5c01636_si_003.zip › supplementary_material/line_shape_parameters/0-2_P32.csv]

Temperature	Gamma0	Delta0
1.5000e+00	2.1884e-03	1.1760e-01
1.6000e+00	2.0422e-03	1.0865e-01
1.7000e+00	1.9159e-03	1.0078e-01
1.8000e+00	1.8069e-03	9.3829e-02
1.9000e+00	1.7121e-03	8.7642e-02
2.0000e+00	1.6295e-03	8.2105e-02
2.1000e+00	1.5569e-03	7.7119e-02
2.2000e+00	1.4928e-03	7.2608e-02
2.3000e+00	1.4354e-03	6.8498e-02
2.4000e+00	1.3842e-03	6.4747e-02
2.5000e+00	1.3380e-03	6.1303e-02
2.6000e+00	1.2962e-03	5.8130e-02
2.7000e+00	1.2607e-03	5.5227e-02
2.8000e+00	1.2290e-03	5.2543e-02
2.9000e+00	1.2007e-03	5.0059e-02
3.0000e+00	1.1749e-03	4.7745e-02
3.1000e+00	1.1511e-03	4.5582e-02
3.2000e+00	1.1293e-03	4.3558e-02
3.3000e+00	1.1094e-03	4.1660e-02
3.4000e+00	1.0910e-03	3.9876e-02
3.5000e+00	1.0742e-03	3.8198e-02
3.6000e+00	1.0587e-03	3.6616e-02
3.7000e+00	1.0443e-03	3.5121e-02
3.8000e+00	1.0310e-03	3.3706e-02
3.9000e+00	1.0187e-03	3.2366e-02
4.0000e+00	1.0077e-03	3.1099e-02
4.1000e+00	9.9761e-04	2.9896e-02
4.2000e+00	9.8828e-04	2.8753e-02
4.3000e+00	9.7968e-04	2.7665e-02
4.4000e+00	9.7170e-04	2.6628e-02
4.5000e+00	9.6427e-04	2.5637e-02
4.6000e+00	9.5735e-04	2.4691e-02
4.7000e+00	9.5093e-04	2.3785e-02
4.8000e+00	9.4494e-04	2.2918e-02
4.9000e+00	9.3940e-04	2.2088e-02
5.0000e+00	9.3425e-04	2.1292e-02
5.1000e+00	9.2942e-04	2.0527e-02
5.2000e+00	9.2496e-04	1.9793e-02
5.3000e+00	9.2090e-04	1.9088e-02
5.4000e+00	9.1719e-04	1.8411e-02
5.5000e+00	9.1373e-04	1.7759e-02
5.6000e+00	9.1054e-04	1.7130e-02
5.7000e+00	9.0759e-04	1.6525e-02
5.8000e+00	9.0486e-04	1.5941e-02
5.9000e+00	9.0234e-04	1.5377e-02
6.0000e+00	9.0001e-04	1.4832e-02
6.1000e+00	8.9786e-04	1.4306e-02
6.2000e+00	8.9588e-04	1.3797e-02
6.3000e+00	8.9406e-04	1.3305e-02
6.4000e+00	8.9240e-04	1.2828e-02
6.5000e+00	8.9087e-04	1.2366e-02
6.6000e+00	8.8952e-04	1.1920e-02
6.7000e+00	8.8832e-04	1.1487e-02
6.8000e+00	8.8722e-04	1.1067e-02
6.9000e+00	8.8623e-04	1.0660e-02
7.0000e+00	8.8538e-04	1.0265e-02
7.1000e+00	8.8461e-04	9.8816e-03
7.2000e+00	8.8393e-04	9.5089e-03
7.3000e+00	8.8335e-04	9.1466e-03
7.4000e+00	8.8285e-04	8.7942e-03
7.5000e+00	8.8242e-04	8.4516e-03
7.6000e+00	8.8210e-04	8.1188e-03
7.7000e+00	8.8184e-04	7.7946e-03
7.8000e+00	8.8163e-04	7.4789e-03
7.9000e+00	8.8151e-04	7.1715e-03
8.0000e+00	8.8146e-04	6.8724e-03
8.1000e+00	8.8146e-04	6.5808e-03
8.2000e+00	8.8152e-04	6.2965e-03
8.3000e+00	8.8164e-04	6.0194e-03
8.4000e+00	8.8181e-04	5.7492e-03
8.5000e+00	8.8202e-04	5.4855e-03
8.6000e+00	8.8228e-04	5.2281e-03
8.7000e+00	8.8258e-04	4.9769e-03
8.8000e+00	8.8292e-04	4.7315e-03
8.9000e+00	8.8331e-04	4.4919e-03
9.0000e+00	8.8373e-04	4.2578e-03
9.1000e+00	8.8418e-04	4.0290e-03
9.2000e+00	8.8467e-04	3.8055e-03
9.3000e+00	8.8521e-04	3.5871e-03
9.4000e+00	8.8577e-04	3.3736e-03
9.5000e+00	8.8636e-04	3.1647e-03
9.6000e+00	8.8698e-04	2.9603e-03
9.7000e+00	8.8763e-04	2.7604e-03
9.8000e+00	8.8829e-04	2.5646e-03
9.9000e+00	8.8899e-04	2.3730e-03
1.0000e+01	8.8970e-04	2.1853e-03
1.0100e+01	8.9043e-04	2.0015e-03
1.0200e+01	8.9119e-04	1.8214e-03
1.0300e+01	8.9197e-04	1.6451e-03
1.0400e+01	8.9277e-04	1.4723e-03
1.0500e+01	8.9358e-04	1.3029e-03
1.0600e+01	8.9442e-04	1.1371e-03
1.0700e+01	8.9527e-04	9.7445e-04
1.0800e+01	8.9614e-04	8.1497e-04
1.0900e+01	8.9703e-04	6.5849e-04
1.1000e+01	8.9792e-04	5.0504e-04
1.1100e+01	8.9883e-04	3.5451e-04
1.1200e+01	8.9975e-04	2.0674e-04
1.1300e+01	9.0069e-04	6.1732e-05
1.1400e+01	9.0163e-04	-8.0608e-05
1.1500e+01	9.0259e-04	-2.2035e-04
1.1600e+01	9.0355e-04	-3.5753e-04
1.1700e+01	9.0453e-04	-4.9222e-04
1.1800e+01	9.0552e-04	-6.2456e-04
1.1900e+01	9.0652e-04	-7.5442e-04
1.2000e+01	9.0752e-04	-8.8201e-04
1.2100e+01	9.0854e-04	-1.0075e-03
1.2200e+01	9.0956e-04	-1.1306e-03
1.2300e+01	9.1059e-04	-1.2517e-03
1.2400e+01	9.1162e-04	-1.3708e-03
1.2500e+01	9.1267e-04	-1.4878e-03
1.2600e+01	9.1372e-04	-1.6028e-03
1.2700e+01	9.1477e-04	-1.7159e-03
1.2800e+01	9.1583e-04	-1.8272e-03
1.2900e+01	9.1689e-04	-1.9367e-03
1.3000e+01	9.1796e-04	-2.0443e-03
1.3100e+01	9.1903e-04	-2.1502e-03
1.3200e+01	9.2011e-04	-2.2544e-03
1.3300e+01	9.2120e-04	-2.3568e-03
1.3400e+01	9.2228e-04	-2.4576e-03
1.3500e+01	9.2338e-04	-2.5568e-03
1.3600e+01	9.2448e-04	-2.6545e-03
1.3700e+01	9.2557e-04	-2.7506e-03
1.3800e+01	9.2667e-04	-2.8453e-03
1.3900e+01	9.2777e-04	-2.9386e-03
1.4000e+01	9.2887e-04	-3.0304e-03
1.4100e+01	9.2998e-04	-3.1209e-03
1.4200e+01	9.3109e-04	-3.2101e-03
1.4300e+01	9.3219e-04	-3.2979e-03
1.4400e+01	9.3331e-04	-3.3842e-03
1.4500e+01	9.3443e-04	-3.4691e-03
1.4600e+01	9.3556e-04	-3.5529e-03
1.4700e+01	9.3668e-04	-3.6354e-03
1.4800e+01	9.3780e-04	-3.7168e-03
1.4900e+01	9.3893e-04	-3.7970e-03
1.5000e+01	9.4005e-04	-3.8761e-03
