# Supplementary material for: Quantum Calculation of the Collision-Induced Line-Shape Effects in Antiprotonic Helium and the New Accurate Ab Initio p̅He+ –He Potential Energy Surface
Source: J Chem Theory Comput. 2025 Dec 28;22(1):488–501. doi: 10.1021/acs.jctc.5c01636 (PMC12805563; doi:10.1021/acs.jctc.5c01636)
Supplement: Supplementary file 3 [file ct5c01636_si_003.zip › supplementary_material/line_shape_parameters/0-2_P33.csv]

Temperature	Gamma0	Delta0
1.5000e+00	2.0157e-03	-5.6485e-03
1.6000e+00	1.9405e-03	-5.4607e-03
1.7000e+00	1.8749e-03	-5.3694e-03
1.8000e+00	1.8173e-03	-5.3535e-03
1.9000e+00	1.7664e-03	-5.3929e-03
2.0000e+00	1.7212e-03	-5.4746e-03
2.1000e+00	1.6808e-03	-5.5861e-03
2.2000e+00	1.6446e-03	-5.7198e-03
2.3000e+00	1.6117e-03	-5.8655e-03
2.4000e+00	1.5820e-03	-6.0231e-03
2.5000e+00	1.5549e-03	-6.1860e-03
2.6000e+00	1.5302e-03	-6.3514e-03
2.7000e+00	1.5079e-03	-6.5304e-03
2.8000e+00	1.4876e-03	-6.7113e-03
2.9000e+00	1.4690e-03	-6.8948e-03
3.0000e+00	1.4518e-03	-7.0751e-03
3.1000e+00	1.4358e-03	-7.2513e-03
3.2000e+00	1.4211e-03	-7.4239e-03
3.3000e+00	1.4074e-03	-7.5928e-03
3.4000e+00	1.3946e-03	-7.7577e-03
3.5000e+00	1.3828e-03	-7.9190e-03
3.6000e+00	1.3717e-03	-8.0759e-03
3.7000e+00	1.3614e-03	-8.2281e-03
3.8000e+00	1.3518e-03	-8.3766e-03
3.9000e+00	1.3427e-03	-8.5206e-03
4.0000e+00	1.3343e-03	-8.6628e-03
4.1000e+00	1.3265e-03	-8.8014e-03
4.2000e+00	1.3191e-03	-8.9362e-03
4.3000e+00	1.3123e-03	-9.0676e-03
4.4000e+00	1.3058e-03	-9.1952e-03
4.5000e+00	1.2997e-03	-9.3188e-03
4.6000e+00	1.2939e-03	-9.4388e-03
4.7000e+00	1.2885e-03	-9.5554e-03
4.8000e+00	1.2835e-03	-9.6686e-03
4.9000e+00	1.2787e-03	-9.7787e-03
5.0000e+00	1.2741e-03	-9.8855e-03
5.1000e+00	1.2699e-03	-9.9892e-03
5.2000e+00	1.2659e-03	-1.0090e-02
5.3000e+00	1.2621e-03	-1.0189e-02
5.4000e+00	1.2585e-03	-1.0285e-02
5.5000e+00	1.2552e-03	-1.0378e-02
5.6000e+00	1.2520e-03	-1.0469e-02
5.7000e+00	1.2490e-03	-1.0558e-02
5.8000e+00	1.2462e-03	-1.0644e-02
5.9000e+00	1.2435e-03	-1.0727e-02
6.0000e+00	1.2410e-03	-1.0809e-02
6.1000e+00	1.2387e-03	-1.0888e-02
6.2000e+00	1.2364e-03	-1.0965e-02
6.3000e+00	1.2343e-03	-1.1041e-02
6.4000e+00	1.2323e-03	-1.1114e-02
6.5000e+00	1.2305e-03	-1.1185e-02
6.6000e+00	1.2287e-03	-1.1255e-02
6.7000e+00	1.2271e-03	-1.1323e-02
6.8000e+00	1.2255e-03	-1.1389e-02
6.9000e+00	1.2240e-03	-1.1454e-02
7.0000e+00	1.2227e-03	-1.1517e-02
7.1000e+00	1.2214e-03	-1.1579e-02
7.2000e+00	1.2202e-03	-1.1639e-02
7.3000e+00	1.2191e-03	-1.1697e-02
7.4000e+00	1.2180e-03	-1.1754e-02
7.5000e+00	1.2170e-03	-1.1810e-02
7.6000e+00	1.2161e-03	-1.1864e-02
7.7000e+00	1.2153e-03	-1.1918e-02
7.8000e+00	1.2145e-03	-1.1969e-02
7.9000e+00	1.2137e-03	-1.2020e-02
8.0000e+00	1.2131e-03	-1.2070e-02
8.1000e+00	1.2125e-03	-1.2118e-02
8.2000e+00	1.2119e-03	-1.2166e-02
8.3000e+00	1.2114e-03	-1.2212e-02
8.4000e+00	1.2109e-03	-1.2257e-02
8.5000e+00	1.2105e-03	-1.2302e-02
8.6000e+00	1.2101e-03	-1.2345e-02
8.7000e+00	1.2097e-03	-1.2387e-02
8.8000e+00	1.2094e-03	-1.2428e-02
8.9000e+00	1.2092e-03	-1.2469e-02
9.0000e+00	1.2090e-03	-1.2509e-02
9.1000e+00	1.2088e-03	-1.2547e-02
9.2000e+00	1.2086e-03	-1.2585e-02
9.3000e+00	1.2085e-03	-1.2622e-02
9.4000e+00	1.2084e-03	-1.2659e-02
9.5000e+00	1.2083e-03	-1.2694e-02
9.6000e+00	1.2083e-03	-1.2729e-02
9.7000e+00	1.2083e-03	-1.2763e-02
9.8000e+00	1.2083e-03	-1.2797e-02
9.9000e+00	1.2083e-03	-1.2829e-02
1.0000e+01	1.2084e-03	-1.2861e-02
1.0100e+01	1.2085e-03	-1.2893e-02
1.0200e+01	1.2086e-03	-1.2923e-02
1.0300e+01	1.2088e-03	-1.2953e-02
1.0400e+01	1.2089e-03	-1.2983e-02
1.0500e+01	1.2091e-03	-1.3012e-02
1.0600e+01	1.2093e-03	-1.3040e-02
1.0700e+01	1.2095e-03	-1.3068e-02
1.0800e+01	1.2098e-03	-1.3095e-02
1.0900e+01	1.2100e-03	-1.3122e-02
1.1000e+01	1.2103e-03	-1.3148e-02
1.1100e+01	1.2106e-03	-1.3174e-02
1.1200e+01	1.2109e-03	-1.3199e-02
1.1300e+01	1.2112e-03	-1.3223e-02
1.1400e+01	1.2115e-03	-1.3248e-02
1.1500e+01	1.2119e-03	-1.3271e-02
1.1600e+01	1.2122e-03	-1.3294e-02
1.1700e+01	1.2126e-03	-1.3317e-02
1.1800e+01	1.2130e-03	-1.3340e-02
1.1900e+01	1.2134e-03	-1.3362e-02
1.2000e+01	1.2138e-03	-1.3383e-02
1.2100e+01	1.2142e-03	-1.3404e-02
1.2200e+01	1.2147e-03	-1.3425e-02
1.2300e+01	1.2151e-03	-1.3445e-02
1.2400e+01	1.2156e-03	-1.3465e-02
1.2500e+01	1.2160e-03	-1.3485e-02
1.2600e+01	1.2165e-03	-1.3504e-02
1.2700e+01	1.2170e-03	-1.3523e-02
1.2800e+01	1.2175e-03	-1.3541e-02
1.2900e+01	1.2180e-03	-1.3560e-02
1.3000e+01	1.2185e-03	-1.3577e-02
1.3100e+01	1.2190e-03	-1.3595e-02
1.3200e+01	1.2195e-03	-1.3612e-02
1.3300e+01	1.2201e-03	-1.3629e-02
1.3400e+01	1.2206e-03	-1.3646e-02
1.3500e+01	1.2212e-03	-1.3662e-02
1.3600e+01	1.2217e-03	-1.3678e-02
1.3700e+01	1.2223e-03	-1.3694e-02
1.3800e+01	1.2228e-03	-1.3709e-02
1.3900e+01	1.2234e-03	-1.3724e-02
1.4000e+01	1.2240e-03	-1.3739e-02
1.4100e+01	1.2246e-03	-1.3754e-02
1.4200e+01	1.2252e-03	-1.3768e-02
1.4300e+01	1.2257e-03	-1.3782e-02
1.4400e+01	1.2263e-03	-1.3796e-02
1.4500e+01	1.2269e-03	-1.3809e-02
1.4600e+01	1.2276e-03	-1.3823e-02
1.4700e+01	1.2282e-03	-1.3836e-02
1.4800e+01	1.2288e-03	-1.3849e-02
1.4900e+01	1.2294e-03	-1.3861e-02
1.5000e+01	1.2300e-03	-1.3874e-02
