# Supplementary material for: Quantum Calculation of the Collision-Induced Line-Shape Effects in Antiprotonic Helium and the New Accurate Ab Initio p̅He+ –He Potential Energy Surface
Source: J Chem Theory Comput. 2025 Dec 28;22(1):488–501. doi: 10.1021/acs.jctc.5c01636 (PMC12805563; doi:10.1021/acs.jctc.5c01636)
Supplement: Supplementary file 3 [file ct5c01636_si_003.zip › supplementary_material/line_shape_parameters/2-4_P35.csv]

Temperature	Gamma0	Delta0
1.5000e+00	3.7369e-01	-1.4162e+00
1.6000e+00	3.3849e-01	-1.3094e+00
1.7000e+00	3.0833e-01	-1.2165e+00
1.8000e+00	2.8235e-01	-1.1352e+00
1.9000e+00	2.5980e-01	-1.0635e+00
2.0000e+00	2.4009e-01	-9.9985e-01
2.1000e+00	2.2276e-01	-9.4301e-01
2.2000e+00	2.0742e-01	-8.9198e-01
2.3000e+00	1.9371e-01	-8.4591e-01
2.4000e+00	1.8148e-01	-8.0418e-01
2.5000e+00	1.7046e-01	-7.6617e-01
2.6000e+00	1.6048e-01	-7.3143e-01
2.7000e+00	1.5158e-01	-6.9972e-01
2.8000e+00	1.4351e-01	-6.7058e-01
2.9000e+00	1.3621e-01	-6.4377e-01
3.0000e+00	1.2951e-01	-6.1895e-01
3.1000e+00	1.2333e-01	-5.9592e-01
3.2000e+00	1.1764e-01	-5.7450e-01
3.3000e+00	1.1239e-01	-5.5454e-01
3.4000e+00	1.0753e-01	-5.3589e-01
3.5000e+00	1.0303e-01	-5.1845e-01
3.6000e+00	9.8845e-02	-5.0209e-01
3.7000e+00	9.4934e-02	-4.8670e-01
3.8000e+00	9.1290e-02	-4.7223e-01
3.9000e+00	8.7879e-02	-4.5859e-01
4.0000e+00	8.4712e-02	-4.4573e-01
4.1000e+00	8.1748e-02	-4.3358e-01
4.2000e+00	7.8966e-02	-4.2208e-01
4.3000e+00	7.6356e-02	-4.1118e-01
4.4000e+00	7.3894e-02	-4.0084e-01
4.5000e+00	7.1565e-02	-3.9100e-01
4.6000e+00	6.9363e-02	-3.8164e-01
4.7000e+00	6.7281e-02	-3.7273e-01
4.8000e+00	6.5306e-02	-3.6422e-01
4.9000e+00	6.3437e-02	-3.5611e-01
5.0000e+00	6.1661e-02	-3.4835e-01
5.1000e+00	5.9968e-02	-3.4093e-01
5.2000e+00	5.8361e-02	-3.3383e-01
5.3000e+00	5.6839e-02	-3.2703e-01
5.4000e+00	5.5392e-02	-3.2051e-01
5.5000e+00	5.4010e-02	-3.1426e-01
5.6000e+00	5.2692e-02	-3.0825e-01
5.7000e+00	5.1434e-02	-3.0248e-01
5.8000e+00	5.0229e-02	-2.9693e-01
5.9000e+00	4.9074e-02	-2.9158e-01
6.0000e+00	4.7968e-02	-2.8644e-01
6.1000e+00	4.6907e-02	-2.8147e-01
6.2000e+00	4.5890e-02	-2.7669e-01
6.3000e+00	4.4913e-02	-2.7207e-01
6.4000e+00	4.3974e-02	-2.6761e-01
6.5000e+00	4.3070e-02	-2.6330e-01
6.6000e+00	4.2206e-02	-2.5914e-01
6.7000e+00	4.1376e-02	-2.5512e-01
6.8000e+00	4.0575e-02	-2.5123e-01
6.9000e+00	3.9803e-02	-2.4745e-01
7.0000e+00	3.9061e-02	-2.4380e-01
7.1000e+00	3.8346e-02	-2.4027e-01
7.2000e+00	3.7654e-02	-2.3684e-01
7.3000e+00	3.6984e-02	-2.3351e-01
7.4000e+00	3.6336e-02	-2.3028e-01
7.5000e+00	3.5711e-02	-2.2714e-01
7.6000e+00	3.5109e-02	-2.2410e-01
7.7000e+00	3.4525e-02	-2.2114e-01
7.8000e+00	3.3958e-02	-2.1827e-01
7.9000e+00	3.3411e-02	-2.1547e-01
8.0000e+00	3.2883e-02	-2.1275e-01
8.1000e+00	3.2371e-02	-2.1011e-01
8.2000e+00	3.1874e-02	-2.0753e-01
8.3000e+00	3.1393e-02	-2.0503e-01
8.4000e+00	3.0926e-02	-2.0259e-01
8.5000e+00	3.0472e-02	-2.0021e-01
8.6000e+00	3.0032e-02	-1.9789e-01
8.7000e+00	2.9603e-02	-1.9563e-01
8.8000e+00	2.9187e-02	-1.9342e-01
8.9000e+00	2.8782e-02	-1.9127e-01
9.0000e+00	2.8389e-02	-1.8917e-01
9.1000e+00	2.8006e-02	-1.8712e-01
9.2000e+00	2.7634e-02	-1.8512e-01
9.3000e+00	2.7273e-02	-1.8317e-01
9.4000e+00	2.6922e-02	-1.8126e-01
9.5000e+00	2.6580e-02	-1.7939e-01
9.6000e+00	2.6247e-02	-1.7757e-01
9.7000e+00	2.5922e-02	-1.7579e-01
9.8000e+00	2.5605e-02	-1.7405e-01
9.9000e+00	2.5296e-02	-1.7234e-01
1.0000e+01	2.4994e-02	-1.7067e-01
1.0100e+01	2.4700e-02	-1.6904e-01
1.0200e+01	2.4413e-02	-1.6744e-01
1.0300e+01	2.4133e-02	-1.6588e-01
1.0400e+01	2.3859e-02	-1.6434e-01
1.0500e+01	2.3592e-02	-1.6284e-01
1.0600e+01	2.3333e-02	-1.6137e-01
1.0700e+01	2.3079e-02	-1.5993e-01
1.0800e+01	2.2831e-02	-1.5852e-01
1.0900e+01	2.2588e-02	-1.5714e-01
1.1000e+01	2.2351e-02	-1.5578e-01
1.1100e+01	2.2119e-02	-1.5445e-01
1.1200e+01	2.1892e-02	-1.5315e-01
1.1300e+01	2.1670e-02	-1.5187e-01
1.1400e+01	2.1453e-02	-1.5061e-01
1.1500e+01	2.1240e-02	-1.4938e-01
1.1600e+01	2.1032e-02	-1.4817e-01
1.1700e+01	2.0828e-02	-1.4698e-01
1.1800e+01	2.0629e-02	-1.4581e-01
1.1900e+01	2.0434e-02	-1.4467e-01
1.2000e+01	2.0243e-02	-1.4354e-01
1.2100e+01	2.0056e-02	-1.4244e-01
1.2200e+01	1.9873e-02	-1.4135e-01
1.2300e+01	1.9693e-02	-1.4029e-01
1.2400e+01	1.9517e-02	-1.3924e-01
1.2500e+01	1.9344e-02	-1.3821e-01
1.2600e+01	1.9175e-02	-1.3720e-01
1.2700e+01	1.9009e-02	-1.3620e-01
1.2800e+01	1.8846e-02	-1.3522e-01
1.2900e+01	1.8685e-02	-1.3426e-01
1.3000e+01	1.8528e-02	-1.3331e-01
1.3100e+01	1.8374e-02	-1.3238e-01
1.3200e+01	1.8224e-02	-1.3146e-01
1.3300e+01	1.8076e-02	-1.3056e-01
1.3400e+01	1.7930e-02	-1.2967e-01
1.3500e+01	1.7788e-02	-1.2880e-01
1.3600e+01	1.7648e-02	-1.2794e-01
1.3700e+01	1.7510e-02	-1.2709e-01
1.3800e+01	1.7375e-02	-1.2626e-01
1.3900e+01	1.7242e-02	-1.2544e-01
1.4000e+01	1.7111e-02	-1.2463e-01
1.4100e+01	1.6982e-02	-1.2383e-01
1.4200e+01	1.6855e-02	-1.2304e-01
1.4300e+01	1.6730e-02	-1.2227e-01
1.4400e+01	1.6609e-02	-1.2151e-01
1.4500e+01	1.6490e-02	-1.2076e-01
1.4600e+01	1.6373e-02	-1.2002e-01
1.4700e+01	1.6258e-02	-1.1929e-01
1.4800e+01	1.6144e-02	-1.1858e-01
1.4900e+01	1.6032e-02	-1.1787e-01
1.5000e+01	1.5922e-02	-1.1717e-01
