# Supplementary material for: Quantum Calculation of the Collision-Induced Line-Shape Effects in Antiprotonic Helium and the New Accurate Ab Initio p̅He+ –He Potential Energy Surface
Source: J Chem Theory Comput. 2025 Dec 28;22(1):488–501. doi: 10.1021/acs.jctc.5c01636 (PMC12805563; doi:10.1021/acs.jctc.5c01636)
Supplement: Supplementary file 3 [file ct5c01636_si_003.zip › supplementary_material/line_shape_parameters/3-3_P33.csv]

Temperature	Gamma0	Delta0
1.5000e+00	2.7810e-02	2.9932e-01
1.6000e+00	2.5174e-02	2.7658e-01
1.7000e+00	2.2885e-02	2.5687e-01
1.8000e+00	2.0897e-02	2.3970e-01
1.9000e+00	1.9161e-02	2.2462e-01
2.0000e+00	1.7638e-02	2.1130e-01
2.1000e+00	1.6289e-02	1.9945e-01
2.2000e+00	1.5091e-02	1.8885e-01
2.3000e+00	1.4002e-02	1.7929e-01
2.4000e+00	1.3019e-02	1.7065e-01
2.5000e+00	1.2119e-02	1.6279e-01
2.6000e+00	1.1288e-02	1.5560e-01
2.7000e+00	1.0620e-02	1.4917e-01
2.8000e+00	1.0024e-02	1.4330e-01
2.9000e+00	9.5043e-03	1.3793e-01
3.0000e+00	9.0835e-03	1.3297e-01
3.1000e+00	8.6919e-03	1.2836e-01
3.2000e+00	8.3281e-03	1.2408e-01
3.3000e+00	7.9902e-03	1.2009e-01
3.4000e+00	7.6752e-03	1.1636e-01
3.5000e+00	7.3823e-03	1.1288e-01
3.6000e+00	7.1079e-03	1.0962e-01
3.7000e+00	6.8488e-03	1.0654e-01
3.8000e+00	6.6060e-03	1.0366e-01
3.9000e+00	6.3762e-03	1.0093e-01
4.0000e+00	6.1708e-03	9.8386e-02
4.1000e+00	5.9796e-03	9.5983e-02
4.2000e+00	5.7995e-03	9.3710e-02
4.3000e+00	5.6297e-03	9.1559e-02
4.4000e+00	5.4804e-03	8.9522e-02
4.5000e+00	5.3404e-03	8.7583e-02
4.6000e+00	5.2073e-03	8.5737e-02
4.7000e+00	5.0807e-03	8.3979e-02
4.8000e+00	4.9600e-03	8.2301e-02
4.9000e+00	4.8455e-03	8.0701e-02
5.0000e+00	4.7358e-03	7.9171e-02
5.1000e+00	4.6306e-03	7.7704e-02
5.2000e+00	4.5302e-03	7.6302e-02
5.3000e+00	4.4367e-03	7.4964e-02
5.4000e+00	4.3482e-03	7.3684e-02
5.5000e+00	4.2631e-03	7.2453e-02
5.6000e+00	4.1817e-03	7.1272e-02
5.7000e+00	4.1037e-03	7.0137e-02
5.8000e+00	4.0305e-03	6.9046e-02
5.9000e+00	3.9624e-03	6.7996e-02
6.0000e+00	3.8968e-03	6.6983e-02
6.1000e+00	3.8336e-03	6.6008e-02
6.2000e+00	3.7728e-03	6.5066e-02
6.3000e+00	3.7142e-03	6.4157e-02
6.4000e+00	3.6576e-03	6.3279e-02
6.5000e+00	3.6028e-03	6.2429e-02
6.6000e+00	3.5509e-03	6.1611e-02
6.7000e+00	3.5013e-03	6.0820e-02
6.8000e+00	3.4531e-03	6.0054e-02
6.9000e+00	3.4066e-03	5.9312e-02
7.0000e+00	3.3615e-03	5.8593e-02
7.1000e+00	3.3180e-03	5.7897e-02
7.2000e+00	3.2758e-03	5.7221e-02
7.3000e+00	3.2365e-03	5.6566e-02
7.4000e+00	3.1983e-03	5.5929e-02
7.5000e+00	3.1614e-03	5.5311e-02
7.6000e+00	3.1255e-03	5.4711e-02
7.7000e+00	3.0907e-03	5.4128e-02
7.8000e+00	3.0569e-03	5.3560e-02
7.9000e+00	3.0242e-03	5.3008e-02
8.0000e+00	2.9929e-03	5.2472e-02
8.1000e+00	2.9624e-03	5.1951e-02
8.2000e+00	2.9327e-03	5.1442e-02
8.3000e+00	2.9038e-03	5.0947e-02
8.4000e+00	2.8756e-03	5.0465e-02
8.5000e+00	2.8482e-03	4.9994e-02
8.6000e+00	2.8215e-03	4.9535e-02
8.7000e+00	2.7960e-03	4.9088e-02
8.8000e+00	2.7714e-03	4.8651e-02
8.9000e+00	2.7474e-03	4.8225e-02
9.0000e+00	2.7240e-03	4.7809e-02
9.1000e+00	2.7012e-03	4.7403e-02
9.2000e+00	2.6791e-03	4.7006e-02
9.3000e+00	2.6576e-03	4.6619e-02
9.4000e+00	2.6367e-03	4.6241e-02
9.5000e+00	2.6163e-03	4.5871e-02
9.6000e+00	2.5963e-03	4.5509e-02
9.7000e+00	2.5768e-03	4.5155e-02
9.8000e+00	2.5577e-03	4.4808e-02
9.9000e+00	2.5390e-03	4.4469e-02
1.0000e+01	2.5208e-03	4.4137e-02
1.0100e+01	2.5030e-03	4.3812e-02
1.0200e+01	2.4860e-03	4.3494e-02
1.0300e+01	2.4693e-03	4.3182e-02
1.0400e+01	2.4529e-03	4.2877e-02
1.0500e+01	2.4370e-03	4.2577e-02
1.0600e+01	2.4215e-03	4.2285e-02
1.0700e+01	2.4064e-03	4.1997e-02
1.0800e+01	2.3915e-03	4.1716e-02
1.0900e+01	2.3769e-03	4.1439e-02
1.1000e+01	2.3627e-03	4.1168e-02
1.1100e+01	2.3487e-03	4.0902e-02
1.1200e+01	2.3350e-03	4.0641e-02
1.1300e+01	2.3215e-03	4.0385e-02
1.1400e+01	2.3083e-03	4.0133e-02
1.1500e+01	2.2953e-03	3.9886e-02
1.1600e+01	2.2828e-03	3.9643e-02
1.1700e+01	2.2706e-03	3.9405e-02
1.1800e+01	2.2587e-03	3.9170e-02
1.1900e+01	2.2470e-03	3.8941e-02
1.2000e+01	2.2355e-03	3.8715e-02
1.2100e+01	2.2243e-03	3.8493e-02
1.2200e+01	2.2132e-03	3.8275e-02
1.2300e+01	2.2024e-03	3.8060e-02
1.2400e+01	2.1917e-03	3.7849e-02
1.2500e+01	2.1812e-03	3.7642e-02
1.2600e+01	2.1709e-03	3.7437e-02
1.2700e+01	2.1608e-03	3.7236e-02
1.2800e+01	2.1508e-03	3.7039e-02
1.2900e+01	2.1410e-03	3.6844e-02
1.3000e+01	2.1315e-03	3.6652e-02
1.3100e+01	2.1222e-03	3.6464e-02
1.3200e+01	2.1131e-03	3.6279e-02
1.3300e+01	2.1042e-03	3.6096e-02
1.3400e+01	2.0954e-03	3.5917e-02
1.3500e+01	2.0867e-03	3.5740e-02
1.3600e+01	2.0782e-03	3.5566e-02
1.3700e+01	2.0698e-03	3.5394e-02
1.3800e+01	2.0616e-03	3.5225e-02
1.3900e+01	2.0534e-03	3.5058e-02
1.4000e+01	2.0454e-03	3.4893e-02
1.4100e+01	2.0376e-03	3.4731e-02
1.4200e+01	2.0298e-03	3.4571e-02
1.4300e+01	2.0221e-03	3.4413e-02
1.4400e+01	2.0146e-03	3.4258e-02
1.4500e+01	2.0076e-03	3.4106e-02
1.4600e+01	2.0006e-03	3.3956e-02
1.4700e+01	1.9937e-03	3.3808e-02
1.4800e+01	1.9869e-03	3.3661e-02
1.4900e+01	1.9802e-03	3.3517e-02
1.5000e+01	1.9736e-03	3.3374e-02
