# Supplementary material for: Quantum Calculation of the Collision-Induced Line-Shape Effects in Antiprotonic Helium and the New Accurate Ab Initio p̅He+ –He Potential Energy Surface
Source: J Chem Theory Comput. 2025 Dec 28;22(1):488–501. doi: 10.1021/acs.jctc.5c01636 (PMC12805563; doi:10.1021/acs.jctc.5c01636)
Supplement: Supplementary file 3 [file ct5c01636_si_003.zip › supplementary_material/line_shape_parameters/0-2_P38.csv]

Temperature	Gamma0	Delta0
1.5000e+00	6.4487e-01	-1.8440e+00
1.6000e+00	5.8476e-01	-1.7064e+00
1.7000e+00	5.3318e-01	-1.5867e+00
1.8000e+00	4.8865e-01	-1.4816e+00
1.9000e+00	4.4989e-01	-1.3889e+00
2.0000e+00	4.1597e-01	-1.3064e+00
2.1000e+00	3.8607e-01	-1.2327e+00
2.2000e+00	3.5956e-01	-1.1665e+00
2.3000e+00	3.3589e-01	-1.1067e+00
2.4000e+00	3.1471e-01	-1.0524e+00
2.5000e+00	2.9563e-01	-1.0029e+00
2.6000e+00	2.7835e-01	-9.5770e-01
2.7000e+00	2.6286e-01	-9.1634e-01
2.8000e+00	2.4879e-01	-8.7830e-01
2.9000e+00	2.3603e-01	-8.4324e-01
3.0000e+00	2.2431e-01	-8.1079e-01
3.1000e+00	2.1352e-01	-7.8065e-01
3.2000e+00	2.0358e-01	-7.5262e-01
3.3000e+00	1.9441e-01	-7.2647e-01
3.4000e+00	1.8591e-01	-7.0204e-01
3.5000e+00	1.7803e-01	-6.7917e-01
3.6000e+00	1.7071e-01	-6.5771e-01
3.7000e+00	1.6387e-01	-6.3753e-01
3.8000e+00	1.5750e-01	-6.1854e-01
3.9000e+00	1.5153e-01	-6.0063e-01
4.0000e+00	1.4598e-01	-5.8373e-01
4.1000e+00	1.4078e-01	-5.6776e-01
4.2000e+00	1.3589e-01	-5.5263e-01
4.3000e+00	1.3131e-01	-5.3829e-01
4.4000e+00	1.2698e-01	-5.2468e-01
4.5000e+00	1.2289e-01	-5.1173e-01
4.6000e+00	1.1903e-01	-4.9940e-01
4.7000e+00	1.1537e-01	-4.8766e-01
4.8000e+00	1.1191e-01	-4.7646e-01
4.9000e+00	1.0863e-01	-4.6576e-01
5.0000e+00	1.0551e-01	-4.5554e-01
5.1000e+00	1.0254e-01	-4.4576e-01
5.2000e+00	9.9725e-02	-4.3639e-01
5.3000e+00	9.7050e-02	-4.2742e-01
5.4000e+00	9.4506e-02	-4.1882e-01
5.5000e+00	9.2077e-02	-4.1057e-01
5.6000e+00	8.9760e-02	-4.0264e-01
5.7000e+00	8.7547e-02	-3.9502e-01
5.8000e+00	8.5430e-02	-3.8769e-01
5.9000e+00	8.3401e-02	-3.8063e-01
6.0000e+00	8.1458e-02	-3.7383e-01
6.1000e+00	7.9596e-02	-3.6727e-01
6.2000e+00	7.7809e-02	-3.6095e-01
6.3000e+00	7.6093e-02	-3.5485e-01
6.4000e+00	7.4445e-02	-3.4895e-01
6.5000e+00	7.2860e-02	-3.4326e-01
6.6000e+00	7.1342e-02	-3.3776e-01
6.7000e+00	6.9884e-02	-3.3244e-01
6.8000e+00	6.8476e-02	-3.2728e-01
6.9000e+00	6.7119e-02	-3.2229e-01
7.0000e+00	6.5815e-02	-3.1747e-01
7.1000e+00	6.4560e-02	-3.1279e-01
7.2000e+00	6.3345e-02	-3.0825e-01
7.3000e+00	6.2170e-02	-3.0384e-01
7.4000e+00	6.1031e-02	-2.9956e-01
7.5000e+00	5.9935e-02	-2.9541e-01
7.6000e+00	5.8879e-02	-2.9139e-01
7.7000e+00	5.7855e-02	-2.8748e-01
7.8000e+00	5.6861e-02	-2.8367e-01
7.9000e+00	5.5901e-02	-2.7997e-01
8.0000e+00	5.4975e-02	-2.7637e-01
8.1000e+00	5.4076e-02	-2.7286e-01
8.2000e+00	5.3204e-02	-2.6945e-01
8.3000e+00	5.2359e-02	-2.6613e-01
8.4000e+00	5.1540e-02	-2.6290e-01
8.5000e+00	5.0745e-02	-2.5975e-01
8.6000e+00	4.9972e-02	-2.5668e-01
8.7000e+00	4.9222e-02	-2.5368e-01
8.8000e+00	4.8492e-02	-2.5076e-01
8.9000e+00	4.7783e-02	-2.4791e-01
9.0000e+00	4.7094e-02	-2.4513e-01
9.1000e+00	4.6424e-02	-2.4241e-01
9.2000e+00	4.5772e-02	-2.3976e-01
9.3000e+00	4.5139e-02	-2.3717e-01
9.4000e+00	4.4524e-02	-2.3464e-01
9.5000e+00	4.3925e-02	-2.3217e-01
9.6000e+00	4.3341e-02	-2.2975e-01
9.7000e+00	4.2772e-02	-2.2739e-01
9.8000e+00	4.2217e-02	-2.2508e-01
9.9000e+00	4.1676e-02	-2.2282e-01
1.0000e+01	4.1149e-02	-2.2061e-01
1.0100e+01	4.0634e-02	-2.1844e-01
1.0200e+01	4.0132e-02	-2.1632e-01
1.0300e+01	3.9642e-02	-2.1425e-01
1.0400e+01	3.9163e-02	-2.1222e-01
1.0500e+01	3.8697e-02	-2.1023e-01
1.0600e+01	3.8242e-02	-2.0828e-01
1.0700e+01	3.7799e-02	-2.0637e-01
1.0800e+01	3.7365e-02	-2.0450e-01
1.0900e+01	3.6940e-02	-2.0266e-01
1.1000e+01	3.6526e-02	-2.0087e-01
1.1100e+01	3.6121e-02	-1.9910e-01
1.1200e+01	3.5724e-02	-1.9737e-01
1.1300e+01	3.5336e-02	-1.9567e-01
1.1400e+01	3.4957e-02	-1.9401e-01
1.1500e+01	3.4585e-02	-1.9237e-01
1.1600e+01	3.4222e-02	-1.9077e-01
1.1700e+01	3.3866e-02	-1.8919e-01
1.1800e+01	3.3518e-02	-1.8765e-01
1.1900e+01	3.3178e-02	-1.8613e-01
1.2000e+01	3.2844e-02	-1.8464e-01
1.2100e+01	3.2518e-02	-1.8317e-01
1.2200e+01	3.2198e-02	-1.8173e-01
1.2300e+01	3.1885e-02	-1.8032e-01
1.2400e+01	3.1577e-02	-1.7893e-01
1.2500e+01	3.1276e-02	-1.7756e-01
1.2600e+01	3.0981e-02	-1.7622e-01
1.2700e+01	3.0691e-02	-1.7490e-01
1.2800e+01	3.0407e-02	-1.7360e-01
1.2900e+01	3.0128e-02	-1.7232e-01
1.3000e+01	2.9854e-02	-1.7106e-01
1.3100e+01	2.9586e-02	-1.6983e-01
1.3200e+01	2.9323e-02	-1.6861e-01
1.3300e+01	2.9065e-02	-1.6742e-01
1.3400e+01	2.8812e-02	-1.6624e-01
1.3500e+01	2.8564e-02	-1.6508e-01
1.3600e+01	2.8320e-02	-1.6394e-01
1.3700e+01	2.8081e-02	-1.6282e-01
1.3800e+01	2.7845e-02	-1.6171e-01
1.3900e+01	2.7614e-02	-1.6063e-01
1.4000e+01	2.7386e-02	-1.5955e-01
1.4100e+01	2.7162e-02	-1.5849e-01
1.4200e+01	2.6940e-02	-1.5745e-01
1.4300e+01	2.6723e-02	-1.5642e-01
1.4400e+01	2.6512e-02	-1.5542e-01
1.4500e+01	2.6306e-02	-1.5442e-01
1.4600e+01	2.6102e-02	-1.5344e-01
1.4700e+01	2.5902e-02	-1.5248e-01
1.4800e+01	2.5704e-02	-1.5153e-01
1.4900e+01	2.5509e-02	-1.5059e-01
1.5000e+01	2.5317e-02	-1.4966e-01
