# Supplementary material for: Quantum Calculation of the Collision-Induced Line-Shape Effects in Antiprotonic Helium and the New Accurate Ab Initio p̅He+ –He Potential Energy Surface
Source: J Chem Theory Comput. 2025 Dec 28;22(1):488–501. doi: 10.1021/acs.jctc.5c01636 (PMC12805563; doi:10.1021/acs.jctc.5c01636)
Supplement: Supplementary file 3 [file ct5c01636_si_003.zip › supplementary_material/line_shape_parameters/3-3_P35.csv]

Temperature	Gamma0	Delta0
1.5000e+00	1.3059e-01	8.3214e-01
1.6000e+00	1.1827e-01	7.6831e-01
1.7000e+00	1.0774e-01	7.1292e-01
1.8000e+00	9.8690e-02	6.6452e-01
1.9000e+00	9.0841e-02	6.2191e-01
2.0000e+00	8.3998e-02	5.8417e-01
2.1000e+00	7.7983e-02	5.5053e-01
2.2000e+00	7.2668e-02	5.2038e-01
2.3000e+00	6.7923e-02	4.9319e-01
2.4000e+00	6.3693e-02	4.6860e-01
2.5000e+00	5.9884e-02	4.4623e-01
2.6000e+00	5.6440e-02	4.2581e-01
2.7000e+00	5.3363e-02	4.0721e-01
2.8000e+00	5.0572e-02	3.9013e-01
2.9000e+00	4.8052e-02	3.7445e-01
3.0000e+00	4.5736e-02	3.5995e-01
3.1000e+00	4.3603e-02	3.4649e-01
3.2000e+00	4.1638e-02	3.3399e-01
3.3000e+00	3.9825e-02	3.2235e-01
3.4000e+00	3.8147e-02	3.1148e-01
3.5000e+00	3.6593e-02	3.0132e-01
3.6000e+00	3.5149e-02	2.9180e-01
3.7000e+00	3.3799e-02	2.8286e-01
3.8000e+00	3.2542e-02	2.7445e-01
3.9000e+00	3.1365e-02	2.6652e-01
4.0000e+00	3.0274e-02	2.5907e-01
4.1000e+00	2.9252e-02	2.5203e-01
4.2000e+00	2.8293e-02	2.4537e-01
4.3000e+00	2.7394e-02	2.3906e-01
4.4000e+00	2.6545e-02	2.3308e-01
4.5000e+00	2.5741e-02	2.2739e-01
4.6000e+00	2.4982e-02	2.2198e-01
4.7000e+00	2.4263e-02	2.1683e-01
4.8000e+00	2.3582e-02	2.1192e-01
4.9000e+00	2.2937e-02	2.0724e-01
5.0000e+00	2.2324e-02	2.0276e-01
5.1000e+00	2.1739e-02	1.9848e-01
5.2000e+00	2.1185e-02	1.9439e-01
5.3000e+00	2.0660e-02	1.9047e-01
5.4000e+00	2.0160e-02	1.8672e-01
5.5000e+00	1.9684e-02	1.8312e-01
5.6000e+00	1.9229e-02	1.7967e-01
5.7000e+00	1.8795e-02	1.7635e-01
5.8000e+00	1.8379e-02	1.7316e-01
5.9000e+00	1.7980e-02	1.7009e-01
6.0000e+00	1.7598e-02	1.6713e-01
6.1000e+00	1.7231e-02	1.6428e-01
6.2000e+00	1.6879e-02	1.6153e-01
6.3000e+00	1.6542e-02	1.5888e-01
6.4000e+00	1.6217e-02	1.5632e-01
6.5000e+00	1.5904e-02	1.5385e-01
6.6000e+00	1.5605e-02	1.5146e-01
6.7000e+00	1.5319e-02	1.4915e-01
6.8000e+00	1.5042e-02	1.4692e-01
6.9000e+00	1.4775e-02	1.4476e-01
7.0000e+00	1.4518e-02	1.4267e-01
7.1000e+00	1.4271e-02	1.4065e-01
7.2000e+00	1.4031e-02	1.3868e-01
7.3000e+00	1.3799e-02	1.3677e-01
7.4000e+00	1.3574e-02	1.3492e-01
7.5000e+00	1.3358e-02	1.3313e-01
7.6000e+00	1.3149e-02	1.3139e-01
7.7000e+00	1.2947e-02	1.2969e-01
7.8000e+00	1.2750e-02	1.2805e-01
7.9000e+00	1.2560e-02	1.2645e-01
8.0000e+00	1.2377e-02	1.2490e-01
8.1000e+00	1.2200e-02	1.2338e-01
8.2000e+00	1.2027e-02	1.2191e-01
8.3000e+00	1.1860e-02	1.2048e-01
8.4000e+00	1.1698e-02	1.1908e-01
8.5000e+00	1.1541e-02	1.1772e-01
8.6000e+00	1.1388e-02	1.1640e-01
8.7000e+00	1.1239e-02	1.1511e-01
8.8000e+00	1.1094e-02	1.1385e-01
8.9000e+00	1.0953e-02	1.1262e-01
9.0000e+00	1.0816e-02	1.1142e-01
9.1000e+00	1.0683e-02	1.1025e-01
9.2000e+00	1.0554e-02	1.0910e-01
9.3000e+00	1.0428e-02	1.0799e-01
9.4000e+00	1.0306e-02	1.0690e-01
9.5000e+00	1.0187e-02	1.0584e-01
9.6000e+00	1.0071e-02	1.0480e-01
9.7000e+00	9.9575e-03	1.0378e-01
9.8000e+00	9.8471e-03	1.0278e-01
9.9000e+00	9.7395e-03	1.0181e-01
1.0000e+01	9.6343e-03	1.0086e-01
1.0100e+01	9.5316e-03	9.9925e-02
1.0200e+01	9.4314e-03	9.9013e-02
1.0300e+01	9.3336e-03	9.8120e-02
1.0400e+01	9.2381e-03	9.7246e-02
1.0500e+01	9.1449e-03	9.6389e-02
1.0600e+01	9.0542e-03	9.5551e-02
1.0700e+01	8.9656e-03	9.4730e-02
1.0800e+01	8.8789e-03	9.3925e-02
1.0900e+01	8.7940e-03	9.3135e-02
1.1000e+01	8.7112e-03	9.2362e-02
1.1100e+01	8.6301e-03	9.1603e-02
1.1200e+01	8.5507e-03	9.0859e-02
1.1300e+01	8.4730e-03	9.0128e-02
1.1400e+01	8.3969e-03	8.9412e-02
1.1500e+01	8.3224e-03	8.8709e-02
1.1600e+01	8.2494e-03	8.8018e-02
1.1700e+01	8.1780e-03	8.7341e-02
1.1800e+01	8.1080e-03	8.6675e-02
1.1900e+01	8.0398e-03	8.6023e-02
1.2000e+01	7.9729e-03	8.5381e-02
1.2100e+01	7.9072e-03	8.4751e-02
1.2200e+01	7.8429e-03	8.4132e-02
1.2300e+01	7.7799e-03	8.3524e-02
1.2400e+01	7.7180e-03	8.2926e-02
1.2500e+01	7.6574e-03	8.2339e-02
1.2600e+01	7.5979e-03	8.1761e-02
1.2700e+01	7.5395e-03	8.1194e-02
1.2800e+01	7.4822e-03	8.0635e-02
1.2900e+01	7.4259e-03	8.0085e-02
1.3000e+01	7.3706e-03	7.9544e-02
1.3100e+01	7.3164e-03	7.9013e-02
1.3200e+01	7.2634e-03	7.8490e-02
1.3300e+01	7.2113e-03	7.7976e-02
1.3400e+01	7.1601e-03	7.7470e-02
1.3500e+01	7.1099e-03	7.6972e-02
1.3600e+01	7.0606e-03	7.6481e-02
1.3700e+01	7.0121e-03	7.5999e-02
1.3800e+01	6.9645e-03	7.5523e-02
1.3900e+01	6.9176e-03	7.5055e-02
1.4000e+01	6.8714e-03	7.4593e-02
1.4100e+01	6.8259e-03	7.4138e-02
1.4200e+01	6.7811e-03	7.3689e-02
1.4300e+01	6.7369e-03	7.3247e-02
1.4400e+01	6.6941e-03	7.2813e-02
1.4500e+01	6.6522e-03	7.2387e-02
1.4600e+01	6.6108e-03	7.1966e-02
1.4700e+01	6.5700e-03	7.1551e-02
1.4800e+01	6.5298e-03	7.1141e-02
1.4900e+01	6.4901e-03	7.0737e-02
1.5000e+01	6.4511e-03	7.0338e-02
