# Supplementary material for: Quantum Calculation of the Collision-Induced Line-Shape Effects in Antiprotonic Helium and the New Accurate Ab Initio p̅He+ –He Potential Energy Surface
Source: J Chem Theory Comput. 2025 Dec 28;22(1):488–501. doi: 10.1021/acs.jctc.5c01636 (PMC12805563; doi:10.1021/acs.jctc.5c01636)
Supplement: Supplementary file 3 [file ct5c01636_si_003.zip › supplementary_material/line_shape_parameters/3-3_P34.csv]

Temperature	Gamma0	Delta0
1.5000e+00	6.4670e-02	5.1176e-01
1.6000e+00	5.8334e-02	4.7252e-01
1.7000e+00	5.2878e-02	4.3849e-01
1.8000e+00	4.8177e-02	4.0882e-01
1.9000e+00	4.4100e-02	3.8273e-01
2.0000e+00	4.0550e-02	3.5967e-01
2.1000e+00	3.7428e-02	3.3914e-01
2.2000e+00	3.4677e-02	3.2077e-01
2.3000e+00	3.2194e-02	3.0419e-01
2.4000e+00	2.9976e-02	2.8921e-01
2.5000e+00	2.7959e-02	2.7558e-01
2.6000e+00	2.6115e-02	2.6312e-01
2.7000e+00	2.4603e-02	2.5188e-01
2.8000e+00	2.3259e-02	2.4159e-01
2.9000e+00	2.2068e-02	2.3216e-01
3.0000e+00	2.1019e-02	2.2344e-01
3.1000e+00	2.0047e-02	2.1535e-01
3.2000e+00	1.9147e-02	2.0783e-01
3.3000e+00	1.8315e-02	2.0083e-01
3.4000e+00	1.7543e-02	1.9429e-01
3.5000e+00	1.6827e-02	1.8818e-01
3.6000e+00	1.6160e-02	1.8245e-01
3.7000e+00	1.5532e-02	1.7706e-01
3.8000e+00	1.4946e-02	1.7199e-01
3.9000e+00	1.4394e-02	1.6722e-01
4.0000e+00	1.3899e-02	1.6274e-01
4.1000e+00	1.3439e-02	1.5851e-01
4.2000e+00	1.3008e-02	1.5451e-01
4.3000e+00	1.2603e-02	1.5073e-01
4.4000e+00	1.2230e-02	1.4714e-01
4.5000e+00	1.1878e-02	1.4372e-01
4.6000e+00	1.1544e-02	1.4047e-01
4.7000e+00	1.1228e-02	1.3738e-01
4.8000e+00	1.0926e-02	1.3442e-01
4.9000e+00	1.0641e-02	1.3161e-01
5.0000e+00	1.0369e-02	1.2892e-01
5.1000e+00	1.0109e-02	1.2634e-01
5.2000e+00	9.8609e-03	1.2387e-01
5.3000e+00	9.6300e-03	1.2152e-01
5.4000e+00	9.4117e-03	1.1926e-01
5.5000e+00	9.2026e-03	1.1710e-01
5.6000e+00	9.0029e-03	1.1502e-01
5.7000e+00	8.8119e-03	1.1302e-01
5.8000e+00	8.6305e-03	1.1110e-01
5.9000e+00	8.4584e-03	1.0926e-01
6.0000e+00	8.2929e-03	1.0747e-01
6.1000e+00	8.1341e-03	1.0576e-01
6.2000e+00	7.9813e-03	1.0410e-01
6.3000e+00	7.8344e-03	1.0250e-01
6.4000e+00	7.6928e-03	1.0096e-01
6.5000e+00	7.5559e-03	9.9467e-02
6.6000e+00	7.4264e-03	9.8029e-02
6.7000e+00	7.3025e-03	9.6640e-02
6.8000e+00	7.1827e-03	9.5294e-02
6.9000e+00	7.0669e-03	9.3990e-02
7.0000e+00	6.9553e-03	9.2728e-02
7.1000e+00	6.8475e-03	9.1507e-02
7.2000e+00	6.7432e-03	9.0320e-02
7.3000e+00	6.6437e-03	8.9169e-02
7.4000e+00	6.5473e-03	8.8051e-02
7.5000e+00	6.4542e-03	8.6967e-02
7.6000e+00	6.3640e-03	8.5915e-02
7.7000e+00	6.2765e-03	8.4891e-02
7.8000e+00	6.1915e-03	8.3895e-02
7.9000e+00	6.1097e-03	8.2928e-02
8.0000e+00	6.0312e-03	8.1989e-02
8.1000e+00	5.9548e-03	8.1075e-02
8.2000e+00	5.8805e-03	8.0184e-02
8.3000e+00	5.8083e-03	7.9317e-02
8.4000e+00	5.7382e-03	7.8473e-02
8.5000e+00	5.6700e-03	7.7650e-02
8.6000e+00	5.6036e-03	7.6847e-02
8.7000e+00	5.5395e-03	7.6064e-02
8.8000e+00	5.4774e-03	7.5300e-02
8.9000e+00	5.4170e-03	7.4555e-02
9.0000e+00	5.3582e-03	7.3828e-02
9.1000e+00	5.3008e-03	7.3118e-02
9.2000e+00	5.2452e-03	7.2425e-02
9.3000e+00	5.1914e-03	7.1748e-02
9.4000e+00	5.1390e-03	7.1088e-02
9.5000e+00	5.0878e-03	7.0442e-02
9.6000e+00	5.0377e-03	6.9810e-02
9.7000e+00	4.9889e-03	6.9192e-02
9.8000e+00	4.9413e-03	6.8588e-02
9.9000e+00	4.8947e-03	6.7997e-02
1.0000e+01	4.8492e-03	6.7418e-02
1.0100e+01	4.8048e-03	6.6851e-02
1.0200e+01	4.7619e-03	6.6297e-02
1.0300e+01	4.7199e-03	6.5754e-02
1.0400e+01	4.6788e-03	6.5222e-02
1.0500e+01	4.6388e-03	6.4701e-02
1.0600e+01	4.6000e-03	6.4191e-02
1.0700e+01	4.5619e-03	6.3691e-02
1.0800e+01	4.5247e-03	6.3201e-02
1.0900e+01	4.4882e-03	6.2721e-02
1.1000e+01	4.4525e-03	6.2249e-02
1.1100e+01	4.4175e-03	6.1787e-02
1.1200e+01	4.3832e-03	6.1333e-02
1.1300e+01	4.3496e-03	6.0888e-02
1.1400e+01	4.3167e-03	6.0451e-02
1.1500e+01	4.2844e-03	6.0022e-02
1.1600e+01	4.2530e-03	5.9601e-02
1.1700e+01	4.2224e-03	5.9188e-02
1.1800e+01	4.1923e-03	5.8782e-02
1.1900e+01	4.1631e-03	5.8384e-02
1.2000e+01	4.1343e-03	5.7992e-02
1.2100e+01	4.1061e-03	5.7607e-02
1.2200e+01	4.0784e-03	5.7229e-02
1.2300e+01	4.0513e-03	5.6858e-02
1.2400e+01	4.0246e-03	5.6492e-02
1.2500e+01	3.9984e-03	5.6133e-02
1.2600e+01	3.9727e-03	5.5780e-02
1.2700e+01	3.9475e-03	5.5433e-02
1.2800e+01	3.9226e-03	5.5091e-02
1.2900e+01	3.8982e-03	5.4754e-02
1.3000e+01	3.8743e-03	5.4423e-02
1.3100e+01	3.8510e-03	5.4098e-02
1.3200e+01	3.8282e-03	5.3778e-02
1.3300e+01	3.8059e-03	5.3463e-02
1.3400e+01	3.7838e-03	5.3153e-02
1.3500e+01	3.7622e-03	5.2848e-02
1.3600e+01	3.7409e-03	5.2547e-02
1.3700e+01	3.7200e-03	5.2251e-02
1.3800e+01	3.6994e-03	5.1960e-02
1.3900e+01	3.6791e-03	5.1672e-02
1.4000e+01	3.6591e-03	5.1389e-02
1.4100e+01	3.6395e-03	5.1110e-02
1.4200e+01	3.6201e-03	5.0834e-02
1.4300e+01	3.6009e-03	5.0563e-02
1.4400e+01	3.5823e-03	5.0296e-02
1.4500e+01	3.5645e-03	5.0034e-02
1.4600e+01	3.5469e-03	4.9776e-02
1.4700e+01	3.5296e-03	4.9521e-02
1.4800e+01	3.5125e-03	4.9269e-02
1.4900e+01	3.4956e-03	4.9020e-02
1.5000e+01	3.4790e-03	4.8775e-02
