# Supplementary material for: Quantum Calculation of the Collision-Induced Line-Shape Effects in Antiprotonic Helium and the New Accurate Ab Initio p̅He+ –He Potential Energy Surface
Source: J Chem Theory Comput. 2025 Dec 28;22(1):488–501. doi: 10.1021/acs.jctc.5c01636 (PMC12805563; doi:10.1021/acs.jctc.5c01636)
Supplement: Supplementary file 3 [file ct5c01636_si_003.zip › supplementary_material/line_shape_parameters/1-1_P38.csv]

Temperature	Gamma0	Delta0
1.5000e+00	1.7724e-01	9.7472e-01
1.6000e+00	1.6073e-01	8.9991e-01
1.7000e+00	1.4659e-01	8.3497e-01
1.8000e+00	1.3441e-01	7.7820e-01
1.9000e+00	1.2383e-01	7.2820e-01
2.0000e+00	1.1459e-01	6.8390e-01
2.1000e+00	1.0645e-01	6.4439e-01
2.2000e+00	9.9246e-02	6.0898e-01
2.3000e+00	9.2817e-02	5.7703e-01
2.4000e+00	8.7076e-02	5.4814e-01
2.5000e+00	8.1906e-02	5.2186e-01
2.6000e+00	7.7232e-02	4.9786e-01
2.7000e+00	7.3027e-02	4.7598e-01
2.8000e+00	6.9206e-02	4.5590e-01
2.9000e+00	6.5744e-02	4.3744e-01
3.0000e+00	6.2564e-02	4.2036e-01
3.1000e+00	5.9637e-02	4.0452e-01
3.2000e+00	5.6941e-02	3.8981e-01
3.3000e+00	5.4453e-02	3.7611e-01
3.4000e+00	5.2150e-02	3.6332e-01
3.5000e+00	5.0017e-02	3.5137e-01
3.6000e+00	4.8033e-02	3.4017e-01
3.7000e+00	4.6181e-02	3.2964e-01
3.8000e+00	4.4455e-02	3.1975e-01
3.9000e+00	4.2840e-02	3.1044e-01
4.0000e+00	4.1336e-02	3.0166e-01
4.1000e+00	3.9927e-02	2.9338e-01
4.2000e+00	3.8604e-02	2.8554e-01
4.3000e+00	3.7363e-02	2.7812e-01
4.4000e+00	3.6191e-02	2.7109e-01
4.5000e+00	3.5083e-02	2.6440e-01
4.6000e+00	3.4036e-02	2.5803e-01
4.7000e+00	3.3045e-02	2.5198e-01
4.8000e+00	3.2106e-02	2.4620e-01
4.9000e+00	3.1217e-02	2.4070e-01
5.0000e+00	3.0372e-02	2.3544e-01
5.1000e+00	2.9567e-02	2.3040e-01
5.2000e+00	2.8803e-02	2.2559e-01
5.3000e+00	2.8078e-02	2.2099e-01
5.4000e+00	2.7388e-02	2.1658e-01
5.5000e+00	2.6729e-02	2.1235e-01
5.6000e+00	2.6101e-02	2.0829e-01
5.7000e+00	2.5501e-02	2.0440e-01
5.8000e+00	2.4927e-02	2.0065e-01
5.9000e+00	2.4376e-02	1.9704e-01
6.0000e+00	2.3849e-02	1.9356e-01
6.1000e+00	2.3343e-02	1.9022e-01
6.2000e+00	2.2857e-02	1.8699e-01
6.3000e+00	2.2391e-02	1.8388e-01
6.4000e+00	2.1943e-02	1.8087e-01
6.5000e+00	2.1512e-02	1.7797e-01
6.6000e+00	2.1100e-02	1.7517e-01
6.7000e+00	2.0704e-02	1.7247e-01
6.8000e+00	2.0321e-02	1.6985e-01
6.9000e+00	1.9952e-02	1.6731e-01
7.0000e+00	1.9598e-02	1.6486e-01
7.1000e+00	1.9256e-02	1.6248e-01
7.2000e+00	1.8925e-02	1.6018e-01
7.3000e+00	1.8606e-02	1.5794e-01
7.4000e+00	1.8295e-02	1.5577e-01
7.5000e+00	1.7997e-02	1.5367e-01
7.6000e+00	1.7709e-02	1.5163e-01
7.7000e+00	1.7430e-02	1.4965e-01
7.8000e+00	1.7159e-02	1.4772e-01
7.9000e+00	1.6897e-02	1.4584e-01
8.0000e+00	1.6644e-02	1.4402e-01
8.1000e+00	1.6399e-02	1.4225e-01
8.2000e+00	1.6161e-02	1.4053e-01
8.3000e+00	1.5931e-02	1.3885e-01
8.4000e+00	1.5707e-02	1.3722e-01
8.5000e+00	1.5490e-02	1.3562e-01
8.6000e+00	1.5279e-02	1.3407e-01
8.7000e+00	1.5074e-02	1.3256e-01
8.8000e+00	1.4874e-02	1.3109e-01
8.9000e+00	1.4680e-02	1.2965e-01
9.0000e+00	1.4492e-02	1.2824e-01
9.1000e+00	1.4308e-02	1.2687e-01
9.2000e+00	1.4130e-02	1.2554e-01
9.3000e+00	1.3957e-02	1.2423e-01
9.4000e+00	1.3788e-02	1.2296e-01
9.5000e+00	1.3624e-02	1.2171e-01
9.6000e+00	1.3464e-02	1.2050e-01
9.7000e+00	1.3308e-02	1.1931e-01
9.8000e+00	1.3156e-02	1.1814e-01
9.9000e+00	1.3008e-02	1.1701e-01
1.0000e+01	1.2863e-02	1.1589e-01
1.0100e+01	1.2722e-02	1.1480e-01
1.0200e+01	1.2584e-02	1.1374e-01
1.0300e+01	1.2449e-02	1.1270e-01
1.0400e+01	1.2318e-02	1.1167e-01
1.0500e+01	1.2190e-02	1.1067e-01
1.0600e+01	1.2065e-02	1.0970e-01
1.0700e+01	1.1943e-02	1.0874e-01
1.0800e+01	1.1824e-02	1.0780e-01
1.0900e+01	1.1707e-02	1.0687e-01
1.1000e+01	1.1593e-02	1.0597e-01
1.1100e+01	1.1481e-02	1.0509e-01
1.1200e+01	1.1372e-02	1.0422e-01
1.1300e+01	1.1265e-02	1.0337e-01
1.1400e+01	1.1160e-02	1.0253e-01
1.1500e+01	1.1058e-02	1.0171e-01
1.1600e+01	1.0958e-02	1.0090e-01
1.1700e+01	1.0860e-02	1.0011e-01
1.1800e+01	1.0764e-02	9.9337e-02
1.1900e+01	1.0670e-02	9.8576e-02
1.2000e+01	1.0578e-02	9.7829e-02
1.2100e+01	1.0487e-02	9.7094e-02
1.2200e+01	1.0399e-02	9.6372e-02
1.2300e+01	1.0312e-02	9.5664e-02
1.2400e+01	1.0228e-02	9.4967e-02
1.2500e+01	1.0144e-02	9.4282e-02
1.2600e+01	1.0063e-02	9.3609e-02
1.2700e+01	9.9824e-03	9.2948e-02
1.2800e+01	9.9037e-03	9.2297e-02
1.2900e+01	9.8264e-03	9.1657e-02
1.3000e+01	9.7505e-03	9.1027e-02
1.3100e+01	9.6762e-03	9.0408e-02
1.3200e+01	9.6033e-03	8.9799e-02
1.3300e+01	9.5319e-03	8.9200e-02
1.3400e+01	9.4617e-03	8.8611e-02
1.3500e+01	9.3928e-03	8.8031e-02
1.3600e+01	9.3251e-03	8.7461e-02
1.3700e+01	9.2586e-03	8.6899e-02
1.3800e+01	9.1932e-03	8.6345e-02
1.3900e+01	9.1289e-03	8.5800e-02
1.4000e+01	9.0656e-03	8.5263e-02
1.4100e+01	9.0032e-03	8.4733e-02
1.4200e+01	8.9417e-03	8.4211e-02
1.4300e+01	8.8812e-03	8.3697e-02
1.4400e+01	8.8226e-03	8.3193e-02
1.4500e+01	8.7651e-03	8.2697e-02
1.4600e+01	8.7083e-03	8.2207e-02
1.4700e+01	8.6524e-03	8.1724e-02
1.4800e+01	8.5973e-03	8.1247e-02
1.4900e+01	8.5429e-03	8.0777e-02
1.5000e+01	8.4893e-03	8.0314e-02
