# Supplementary material for: Quantum Calculation of the Collision-Induced Line-Shape Effects in Antiprotonic Helium and the New Accurate Ab Initio p̅He+ –He Potential Energy Surface
Source: J Chem Theory Comput. 2025 Dec 28;22(1):488–501. doi: 10.1021/acs.jctc.5c01636 (PMC12805563; doi:10.1021/acs.jctc.5c01636)
Supplement: Supplementary file 3 [file ct5c01636_si_003.zip › supplementary_material/line_shape_parameters/3-3_P36.csv]

Temperature	Gamma0	Delta0
1.5000e+00	3.3024e-01	1.3730e+00
1.6000e+00	2.9959e-01	1.2659e+00
1.7000e+00	2.7328e-01	1.1730e+00
1.8000e+00	2.5052e-01	1.0917e+00
1.9000e+00	2.3068e-01	1.0202e+00
2.0000e+00	2.1328e-01	9.5686e-01
2.1000e+00	1.9793e-01	9.0038e-01
2.2000e+00	1.8431e-01	8.4977e-01
2.3000e+00	1.7217e-01	8.0418e-01
2.4000e+00	1.6130e-01	7.6296e-01
2.5000e+00	1.5151e-01	7.2549e-01
2.6000e+00	1.4268e-01	6.9133e-01
2.7000e+00	1.3467e-01	6.6010e-01
2.8000e+00	1.2739e-01	6.3144e-01
2.9000e+00	1.2075e-01	6.0507e-01
3.0000e+00	1.1467e-01	5.8071e-01
3.1000e+00	1.0908e-01	5.5814e-01
3.2000e+00	1.0395e-01	5.3719e-01
3.3000e+00	9.9209e-02	5.1770e-01
3.4000e+00	9.4826e-02	4.9952e-01
3.5000e+00	9.0764e-02	4.8253e-01
3.6000e+00	8.6995e-02	4.6663e-01
3.7000e+00	8.3482e-02	4.5170e-01
3.8000e+00	8.0208e-02	4.3768e-01
3.9000e+00	7.7151e-02	4.2448e-01
4.0000e+00	7.4290e-02	4.1204e-01
4.1000e+00	7.1608e-02	4.0030e-01
4.2000e+00	6.9092e-02	3.8920e-01
4.3000e+00	6.6727e-02	3.7869e-01
4.4000e+00	6.4501e-02	3.6873e-01
4.5000e+00	6.2400e-02	3.5926e-01
4.6000e+00	6.0418e-02	3.5027e-01
4.7000e+00	5.8544e-02	3.4172e-01
4.8000e+00	5.6770e-02	3.3357e-01
4.9000e+00	5.5090e-02	3.2580e-01
5.0000e+00	5.3498e-02	3.1839e-01
5.1000e+00	5.1984e-02	3.1130e-01
5.2000e+00	5.0547e-02	3.0452e-01
5.3000e+00	4.9180e-02	2.9804e-01
5.4000e+00	4.7878e-02	2.9183e-01
5.5000e+00	4.6637e-02	2.8588e-01
5.6000e+00	4.5453e-02	2.8017e-01
5.7000e+00	4.4323e-02	2.7469e-01
5.8000e+00	4.3243e-02	2.6942e-01
5.9000e+00	4.2209e-02	2.6435e-01
6.0000e+00	4.1221e-02	2.5947e-01
6.1000e+00	4.0274e-02	2.5478e-01
6.2000e+00	3.9366e-02	2.5025e-01
6.3000e+00	3.8495e-02	2.4589e-01
6.4000e+00	3.7659e-02	2.4168e-01
6.5000e+00	3.6857e-02	2.3762e-01
6.6000e+00	3.6086e-02	2.3370e-01
6.7000e+00	3.5345e-02	2.2991e-01
6.8000e+00	3.4631e-02	2.2624e-01
6.9000e+00	3.3942e-02	2.2269e-01
7.0000e+00	3.3282e-02	2.1926e-01
7.1000e+00	3.2646e-02	2.1595e-01
7.2000e+00	3.2031e-02	2.1273e-01
7.3000e+00	3.1437e-02	2.0961e-01
7.4000e+00	3.0861e-02	2.0657e-01
7.5000e+00	3.0308e-02	2.0364e-01
7.6000e+00	2.9775e-02	2.0080e-01
7.7000e+00	2.9259e-02	1.9803e-01
7.8000e+00	2.8758e-02	1.9535e-01
7.9000e+00	2.8274e-02	1.9273e-01
8.0000e+00	2.7806e-02	1.9020e-01
8.1000e+00	2.7352e-02	1.8773e-01
8.2000e+00	2.6913e-02	1.8533e-01
8.3000e+00	2.6487e-02	1.8300e-01
8.4000e+00	2.6075e-02	1.8073e-01
8.5000e+00	2.5675e-02	1.7851e-01
8.6000e+00	2.5287e-02	1.7636e-01
8.7000e+00	2.4909e-02	1.7426e-01
8.8000e+00	2.4543e-02	1.7221e-01
8.9000e+00	2.4187e-02	1.7021e-01
9.0000e+00	2.3841e-02	1.6827e-01
9.1000e+00	2.3505e-02	1.6637e-01
9.2000e+00	2.3178e-02	1.6451e-01
9.3000e+00	2.2860e-02	1.6270e-01
9.4000e+00	2.2551e-02	1.6094e-01
9.5000e+00	2.2251e-02	1.5921e-01
9.6000e+00	2.1958e-02	1.5753e-01
9.7000e+00	2.1673e-02	1.5588e-01
9.8000e+00	2.1395e-02	1.5427e-01
9.9000e+00	2.1124e-02	1.5270e-01
1.0000e+01	2.0860e-02	1.5116e-01
1.0100e+01	2.0603e-02	1.4965e-01
1.0200e+01	2.0352e-02	1.4818e-01
1.0300e+01	2.0107e-02	1.4674e-01
1.0400e+01	1.9868e-02	1.4533e-01
1.0500e+01	1.9635e-02	1.4395e-01
1.0600e+01	1.9408e-02	1.4259e-01
1.0700e+01	1.9186e-02	1.4127e-01
1.0800e+01	1.8969e-02	1.3997e-01
1.0900e+01	1.8757e-02	1.3870e-01
1.1000e+01	1.8550e-02	1.3746e-01
1.1100e+01	1.8348e-02	1.3624e-01
1.1200e+01	1.8150e-02	1.3504e-01
1.1300e+01	1.7957e-02	1.3386e-01
1.1400e+01	1.7768e-02	1.3271e-01
1.1500e+01	1.7583e-02	1.3158e-01
1.1600e+01	1.7402e-02	1.3048e-01
1.1700e+01	1.7225e-02	1.2939e-01
1.1800e+01	1.7051e-02	1.2832e-01
1.1900e+01	1.6882e-02	1.2727e-01
1.2000e+01	1.6716e-02	1.2624e-01
1.2100e+01	1.6553e-02	1.2523e-01
1.2200e+01	1.6394e-02	1.2424e-01
1.2300e+01	1.6238e-02	1.2327e-01
1.2400e+01	1.6085e-02	1.2231e-01
1.2500e+01	1.5935e-02	1.2137e-01
1.2600e+01	1.5789e-02	1.2045e-01
1.2700e+01	1.5645e-02	1.1954e-01
1.2800e+01	1.5504e-02	1.1865e-01
1.2900e+01	1.5365e-02	1.1777e-01
1.3000e+01	1.5229e-02	1.1691e-01
1.3100e+01	1.5096e-02	1.1606e-01
1.3200e+01	1.4965e-02	1.1522e-01
1.3300e+01	1.4837e-02	1.1440e-01
1.3400e+01	1.4712e-02	1.1360e-01
1.3500e+01	1.4589e-02	1.1280e-01
1.3600e+01	1.4468e-02	1.1202e-01
1.3700e+01	1.4349e-02	1.1125e-01
1.3800e+01	1.4232e-02	1.1049e-01
1.3900e+01	1.4118e-02	1.0975e-01
1.4000e+01	1.4004e-02	1.0901e-01
1.4100e+01	1.3893e-02	1.0829e-01
1.4200e+01	1.3783e-02	1.0757e-01
1.4300e+01	1.3676e-02	1.0687e-01
1.4400e+01	1.3572e-02	1.0618e-01
1.4500e+01	1.3469e-02	1.0550e-01
1.4600e+01	1.3368e-02	1.0484e-01
1.4700e+01	1.3269e-02	1.0418e-01
1.4800e+01	1.3171e-02	1.0353e-01
1.4900e+01	1.3074e-02	1.0288e-01
1.5000e+01	1.2979e-02	1.0225e-01
