# Supplementary material for: Quantum Calculation of the Collision-Induced Line-Shape Effects in Antiprotonic Helium and the New Accurate Ab Initio p̅He+ –He Potential Energy Surface
Source: J Chem Theory Comput. 2025 Dec 28;22(1):488–501. doi: 10.1021/acs.jctc.5c01636 (PMC12805563; doi:10.1021/acs.jctc.5c01636)
Supplement: Supplementary file 3 [file ct5c01636_si_003.zip › supplementary_material/line_shape_parameters/2-2_P36.csv]

Temperature	Gamma0	Delta0
1.5000e+00	1.0336e-01	7.0640e-01
1.6000e+00	9.3385e-02	6.5220e-01
1.7000e+00	8.4855e-02	6.0520e-01
1.8000e+00	7.7536e-02	5.6416e-01
1.9000e+00	7.1207e-02	5.2805e-01
2.0000e+00	6.5709e-02	4.9610e-01
2.1000e+00	6.0886e-02	4.6762e-01
2.2000e+00	5.6638e-02	4.4211e-01
2.3000e+00	5.2838e-02	4.1910e-01
2.4000e+00	4.9458e-02	3.9830e-01
2.5000e+00	4.6410e-02	3.7938e-01
2.6000e+00	4.3647e-02	3.6209e-01
2.7000e+00	4.1246e-02	3.4640e-01
2.8000e+00	3.9083e-02	3.3201e-01
2.9000e+00	3.7144e-02	3.1880e-01
3.0000e+00	3.5361e-02	3.0660e-01
3.1000e+00	3.3716e-02	2.9527e-01
3.2000e+00	3.2200e-02	2.8474e-01
3.3000e+00	3.0802e-02	2.7493e-01
3.4000e+00	2.9507e-02	2.6578e-01
3.5000e+00	2.8309e-02	2.5723e-01
3.6000e+00	2.7194e-02	2.4921e-01
3.7000e+00	2.6151e-02	2.4167e-01
3.8000e+00	2.5180e-02	2.3458e-01
3.9000e+00	2.4269e-02	2.2790e-01
4.0000e+00	2.3435e-02	2.2163e-01
4.1000e+00	2.2656e-02	2.1570e-01
4.2000e+00	2.1926e-02	2.1009e-01
4.3000e+00	2.1243e-02	2.0479e-01
4.4000e+00	2.0598e-02	1.9975e-01
4.5000e+00	1.9987e-02	1.9497e-01
4.6000e+00	1.9409e-02	1.9041e-01
4.7000e+00	1.8862e-02	1.8607e-01
4.8000e+00	1.8342e-02	1.8194e-01
4.9000e+00	1.7851e-02	1.7799e-01
5.0000e+00	1.7384e-02	1.7423e-01
5.1000e+00	1.6938e-02	1.7062e-01
5.2000e+00	1.6514e-02	1.6717e-01
5.3000e+00	1.6115e-02	1.6387e-01
5.4000e+00	1.5738e-02	1.6071e-01
5.5000e+00	1.5377e-02	1.5768e-01
5.6000e+00	1.5032e-02	1.5477e-01
5.7000e+00	1.4703e-02	1.5197e-01
5.8000e+00	1.4389e-02	1.4928e-01
5.9000e+00	1.4087e-02	1.4670e-01
6.0000e+00	1.3797e-02	1.4420e-01
6.1000e+00	1.3519e-02	1.4180e-01
6.2000e+00	1.3252e-02	1.3948e-01
6.3000e+00	1.2996e-02	1.3725e-01
6.4000e+00	1.2749e-02	1.3509e-01
6.5000e+00	1.2511e-02	1.3300e-01
6.6000e+00	1.2285e-02	1.3099e-01
6.7000e+00	1.2069e-02	1.2905e-01
6.8000e+00	1.1859e-02	1.2717e-01
6.9000e+00	1.1657e-02	1.2534e-01
7.0000e+00	1.1463e-02	1.2358e-01
7.1000e+00	1.1276e-02	1.2187e-01
7.2000e+00	1.1094e-02	1.2022e-01
7.3000e+00	1.0919e-02	1.1861e-01
7.4000e+00	1.0749e-02	1.1704e-01
7.5000e+00	1.0585e-02	1.1553e-01
7.6000e+00	1.0427e-02	1.1406e-01
7.7000e+00	1.0273e-02	1.1263e-01
7.8000e+00	1.0124e-02	1.1124e-01
7.9000e+00	9.9806e-03	1.0989e-01
8.0000e+00	9.8425e-03	1.0858e-01
8.1000e+00	9.7082e-03	1.0731e-01
8.2000e+00	9.5778e-03	1.0606e-01
8.3000e+00	9.4514e-03	1.0485e-01
8.4000e+00	9.3286e-03	1.0368e-01
8.5000e+00	9.2094e-03	1.0253e-01
8.6000e+00	9.0934e-03	1.0141e-01
8.7000e+00	8.9806e-03	1.0032e-01
8.8000e+00	8.8710e-03	9.9253e-02
8.9000e+00	8.7643e-03	9.8214e-02
9.0000e+00	8.6607e-03	9.7201e-02
9.1000e+00	8.5597e-03	9.6211e-02
9.2000e+00	8.4617e-03	9.5246e-02
9.3000e+00	8.3667e-03	9.4303e-02
9.4000e+00	8.2743e-03	9.3383e-02
9.5000e+00	8.1841e-03	9.2483e-02
9.6000e+00	8.0961e-03	9.1604e-02
9.7000e+00	8.0103e-03	9.0744e-02
9.8000e+00	7.9266e-03	8.9903e-02
9.9000e+00	7.8450e-03	8.9080e-02
1.0000e+01	7.7652e-03	8.8275e-02
1.0100e+01	7.6873e-03	8.7487e-02
1.0200e+01	7.6113e-03	8.6715e-02
1.0300e+01	7.5372e-03	8.5960e-02
1.0400e+01	7.4647e-03	8.5220e-02
1.0500e+01	7.3941e-03	8.4496e-02
1.0600e+01	7.3254e-03	8.3787e-02
1.0700e+01	7.2582e-03	8.3092e-02
1.0800e+01	7.1925e-03	8.2411e-02
1.0900e+01	7.1282e-03	8.1743e-02
1.1000e+01	7.0653e-03	8.1088e-02
1.1100e+01	7.0037e-03	8.0446e-02
1.1200e+01	6.9434e-03	7.9816e-02
1.1300e+01	6.8844e-03	7.9198e-02
1.1400e+01	6.8266e-03	7.8591e-02
1.1500e+01	6.7699e-03	7.7996e-02
1.1600e+01	6.7145e-03	7.7411e-02
1.1700e+01	6.6603e-03	7.6838e-02
1.1800e+01	6.6072e-03	7.6274e-02
1.1900e+01	6.5554e-03	7.5721e-02
1.2000e+01	6.5047e-03	7.5178e-02
1.2100e+01	6.4548e-03	7.4645e-02
1.2200e+01	6.4060e-03	7.4121e-02
1.2300e+01	6.3581e-03	7.3605e-02
1.2400e+01	6.3111e-03	7.3099e-02
1.2500e+01	6.2650e-03	7.2601e-02
1.2600e+01	6.2197e-03	7.2112e-02
1.2700e+01	6.1753e-03	7.1630e-02
1.2800e+01	6.1317e-03	7.1157e-02
1.2900e+01	6.0888e-03	7.0691e-02
1.3000e+01	6.0467e-03	7.0233e-02
1.3100e+01	6.0055e-03	6.9782e-02
1.3200e+01	5.9652e-03	6.9339e-02
1.3300e+01	5.9257e-03	6.8903e-02
1.3400e+01	5.8868e-03	6.8474e-02
1.3500e+01	5.8486e-03	6.8051e-02
1.3600e+01	5.8110e-03	6.7636e-02
1.3700e+01	5.7741e-03	6.7226e-02
1.3800e+01	5.7378e-03	6.6823e-02
1.3900e+01	5.7021e-03	6.6425e-02
1.4000e+01	5.6670e-03	6.6034e-02
1.4100e+01	5.6323e-03	6.5648e-02
1.4200e+01	5.5982e-03	6.5267e-02
1.4300e+01	5.5645e-03	6.4891e-02
1.4400e+01	5.5318e-03	6.4523e-02
1.4500e+01	5.5000e-03	6.4161e-02
1.4600e+01	5.4686e-03	6.3804e-02
1.4700e+01	5.4377e-03	6.3452e-02
1.4800e+01	5.4071e-03	6.3104e-02
1.4900e+01	5.3770e-03	6.2761e-02
1.5000e+01	5.3473e-03	6.2422e-02
