# Supplementary material for: Quantum Calculation of the Collision-Induced Line-Shape Effects in Antiprotonic Helium and the New Accurate Ab Initio p̅He+ –He Potential Energy Surface
Source: J Chem Theory Comput. 2025 Dec 28;22(1):488–501. doi: 10.1021/acs.jctc.5c01636 (PMC12805563; doi:10.1021/acs.jctc.5c01636)
Supplement: Supplementary file 3 [file ct5c01636_si_003.zip › supplementary_material/line_shape_parameters/0-0_P38.csv]

Temperature	Gamma0	Delta0
1.5000e+00	5.5209e-02	4.3144e-01
1.6000e+00	4.9828e-02	3.9836e-01
1.7000e+00	4.5177e-02	3.6971e-01
1.8000e+00	4.1156e-02	3.4475e-01
1.9000e+00	3.7660e-02	3.2285e-01
2.0000e+00	3.4610e-02	3.0351e-01
2.1000e+00	3.1921e-02	2.8632e-01
2.2000e+00	2.9548e-02	2.7095e-01
2.3000e+00	2.7397e-02	2.5709e-01
2.4000e+00	2.5467e-02	2.4459e-01
2.5000e+00	2.3706e-02	2.3321e-01
2.6000e+00	2.2088e-02	2.2282e-01
2.7000e+00	2.0802e-02	2.1349e-01
2.8000e+00	1.9665e-02	2.0496e-01
2.9000e+00	1.8663e-02	1.9714e-01
3.0000e+00	1.7797e-02	1.8987e-01
3.1000e+00	1.6992e-02	1.8311e-01
3.2000e+00	1.6246e-02	1.7684e-01
3.3000e+00	1.5554e-02	1.7099e-01
3.4000e+00	1.4911e-02	1.6554e-01
3.5000e+00	1.4313e-02	1.6044e-01
3.6000e+00	1.3755e-02	1.5567e-01
3.7000e+00	1.3228e-02	1.5117e-01
3.8000e+00	1.2736e-02	1.4695e-01
3.9000e+00	1.2271e-02	1.4297e-01
4.0000e+00	1.1857e-02	1.3924e-01
4.1000e+00	1.1472e-02	1.3573e-01
4.2000e+00	1.1111e-02	1.3240e-01
4.3000e+00	1.0771e-02	1.2926e-01
4.4000e+00	1.0466e-02	1.2627e-01
4.5000e+00	1.0177e-02	1.2342e-01
4.6000e+00	9.9034e-03	1.2072e-01
4.7000e+00	9.6433e-03	1.1814e-01
4.8000e+00	9.3956e-03	1.1568e-01
4.9000e+00	9.1607e-03	1.1333e-01
5.0000e+00	8.9362e-03	1.1109e-01
5.1000e+00	8.7208e-03	1.0894e-01
5.2000e+00	8.5157e-03	1.0688e-01
5.3000e+00	8.3249e-03	1.0492e-01
5.4000e+00	8.1447e-03	1.0305e-01
5.5000e+00	7.9718e-03	1.0124e-01
5.6000e+00	7.8064e-03	9.9514e-02
5.7000e+00	7.6480e-03	9.7852e-02
5.8000e+00	7.4988e-03	9.6253e-02
5.9000e+00	7.3587e-03	9.4712e-02
6.0000e+00	7.2239e-03	9.3228e-02
6.1000e+00	7.0943e-03	9.1797e-02
6.2000e+00	6.9695e-03	9.0416e-02
6.3000e+00	6.8495e-03	8.9084e-02
6.4000e+00	6.7335e-03	8.7797e-02
6.5000e+00	6.6213e-03	8.6553e-02
6.6000e+00	6.5152e-03	8.5354e-02
6.7000e+00	6.4138e-03	8.4196e-02
6.8000e+00	6.3156e-03	8.3075e-02
6.9000e+00	6.2206e-03	8.1988e-02
7.0000e+00	6.1289e-03	8.0936e-02
7.1000e+00	6.0403e-03	7.9918e-02
7.2000e+00	5.9544e-03	7.8929e-02
7.3000e+00	5.8738e-03	7.7969e-02
7.4000e+00	5.7955e-03	7.7036e-02
7.5000e+00	5.7199e-03	7.6132e-02
7.6000e+00	5.6466e-03	7.5254e-02
7.7000e+00	5.5754e-03	7.4400e-02
7.8000e+00	5.5061e-03	7.3569e-02
7.9000e+00	5.4395e-03	7.2762e-02
8.0000e+00	5.3756e-03	7.1978e-02
8.1000e+00	5.3133e-03	7.1215e-02
8.2000e+00	5.2527e-03	7.0472e-02
8.3000e+00	5.1939e-03	6.9749e-02
8.4000e+00	5.1366e-03	6.9044e-02
8.5000e+00	5.0808e-03	6.8357e-02
8.6000e+00	5.0264e-03	6.7686e-02
8.7000e+00	4.9744e-03	6.7032e-02
8.8000e+00	4.9241e-03	6.6395e-02
8.9000e+00	4.8752e-03	6.5772e-02
9.0000e+00	4.8275e-03	6.5164e-02
9.1000e+00	4.7810e-03	6.4571e-02
9.2000e+00	4.7359e-03	6.3992e-02
9.3000e+00	4.6922e-03	6.3427e-02
9.4000e+00	4.6496e-03	6.2875e-02
9.5000e+00	4.6080e-03	6.2335e-02
9.6000e+00	4.5674e-03	6.1807e-02
9.7000e+00	4.5277e-03	6.1291e-02
9.8000e+00	4.4889e-03	6.0785e-02
9.9000e+00	4.4510e-03	6.0291e-02
1.0000e+01	4.4139e-03	5.9807e-02
1.0100e+01	4.3778e-03	5.9333e-02
1.0200e+01	4.3430e-03	5.8869e-02
1.0300e+01	4.3091e-03	5.8415e-02
1.0400e+01	4.2759e-03	5.7969e-02
1.0500e+01	4.2435e-03	5.7533e-02
1.0600e+01	4.2121e-03	5.7107e-02
1.0700e+01	4.1812e-03	5.6689e-02
1.0800e+01	4.1511e-03	5.6279e-02
1.0900e+01	4.1215e-03	5.5876e-02
1.1000e+01	4.0925e-03	5.5482e-02
1.1100e+01	4.0642e-03	5.5094e-02
1.1200e+01	4.0363e-03	5.4714e-02
1.1300e+01	4.0090e-03	5.4342e-02
1.1400e+01	3.9823e-03	5.3976e-02
1.1500e+01	3.9560e-03	5.3616e-02
1.1600e+01	3.9306e-03	5.3263e-02
1.1700e+01	3.9059e-03	5.2917e-02
1.1800e+01	3.8816e-03	5.2576e-02
1.1900e+01	3.8580e-03	5.2243e-02
1.2000e+01	3.8347e-03	5.1915e-02
1.2100e+01	3.8119e-03	5.1592e-02
1.2200e+01	3.7895e-03	5.1275e-02
1.2300e+01	3.7675e-03	5.0964e-02
1.2400e+01	3.7459e-03	5.0657e-02
1.2500e+01	3.7247e-03	5.0356e-02
1.2600e+01	3.7039e-03	5.0060e-02
1.2700e+01	3.6834e-03	4.9768e-02
1.2800e+01	3.6633e-03	4.9481e-02
1.2900e+01	3.6434e-03	4.9199e-02
1.3000e+01	3.6241e-03	4.8921e-02
1.3100e+01	3.6053e-03	4.8648e-02
1.3200e+01	3.5869e-03	4.8379e-02
1.3300e+01	3.5688e-03	4.8115e-02
1.3400e+01	3.5510e-03	4.7855e-02
1.3500e+01	3.5335e-03	4.7598e-02
1.3600e+01	3.5163e-03	4.7346e-02
1.3700e+01	3.4994e-03	4.7097e-02
1.3800e+01	3.4827e-03	4.6852e-02
1.3900e+01	3.4663e-03	4.6611e-02
1.4000e+01	3.4502e-03	4.6373e-02
1.4100e+01	3.4343e-03	4.6138e-02
1.4200e+01	3.4186e-03	4.5907e-02
1.4300e+01	3.4031e-03	4.5678e-02
1.4400e+01	3.3880e-03	4.5454e-02
1.4500e+01	3.3737e-03	4.5234e-02
1.4600e+01	3.3596e-03	4.5017e-02
1.4700e+01	3.3457e-03	4.4802e-02
1.4800e+01	3.3320e-03	4.4590e-02
1.4900e+01	3.3185e-03	4.4381e-02
1.5000e+01	3.3052e-03	4.4175e-02
