# Supplementary material for: Quantum Calculation of the Collision-Induced Line-Shape Effects in Antiprotonic Helium and the New Accurate Ab Initio p̅He+ –He Potential Energy Surface
Source: J Chem Theory Comput. 2025 Dec 28;22(1):488–501. doi: 10.1021/acs.jctc.5c01636 (PMC12805563; doi:10.1021/acs.jctc.5c01636)
Supplement: Supplementary file 3 [file ct5c01636_si_003.zip › supplementary_material/line_shape_parameters/0-0_P39.csv]

Temperature	Gamma0	Delta0
1.5000e+00	1.2769e-01	7.7355e-01
1.6000e+00	1.1534e-01	7.1421e-01
1.7000e+00	1.0478e-01	6.6273e-01
1.8000e+00	9.5717e-02	6.1777e-01
1.9000e+00	8.7882e-02	5.7821e-01
2.0000e+00	8.1073e-02	5.4319e-01
2.1000e+00	7.5102e-02	5.1198e-01
2.2000e+00	6.9842e-02	4.8402e-01
2.3000e+00	6.5137e-02	4.5880e-01
2.4000e+00	6.0952e-02	4.3600e-01
2.5000e+00	5.7177e-02	4.1525e-01
2.6000e+00	5.3755e-02	3.9629e-01
2.7000e+00	5.0783e-02	3.7908e-01
2.8000e+00	4.8108e-02	3.6330e-01
2.9000e+00	4.5709e-02	3.4881e-01
3.0000e+00	4.3506e-02	3.3542e-01
3.1000e+00	4.1473e-02	3.2299e-01
3.2000e+00	3.9600e-02	3.1145e-01
3.3000e+00	3.7871e-02	3.0069e-01
3.4000e+00	3.6271e-02	2.9065e-01
3.5000e+00	3.4791e-02	2.8127e-01
3.6000e+00	3.3414e-02	2.7248e-01
3.7000e+00	3.2125e-02	2.6421e-01
3.8000e+00	3.0925e-02	2.5644e-01
3.9000e+00	2.9799e-02	2.4911e-01
4.0000e+00	2.8768e-02	2.4222e-01
4.1000e+00	2.7807e-02	2.3572e-01
4.2000e+00	2.6905e-02	2.2957e-01
4.3000e+00	2.6061e-02	2.2375e-01
4.4000e+00	2.5265e-02	2.1823e-01
4.5000e+00	2.4511e-02	2.1298e-01
4.6000e+00	2.3797e-02	2.0798e-01
4.7000e+00	2.3122e-02	2.0323e-01
4.8000e+00	2.2481e-02	1.9869e-01
4.9000e+00	2.1875e-02	1.9437e-01
5.0000e+00	2.1298e-02	1.9023e-01
5.1000e+00	2.0747e-02	1.8628e-01
5.2000e+00	2.0225e-02	1.8249e-01
5.3000e+00	1.9733e-02	1.7888e-01
5.4000e+00	1.9267e-02	1.7541e-01
5.5000e+00	1.8821e-02	1.7209e-01
5.6000e+00	1.8397e-02	1.6890e-01
5.7000e+00	1.7991e-02	1.6583e-01
5.8000e+00	1.7603e-02	1.6288e-01
5.9000e+00	1.7230e-02	1.6004e-01
6.0000e+00	1.6873e-02	1.5731e-01
6.1000e+00	1.6531e-02	1.5468e-01
6.2000e+00	1.6202e-02	1.5214e-01
6.3000e+00	1.5886e-02	1.4969e-01
6.4000e+00	1.5582e-02	1.4732e-01
6.5000e+00	1.5289e-02	1.4504e-01
6.6000e+00	1.5010e-02	1.4283e-01
6.7000e+00	1.4743e-02	1.4070e-01
6.8000e+00	1.4486e-02	1.3864e-01
6.9000e+00	1.4237e-02	1.3664e-01
7.0000e+00	1.3997e-02	1.3471e-01
7.1000e+00	1.3767e-02	1.3284e-01
7.2000e+00	1.3543e-02	1.3102e-01
7.3000e+00	1.3327e-02	1.2926e-01
7.4000e+00	1.3118e-02	1.2755e-01
7.5000e+00	1.2916e-02	1.2589e-01
7.6000e+00	1.2721e-02	1.2428e-01
7.7000e+00	1.2532e-02	1.2271e-01
7.8000e+00	1.2349e-02	1.2119e-01
7.9000e+00	1.2172e-02	1.1971e-01
8.0000e+00	1.2002e-02	1.1828e-01
8.1000e+00	1.1837e-02	1.1688e-01
8.2000e+00	1.1676e-02	1.1552e-01
8.3000e+00	1.1521e-02	1.1419e-01
8.4000e+00	1.1370e-02	1.1290e-01
8.5000e+00	1.1223e-02	1.1164e-01
8.6000e+00	1.1080e-02	1.1042e-01
8.7000e+00	1.0941e-02	1.0922e-01
8.8000e+00	1.0807e-02	1.0806e-01
8.9000e+00	1.0675e-02	1.0692e-01
9.0000e+00	1.0548e-02	1.0581e-01
9.1000e+00	1.0424e-02	1.0473e-01
9.2000e+00	1.0303e-02	1.0367e-01
9.3000e+00	1.0186e-02	1.0264e-01
9.4000e+00	1.0073e-02	1.0163e-01
9.5000e+00	9.9620e-03	1.0064e-01
9.6000e+00	9.8538e-03	9.9681e-02
9.7000e+00	9.7484e-03	9.8740e-02
9.8000e+00	9.6455e-03	9.7819e-02
9.9000e+00	9.5452e-03	9.6919e-02
1.0000e+01	9.4472e-03	9.6037e-02
1.0100e+01	9.3514e-03	9.5174e-02
1.0200e+01	9.2580e-03	9.4330e-02
1.0300e+01	9.1669e-03	9.3503e-02
1.0400e+01	9.0779e-03	9.2693e-02
1.0500e+01	8.9912e-03	9.1901e-02
1.0600e+01	8.9068e-03	9.1125e-02
1.0700e+01	8.8243e-03	9.0365e-02
1.0800e+01	8.7436e-03	8.9620e-02
1.0900e+01	8.6646e-03	8.8888e-02
1.1000e+01	8.5874e-03	8.8172e-02
1.1100e+01	8.5118e-03	8.7470e-02
1.1200e+01	8.4378e-03	8.6780e-02
1.1300e+01	8.3653e-03	8.6104e-02
1.1400e+01	8.2943e-03	8.5440e-02
1.1500e+01	8.2248e-03	8.4789e-02
1.1600e+01	8.1567e-03	8.4149e-02
1.1700e+01	8.0902e-03	8.3522e-02
1.1800e+01	8.0250e-03	8.2906e-02
1.1900e+01	7.9615e-03	8.2301e-02
1.2000e+01	7.8992e-03	8.1707e-02
1.2100e+01	7.8381e-03	8.1123e-02
1.2200e+01	7.7782e-03	8.0550e-02
1.2300e+01	7.7194e-03	7.9987e-02
1.2400e+01	7.6617e-03	7.9433e-02
1.2500e+01	7.6052e-03	7.8889e-02
1.2600e+01	7.5497e-03	7.8353e-02
1.2700e+01	7.4952e-03	7.7827e-02
1.2800e+01	7.4417e-03	7.7309e-02
1.2900e+01	7.3891e-03	7.6800e-02
1.3000e+01	7.3375e-03	7.6299e-02
1.3100e+01	7.2870e-03	7.5806e-02
1.3200e+01	7.2376e-03	7.5322e-02
1.3300e+01	7.1890e-03	7.4845e-02
1.3400e+01	7.1413e-03	7.4376e-02
1.3500e+01	7.0945e-03	7.3914e-02
1.3600e+01	7.0485e-03	7.3460e-02
1.3700e+01	7.0032e-03	7.3012e-02
1.3800e+01	6.9588e-03	7.2571e-02
1.3900e+01	6.9150e-03	7.2137e-02
1.4000e+01	6.8720e-03	7.1709e-02
1.4100e+01	6.8295e-03	7.1287e-02
1.4200e+01	6.7876e-03	7.0871e-02
1.4300e+01	6.7464e-03	7.0460e-02
1.4400e+01	6.7064e-03	7.0058e-02
1.4500e+01	6.6674e-03	6.9663e-02
1.4600e+01	6.6289e-03	6.9273e-02
1.4700e+01	6.5910e-03	6.8887e-02
1.4800e+01	6.5536e-03	6.8507e-02
1.4900e+01	6.5167e-03	6.8132e-02
1.5000e+01	6.4804e-03	6.7763e-02
