# Supplementary material for: Quantum Calculation of the Collision-Induced Line-Shape Effects in Antiprotonic Helium and the New Accurate Ab Initio p̅He+ –He Potential Energy Surface
Source: J Chem Theory Comput. 2025 Dec 28;22(1):488–501. doi: 10.1021/acs.jctc.5c01636 (PMC12805563; doi:10.1021/acs.jctc.5c01636)
Supplement: Supplementary file 3 [file ct5c01636_si_003.zip › supplementary_material/line_shape_parameters/2-2_P37.csv]

Temperature	Gamma0	Delta0
1.5000e+00	2.4270e-01	1.1729e+00
1.6000e+00	2.2041e-01	1.0824e+00
1.7000e+00	2.0127e-01	1.0038e+00
1.8000e+00	1.8473e-01	9.3504e-01
1.9000e+00	1.7031e-01	8.7449e-01
2.0000e+00	1.5767e-01	8.2083e-01
2.1000e+00	1.4651e-01	7.7297e-01
2.2000e+00	1.3661e-01	7.3007e-01
2.3000e+00	1.2778e-01	6.9139e-01
2.4000e+00	1.1987e-01	6.5640e-01
2.5000e+00	1.1274e-01	6.2459e-01
2.6000e+00	1.0630e-01	5.9556e-01
2.7000e+00	1.0047e-01	5.6903e-01
2.8000e+00	9.5159e-02	5.4468e-01
2.9000e+00	9.0325e-02	5.2228e-01
3.0000e+00	8.5890e-02	5.0157e-01
3.1000e+00	8.1813e-02	4.8237e-01
3.2000e+00	7.8059e-02	4.6455e-01
3.3000e+00	7.4594e-02	4.4795e-01
3.4000e+00	7.1386e-02	4.3247e-01
3.5000e+00	6.8412e-02	4.1799e-01
3.6000e+00	6.5649e-02	4.0444e-01
3.7000e+00	6.3072e-02	3.9171e-01
3.8000e+00	6.0669e-02	3.7975e-01
3.9000e+00	5.8422e-02	3.6848e-01
4.0000e+00	5.6321e-02	3.5787e-01
4.1000e+00	5.4350e-02	3.4785e-01
4.2000e+00	5.2500e-02	3.3837e-01
4.3000e+00	5.0762e-02	3.2940e-01
4.4000e+00	4.9123e-02	3.2089e-01
4.5000e+00	4.7575e-02	3.1280e-01
4.6000e+00	4.6113e-02	3.0512e-01
4.7000e+00	4.4730e-02	2.9780e-01
4.8000e+00	4.3420e-02	2.9083e-01
4.9000e+00	4.2179e-02	2.8418e-01
5.0000e+00	4.1001e-02	2.7783e-01
5.1000e+00	3.9881e-02	2.7176e-01
5.2000e+00	3.8817e-02	2.6596e-01
5.3000e+00	3.7804e-02	2.6041e-01
5.4000e+00	3.6840e-02	2.5509e-01
5.5000e+00	3.5920e-02	2.4999e-01
5.6000e+00	3.5043e-02	2.4510e-01
5.7000e+00	3.4205e-02	2.4040e-01
5.8000e+00	3.3403e-02	2.3588e-01
5.9000e+00	3.2635e-02	2.3153e-01
6.0000e+00	3.1900e-02	2.2735e-01
6.1000e+00	3.1196e-02	2.2332e-01
6.2000e+00	3.0520e-02	2.1943e-01
6.3000e+00	2.9871e-02	2.1569e-01
6.4000e+00	2.9249e-02	2.1207e-01
6.5000e+00	2.8650e-02	2.0858e-01
6.6000e+00	2.8076e-02	2.0521e-01
6.7000e+00	2.7523e-02	2.0196e-01
6.8000e+00	2.6990e-02	1.9881e-01
6.9000e+00	2.6476e-02	1.9576e-01
7.0000e+00	2.5983e-02	1.9281e-01
7.1000e+00	2.5508e-02	1.8996e-01
7.2000e+00	2.5048e-02	1.8719e-01
7.3000e+00	2.4604e-02	1.8450e-01
7.4000e+00	2.4173e-02	1.8189e-01
7.5000e+00	2.3758e-02	1.7937e-01
7.6000e+00	2.3359e-02	1.7692e-01
7.7000e+00	2.2972e-02	1.7454e-01
7.8000e+00	2.2596e-02	1.7222e-01
7.9000e+00	2.2233e-02	1.6997e-01
8.0000e+00	2.1882e-02	1.6779e-01
8.1000e+00	2.1542e-02	1.6566e-01
8.2000e+00	2.1212e-02	1.6360e-01
8.3000e+00	2.0892e-02	1.6158e-01
8.4000e+00	2.0582e-02	1.5963e-01
8.5000e+00	2.0281e-02	1.5772e-01
8.6000e+00	1.9989e-02	1.5586e-01
8.7000e+00	1.9705e-02	1.5405e-01
8.8000e+00	1.9429e-02	1.5228e-01
8.9000e+00	1.9161e-02	1.5056e-01
9.0000e+00	1.8900e-02	1.4888e-01
9.1000e+00	1.8647e-02	1.4724e-01
9.2000e+00	1.8400e-02	1.4563e-01
9.3000e+00	1.8160e-02	1.4407e-01
9.4000e+00	1.7928e-02	1.4255e-01
9.5000e+00	1.7701e-02	1.4106e-01
9.6000e+00	1.7480e-02	1.3960e-01
9.7000e+00	1.7264e-02	1.3818e-01
9.8000e+00	1.7054e-02	1.3679e-01
9.9000e+00	1.6850e-02	1.3543e-01
1.0000e+01	1.6650e-02	1.3410e-01
1.0100e+01	1.6455e-02	1.3280e-01
1.0200e+01	1.6265e-02	1.3152e-01
1.0300e+01	1.6079e-02	1.3028e-01
1.0400e+01	1.5898e-02	1.2906e-01
1.0500e+01	1.5722e-02	1.2786e-01
1.0600e+01	1.5550e-02	1.2669e-01
1.0700e+01	1.5381e-02	1.2555e-01
1.0800e+01	1.5217e-02	1.2442e-01
1.0900e+01	1.5056e-02	1.2332e-01
1.1000e+01	1.4899e-02	1.2224e-01
1.1100e+01	1.4746e-02	1.2119e-01
1.1200e+01	1.4596e-02	1.2015e-01
1.1300e+01	1.4449e-02	1.1913e-01
1.1400e+01	1.4305e-02	1.1814e-01
1.1500e+01	1.4164e-02	1.1716e-01
1.1600e+01	1.4027e-02	1.1620e-01
1.1700e+01	1.3892e-02	1.1526e-01
1.1800e+01	1.3760e-02	1.1433e-01
1.1900e+01	1.3631e-02	1.1342e-01
1.2000e+01	1.3504e-02	1.1253e-01
1.2100e+01	1.3380e-02	1.1165e-01
1.2200e+01	1.3259e-02	1.1080e-01
1.2300e+01	1.3140e-02	1.0995e-01
1.2400e+01	1.3024e-02	1.0912e-01
1.2500e+01	1.2910e-02	1.0830e-01
1.2600e+01	1.2798e-02	1.0750e-01
1.2700e+01	1.2688e-02	1.0672e-01
1.2800e+01	1.2580e-02	1.0594e-01
1.2900e+01	1.2475e-02	1.0518e-01
1.3000e+01	1.2371e-02	1.0443e-01
1.3100e+01	1.2269e-02	1.0369e-01
1.3200e+01	1.2169e-02	1.0297e-01
1.3300e+01	1.2071e-02	1.0226e-01
1.3400e+01	1.1975e-02	1.0155e-01
1.3500e+01	1.1881e-02	1.0086e-01
1.3600e+01	1.1789e-02	1.0019e-01
1.3700e+01	1.1698e-02	9.9517e-02
1.3800e+01	1.1608e-02	9.8860e-02
1.3900e+01	1.1520e-02	9.8211e-02
1.4000e+01	1.1434e-02	9.7573e-02
1.4100e+01	1.1349e-02	9.6943e-02
1.4200e+01	1.1265e-02	9.6322e-02
1.4300e+01	1.1182e-02	9.5711e-02
1.4400e+01	1.1102e-02	9.5112e-02
1.4500e+01	1.1024e-02	9.4523e-02
1.4600e+01	1.0946e-02	9.3941e-02
1.4700e+01	1.0870e-02	9.3367e-02
1.4800e+01	1.0795e-02	9.2801e-02
1.4900e+01	1.0720e-02	9.2243e-02
1.5000e+01	1.0647e-02	9.1692e-02
