# Supplementary material for: Quantum Calculation of the Collision-Induced Line-Shape Effects in Antiprotonic Helium and the New Accurate Ab Initio p̅He+ –He Potential Energy Surface
Source: J Chem Theory Comput. 2025 Dec 28;22(1):488–501. doi: 10.1021/acs.jctc.5c01636 (PMC12805563; doi:10.1021/acs.jctc.5c01636)
Supplement: Supplementary file 3 [file ct5c01636_si_003.zip › supplementary_material/line_shape_parameters/2-2_P35.csv]

Temperature	Gamma0	Delta0
1.5000e+00	4.9941e-02	4.1893e-01
1.6000e+00	4.5088e-02	3.8686e-01
1.7000e+00	4.0889e-02	3.5907e-01
1.8000e+00	3.7255e-02	3.3486e-01
1.9000e+00	3.4092e-02	3.1359e-01
2.0000e+00	3.1328e-02	2.9481e-01
2.1000e+00	2.8888e-02	2.7811e-01
2.2000e+00	2.6733e-02	2.6318e-01
2.3000e+00	2.4777e-02	2.4970e-01
2.4000e+00	2.3022e-02	2.3754e-01
2.5000e+00	2.1418e-02	2.2647e-01
2.6000e+00	1.9943e-02	2.1636e-01
2.7000e+00	1.8765e-02	2.0728e-01
2.8000e+00	1.7720e-02	1.9898e-01
2.9000e+00	1.6801e-02	1.9137e-01
3.0000e+00	1.6018e-02	1.8430e-01
3.1000e+00	1.5290e-02	1.7774e-01
3.2000e+00	1.4615e-02	1.7164e-01
3.3000e+00	1.3989e-02	1.6596e-01
3.4000e+00	1.3406e-02	1.6065e-01
3.5000e+00	1.2866e-02	1.5570e-01
3.6000e+00	1.2360e-02	1.5105e-01
3.7000e+00	1.1883e-02	1.4668e-01
3.8000e+00	1.1437e-02	1.4257e-01
3.9000e+00	1.1016e-02	1.3870e-01
4.0000e+00	1.0640e-02	1.3507e-01
4.1000e+00	1.0291e-02	1.3165e-01
4.2000e+00	9.9625e-03	1.2842e-01
4.3000e+00	9.6536e-03	1.2535e-01
4.4000e+00	9.3767e-03	1.2245e-01
4.5000e+00	9.1161e-03	1.1968e-01
4.6000e+00	8.8684e-03	1.1704e-01
4.7000e+00	8.6332e-03	1.1453e-01
4.8000e+00	8.4091e-03	1.1214e-01
4.9000e+00	8.1967e-03	1.0986e-01
5.0000e+00	7.9936e-03	1.0767e-01
5.1000e+00	7.7989e-03	1.0558e-01
5.2000e+00	7.6133e-03	1.0358e-01
5.3000e+00	7.4406e-03	1.0167e-01
5.4000e+00	7.2774e-03	9.9847e-02
5.5000e+00	7.1208e-03	9.8092e-02
5.6000e+00	6.9710e-03	9.6408e-02
5.7000e+00	6.8274e-03	9.4790e-02
5.8000e+00	6.6924e-03	9.3234e-02
5.9000e+00	6.5657e-03	9.1734e-02
6.0000e+00	6.4438e-03	9.0289e-02
6.1000e+00	6.3266e-03	8.8896e-02
6.2000e+00	6.2138e-03	8.7552e-02
6.3000e+00	6.1053e-03	8.6255e-02
6.4000e+00	6.0004e-03	8.5002e-02
6.5000e+00	5.8990e-03	8.3790e-02
6.6000e+00	5.8031e-03	8.2623e-02
6.7000e+00	5.7113e-03	8.1495e-02
6.8000e+00	5.6224e-03	8.0403e-02
6.9000e+00	5.5365e-03	7.9345e-02
7.0000e+00	5.4535e-03	7.8321e-02
7.1000e+00	5.3733e-03	7.7329e-02
7.2000e+00	5.2956e-03	7.6365e-02
7.3000e+00	5.2227e-03	7.5430e-02
7.4000e+00	5.1520e-03	7.4522e-02
7.5000e+00	5.0836e-03	7.3641e-02
7.6000e+00	5.0173e-03	7.2786e-02
7.7000e+00	4.9529e-03	7.1954e-02
7.8000e+00	4.8903e-03	7.1145e-02
7.9000e+00	4.8301e-03	7.0359e-02
8.0000e+00	4.7722e-03	6.9596e-02
8.1000e+00	4.7159e-03	6.8852e-02
8.2000e+00	4.6611e-03	6.8128e-02
8.3000e+00	4.6078e-03	6.7423e-02
8.4000e+00	4.5560e-03	6.6736e-02
8.5000e+00	4.5055e-03	6.6067e-02
8.6000e+00	4.4564e-03	6.5414e-02
8.7000e+00	4.4093e-03	6.4777e-02
8.8000e+00	4.3639e-03	6.4155e-02
8.9000e+00	4.3196e-03	6.3549e-02
9.0000e+00	4.2765e-03	6.2957e-02
9.1000e+00	4.2344e-03	6.2379e-02
9.2000e+00	4.1936e-03	6.1814e-02
9.3000e+00	4.1541e-03	6.1264e-02
9.4000e+00	4.1156e-03	6.0726e-02
9.5000e+00	4.0780e-03	6.0200e-02
9.6000e+00	4.0412e-03	5.9685e-02
9.7000e+00	4.0053e-03	5.9182e-02
9.8000e+00	3.9702e-03	5.8690e-02
9.9000e+00	3.9359e-03	5.8208e-02
1.0000e+01	3.9024e-03	5.7736e-02
1.0100e+01	3.8697e-03	5.7274e-02
1.0200e+01	3.8383e-03	5.6822e-02
1.0300e+01	3.8076e-03	5.6379e-02
1.0400e+01	3.7776e-03	5.5945e-02
1.0500e+01	3.7483e-03	5.5520e-02
1.0600e+01	3.7198e-03	5.5105e-02
1.0700e+01	3.6919e-03	5.4697e-02
1.0800e+01	3.6646e-03	5.4297e-02
1.0900e+01	3.6379e-03	5.3905e-02
1.1000e+01	3.6117e-03	5.3520e-02
1.1100e+01	3.5860e-03	5.3143e-02
1.1200e+01	3.5608e-03	5.2773e-02
1.1300e+01	3.5361e-03	5.2409e-02
1.1400e+01	3.5119e-03	5.2052e-02
1.1500e+01	3.4882e-03	5.1702e-02
1.1600e+01	3.4652e-03	5.1358e-02
1.1700e+01	3.4428e-03	5.1020e-02
1.1800e+01	3.4208e-03	5.0689e-02
1.1900e+01	3.3995e-03	5.0363e-02
1.2000e+01	3.3784e-03	5.0043e-02
1.2100e+01	3.3578e-03	4.9729e-02
1.2200e+01	3.3375e-03	4.9420e-02
1.2300e+01	3.3176e-03	4.9116e-02
1.2400e+01	3.2981e-03	4.8818e-02
1.2500e+01	3.2789e-03	4.8524e-02
1.2600e+01	3.2600e-03	4.8235e-02
1.2700e+01	3.2415e-03	4.7951e-02
1.2800e+01	3.2233e-03	4.7671e-02
1.2900e+01	3.2054e-03	4.7396e-02
1.3000e+01	3.1879e-03	4.7125e-02
1.3100e+01	3.1708e-03	4.6859e-02
1.3200e+01	3.1542e-03	4.6597e-02
1.3300e+01	3.1378e-03	4.6339e-02
1.3400e+01	3.1217e-03	4.6085e-02
1.3500e+01	3.1059e-03	4.5835e-02
1.3600e+01	3.0903e-03	4.5589e-02
1.3700e+01	3.0750e-03	4.5347e-02
1.3800e+01	3.0599e-03	4.5108e-02
1.3900e+01	3.0451e-03	4.4873e-02
1.4000e+01	3.0304e-03	4.4641e-02
1.4100e+01	3.0160e-03	4.4412e-02
1.4200e+01	3.0018e-03	4.4186e-02
1.4300e+01	2.9878e-03	4.3963e-02
1.4400e+01	2.9741e-03	4.3745e-02
1.4500e+01	2.9612e-03	4.3530e-02
1.4600e+01	2.9485e-03	4.3318e-02
1.4700e+01	2.9359e-03	4.3109e-02
1.4800e+01	2.9235e-03	4.2903e-02
1.4900e+01	2.9112e-03	4.2699e-02
1.5000e+01	2.8991e-03	4.2498e-02
