# Supplementary material for: Quantum Calculation of the Collision-Induced Line-Shape Effects in Antiprotonic Helium and the New Accurate Ab Initio p̅He+ –He Potential Energy Surface
Source: J Chem Theory Comput. 2025 Dec 28;22(1):488–501. doi: 10.1021/acs.jctc.5c01636 (PMC12805563; doi:10.1021/acs.jctc.5c01636)
Supplement: Supplementary file 3 [file ct5c01636_si_003.zip › supplementary_material/line_shape_parameters/2-2_P34.csv]

Temperature	Gamma0	Delta0
1.5000e+00	1.6696e-02	2.3036e-01
1.6000e+00	1.5158e-02	2.1297e-01
1.7000e+00	1.3830e-02	1.9792e-01
1.8000e+00	1.2683e-02	1.8481e-01
1.9000e+00	1.1687e-02	1.7330e-01
2.0000e+00	1.0817e-02	1.6315e-01
2.1000e+00	1.0051e-02	1.5412e-01
2.2000e+00	9.3748e-03	1.4605e-01
2.3000e+00	8.7624e-03	1.3876e-01
2.4000e+00	8.2136e-03	1.3219e-01
2.5000e+00	7.7130e-03	1.2621e-01
2.6000e+00	7.2535e-03	1.2074e-01
2.7000e+00	6.8838e-03	1.1586e-01
2.8000e+00	6.5559e-03	1.1139e-01
2.9000e+00	6.2660e-03	1.0731e-01
3.0000e+00	6.0127e-03	1.0356e-01
3.1000e+00	5.7774e-03	1.0008e-01
3.2000e+00	5.5592e-03	9.6840e-02
3.3000e+00	5.3569e-03	9.3825e-02
3.4000e+00	5.1686e-03	9.1011e-02
3.5000e+00	4.9938e-03	8.8382e-02
3.6000e+00	4.8303e-03	8.5918e-02
3.7000e+00	4.6762e-03	8.3599e-02
3.8000e+00	4.5321e-03	8.1420e-02
3.9000e+00	4.3959e-03	7.9364e-02
4.0000e+00	4.2741e-03	7.7443e-02
4.1000e+00	4.1609e-03	7.5631e-02
4.2000e+00	4.0544e-03	7.3918e-02
4.3000e+00	3.9542e-03	7.2296e-02
4.4000e+00	3.8630e-03	7.0762e-02
4.5000e+00	3.7768e-03	6.9303e-02
4.6000e+00	3.6949e-03	6.7913e-02
4.7000e+00	3.6170e-03	6.6590e-02
4.8000e+00	3.5429e-03	6.5328e-02
4.9000e+00	3.4725e-03	6.4124e-02
5.0000e+00	3.4052e-03	6.2973e-02
5.1000e+00	3.3407e-03	6.1870e-02
5.2000e+00	3.2792e-03	6.0815e-02
5.3000e+00	3.2218e-03	5.9809e-02
5.4000e+00	3.1676e-03	5.8846e-02
5.5000e+00	3.1155e-03	5.7921e-02
5.6000e+00	3.0657e-03	5.7033e-02
5.7000e+00	3.0179e-03	5.6180e-02
5.8000e+00	2.9727e-03	5.5360e-02
5.9000e+00	2.9300e-03	5.4571e-02
6.0000e+00	2.8889e-03	5.3810e-02
6.1000e+00	2.8493e-03	5.3077e-02
6.2000e+00	2.8112e-03	5.2369e-02
6.3000e+00	2.7745e-03	5.1687e-02
6.4000e+00	2.7391e-03	5.1027e-02
6.5000e+00	2.7048e-03	5.0388e-02
6.6000e+00	2.6723e-03	4.9774e-02
6.7000e+00	2.6412e-03	4.9180e-02
6.8000e+00	2.6111e-03	4.8604e-02
6.9000e+00	2.5819e-03	4.8047e-02
7.0000e+00	2.5538e-03	4.7507e-02
7.1000e+00	2.5265e-03	4.6984e-02
7.2000e+00	2.5001e-03	4.6476e-02
7.3000e+00	2.4752e-03	4.5984e-02
7.4000e+00	2.4509e-03	4.5505e-02
7.5000e+00	2.4274e-03	4.5042e-02
7.6000e+00	2.4047e-03	4.4591e-02
7.7000e+00	2.3826e-03	4.4152e-02
7.8000e+00	2.3611e-03	4.3726e-02
7.9000e+00	2.3404e-03	4.3311e-02
8.0000e+00	2.3205e-03	4.2909e-02
8.1000e+00	2.3011e-03	4.2517e-02
8.2000e+00	2.2822e-03	4.2135e-02
8.3000e+00	2.2638e-03	4.1763e-02
8.4000e+00	2.2460e-03	4.1400e-02
8.5000e+00	2.2286e-03	4.1047e-02
8.6000e+00	2.2116e-03	4.0702e-02
8.7000e+00	2.1953e-03	4.0365e-02
8.8000e+00	2.1795e-03	4.0037e-02
8.9000e+00	2.1641e-03	3.9717e-02
9.0000e+00	2.1492e-03	3.9404e-02
9.1000e+00	2.1345e-03	3.9099e-02
9.2000e+00	2.1203e-03	3.8800e-02
9.3000e+00	2.1066e-03	3.8509e-02
9.4000e+00	2.0931e-03	3.8225e-02
9.5000e+00	2.0800e-03	3.7947e-02
9.6000e+00	2.0672e-03	3.7674e-02
9.7000e+00	2.0547e-03	3.7408e-02
9.8000e+00	2.0424e-03	3.7147e-02
9.9000e+00	2.0305e-03	3.6892e-02
1.0000e+01	2.0188e-03	3.6642e-02
1.0100e+01	2.0073e-03	3.6397e-02
1.0200e+01	1.9963e-03	3.6158e-02
1.0300e+01	1.9855e-03	3.5923e-02
1.0400e+01	1.9750e-03	3.5693e-02
1.0500e+01	1.9647e-03	3.5468e-02
1.0600e+01	1.9547e-03	3.5247e-02
1.0700e+01	1.9449e-03	3.5031e-02
1.0800e+01	1.9353e-03	3.4819e-02
1.0900e+01	1.9258e-03	3.4611e-02
1.1000e+01	1.9166e-03	3.4406e-02
1.1100e+01	1.9076e-03	3.4206e-02
1.1200e+01	1.8987e-03	3.4009e-02
1.1300e+01	1.8900e-03	3.3816e-02
1.1400e+01	1.8815e-03	3.3626e-02
1.1500e+01	1.8731e-03	3.3439e-02
1.1600e+01	1.8650e-03	3.3256e-02
1.1700e+01	1.8570e-03	3.3077e-02
1.1800e+01	1.8492e-03	3.2900e-02
1.1900e+01	1.8417e-03	3.2727e-02
1.2000e+01	1.8342e-03	3.2556e-02
1.2100e+01	1.8269e-03	3.2389e-02
1.2200e+01	1.8197e-03	3.2224e-02
1.2300e+01	1.8126e-03	3.2062e-02
1.2400e+01	1.8057e-03	3.1903e-02
1.2500e+01	1.7989e-03	3.1746e-02
1.2600e+01	1.7922e-03	3.1592e-02
1.2700e+01	1.7856e-03	3.1440e-02
1.2800e+01	1.7792e-03	3.1290e-02
1.2900e+01	1.7728e-03	3.1143e-02
1.3000e+01	1.7666e-03	3.0999e-02
1.3100e+01	1.7605e-03	3.0856e-02
1.3200e+01	1.7546e-03	3.0716e-02
1.3300e+01	1.7487e-03	3.0578e-02
1.3400e+01	1.7430e-03	3.0442e-02
1.3500e+01	1.7373e-03	3.0308e-02
1.3600e+01	1.7318e-03	3.0176e-02
1.3700e+01	1.7263e-03	3.0047e-02
1.3800e+01	1.7209e-03	2.9918e-02
1.3900e+01	1.7156e-03	2.9792e-02
1.4000e+01	1.7104e-03	2.9668e-02
1.4100e+01	1.7052e-03	2.9545e-02
1.4200e+01	1.7002e-03	2.9424e-02
1.4300e+01	1.6952e-03	2.9304e-02
1.4400e+01	1.6903e-03	2.9187e-02
1.4500e+01	1.6856e-03	2.9071e-02
1.4600e+01	1.6810e-03	2.8957e-02
1.4700e+01	1.6765e-03	2.8845e-02
1.4800e+01	1.6720e-03	2.8734e-02
1.4900e+01	1.6676e-03	2.8624e-02
1.5000e+01	1.6633e-03	2.8516e-02
