# Supplementary material for: Quantum Calculation of the Collision-Induced Line-Shape Effects in Antiprotonic Helium and the New Accurate Ab Initio p̅He+ –He Potential Energy Surface
Source: J Chem Theory Comput. 2025 Dec 28;22(1):488–501. doi: 10.1021/acs.jctc.5c01636 (PMC12805563; doi:10.1021/acs.jctc.5c01636)
Supplement: Supplementary file 3 [file ct5c01636_si_003.zip › supplementary_material/line_shape_parameters/2-2_P33.csv]

Temperature	Gamma0	Delta0
1.5000e+00	4.5981e-03	1.0143e-01
1.6000e+00	4.2421e-03	9.3996e-02
1.7000e+00	3.9366e-03	8.7587e-02
1.8000e+00	3.6739e-03	8.2033e-02
1.9000e+00	3.4465e-03	7.7180e-02
2.0000e+00	3.2487e-03	7.2916e-02
2.1000e+00	3.0750e-03	6.9140e-02
2.2000e+00	2.9220e-03	6.5780e-02
2.3000e+00	2.7842e-03	6.2758e-02
2.4000e+00	2.6613e-03	6.0041e-02
2.5000e+00	2.5498e-03	5.7576e-02
2.6000e+00	2.4481e-03	5.5331e-02
2.7000e+00	2.3628e-03	5.3328e-02
2.8000e+00	2.2865e-03	5.1504e-02
2.9000e+00	2.2181e-03	4.9843e-02
3.0000e+00	2.1552e-03	4.8312e-02
3.1000e+00	2.0968e-03	4.6893e-02
3.2000e+00	2.0427e-03	4.5579e-02
3.3000e+00	1.9926e-03	4.4357e-02
3.4000e+00	1.9460e-03	4.3220e-02
3.5000e+00	1.9028e-03	4.2160e-02
3.6000e+00	1.8625e-03	4.1168e-02
3.7000e+00	1.8245e-03	4.0236e-02
3.8000e+00	1.7891e-03	3.9363e-02
3.9000e+00	1.7556e-03	3.8540e-02
4.0000e+00	1.7253e-03	3.7773e-02
4.1000e+00	1.6970e-03	3.7051e-02
4.2000e+00	1.6704e-03	3.6370e-02
4.3000e+00	1.6455e-03	3.5726e-02
4.4000e+00	1.6219e-03	3.5117e-02
4.5000e+00	1.5995e-03	3.4538e-02
4.6000e+00	1.5782e-03	3.3987e-02
4.7000e+00	1.5580e-03	3.3463e-02
4.8000e+00	1.5388e-03	3.2964e-02
4.9000e+00	1.5205e-03	3.2489e-02
5.0000e+00	1.5031e-03	3.2035e-02
5.1000e+00	1.4864e-03	3.1600e-02
5.2000e+00	1.4704e-03	3.1185e-02
5.3000e+00	1.4555e-03	3.0790e-02
5.4000e+00	1.4414e-03	3.0412e-02
5.5000e+00	1.4278e-03	3.0049e-02
5.6000e+00	1.4148e-03	2.9701e-02
5.7000e+00	1.4024e-03	2.9367e-02
5.8000e+00	1.3904e-03	2.9046e-02
5.9000e+00	1.3790e-03	2.8737e-02
6.0000e+00	1.3680e-03	2.8439e-02
6.1000e+00	1.3574e-03	2.8153e-02
6.2000e+00	1.3472e-03	2.7876e-02
6.3000e+00	1.3374e-03	2.7609e-02
6.4000e+00	1.3280e-03	2.7352e-02
6.5000e+00	1.3188e-03	2.7102e-02
6.6000e+00	1.3101e-03	2.6863e-02
6.7000e+00	1.3018e-03	2.6631e-02
6.8000e+00	1.2937e-03	2.6407e-02
6.9000e+00	1.2859e-03	2.6190e-02
7.0000e+00	1.2784e-03	2.5980e-02
7.1000e+00	1.2711e-03	2.5776e-02
7.2000e+00	1.2640e-03	2.5579e-02
7.3000e+00	1.2572e-03	2.5387e-02
7.4000e+00	1.2506e-03	2.5200e-02
7.5000e+00	1.2442e-03	2.5020e-02
7.6000e+00	1.2380e-03	2.4844e-02
7.7000e+00	1.2320e-03	2.4674e-02
7.8000e+00	1.2262e-03	2.4507e-02
7.9000e+00	1.2206e-03	2.4346e-02
8.0000e+00	1.2151e-03	2.4190e-02
8.1000e+00	1.2099e-03	2.4037e-02
8.2000e+00	1.2047e-03	2.3888e-02
8.3000e+00	1.1997e-03	2.3744e-02
8.4000e+00	1.1949e-03	2.3602e-02
8.5000e+00	1.1902e-03	2.3465e-02
8.6000e+00	1.1856e-03	2.3330e-02
8.7000e+00	1.1811e-03	2.3199e-02
8.8000e+00	1.1768e-03	2.3071e-02
8.9000e+00	1.1726e-03	2.2946e-02
9.0000e+00	1.1684e-03	2.2824e-02
9.1000e+00	1.1644e-03	2.2705e-02
9.2000e+00	1.1605e-03	2.2589e-02
9.3000e+00	1.1568e-03	2.2475e-02
9.4000e+00	1.1531e-03	2.2364e-02
9.5000e+00	1.1495e-03	2.2256e-02
9.6000e+00	1.1460e-03	2.2149e-02
9.7000e+00	1.1426e-03	2.2045e-02
9.8000e+00	1.1392e-03	2.1943e-02
9.9000e+00	1.1359e-03	2.1843e-02
1.0000e+01	1.1328e-03	2.1746e-02
1.0100e+01	1.1296e-03	2.1650e-02
1.0200e+01	1.1266e-03	2.1556e-02
1.0300e+01	1.1236e-03	2.1464e-02
1.0400e+01	1.1207e-03	2.1374e-02
1.0500e+01	1.1179e-03	2.1285e-02
1.0600e+01	1.1151e-03	2.1199e-02
1.0700e+01	1.1125e-03	2.1114e-02
1.0800e+01	1.1098e-03	2.1030e-02
1.0900e+01	1.1072e-03	2.0948e-02
1.1000e+01	1.1047e-03	2.0868e-02
1.1100e+01	1.1022e-03	2.0789e-02
1.1200e+01	1.0998e-03	2.0712e-02
1.1300e+01	1.0975e-03	2.0635e-02
1.1400e+01	1.0951e-03	2.0560e-02
1.1500e+01	1.0928e-03	2.0487e-02
1.1600e+01	1.0906e-03	2.0415e-02
1.1700e+01	1.0884e-03	2.0343e-02
1.1800e+01	1.0863e-03	2.0274e-02
1.1900e+01	1.0842e-03	2.0205e-02
1.2000e+01	1.0822e-03	2.0138e-02
1.2100e+01	1.0802e-03	2.0071e-02
1.2200e+01	1.0782e-03	2.0006e-02
1.2300e+01	1.0763e-03	1.9941e-02
1.2400e+01	1.0744e-03	1.9878e-02
1.2500e+01	1.0726e-03	1.9816e-02
1.2600e+01	1.0708e-03	1.9754e-02
1.2700e+01	1.0690e-03	1.9694e-02
1.2800e+01	1.0672e-03	1.9634e-02
1.2900e+01	1.0655e-03	1.9576e-02
1.3000e+01	1.0638e-03	1.9518e-02
1.3100e+01	1.0622e-03	1.9461e-02
1.3200e+01	1.0605e-03	1.9405e-02
1.3300e+01	1.0590e-03	1.9350e-02
1.3400e+01	1.0574e-03	1.9295e-02
1.3500e+01	1.0559e-03	1.9242e-02
1.3600e+01	1.0544e-03	1.9189e-02
1.3700e+01	1.0529e-03	1.9137e-02
1.3800e+01	1.0514e-03	1.9085e-02
1.3900e+01	1.0500e-03	1.9035e-02
1.4000e+01	1.0486e-03	1.8984e-02
1.4100e+01	1.0472e-03	1.8935e-02
1.4200e+01	1.0459e-03	1.8886e-02
1.4300e+01	1.0445e-03	1.8838e-02
1.4400e+01	1.0432e-03	1.8790e-02
1.4500e+01	1.0419e-03	1.8744e-02
1.4600e+01	1.0407e-03	1.8698e-02
1.4700e+01	1.0395e-03	1.8652e-02
1.4800e+01	1.0383e-03	1.8607e-02
1.4900e+01	1.0371e-03	1.8563e-02
1.5000e+01	1.0359e-03	1.8519e-02
