# Supplementary material for: Quantum Calculation of the Collision-Induced Line-Shape Effects in Antiprotonic Helium and the New Accurate Ab Initio p̅He+ –He Potential Energy Surface
Source: J Chem Theory Comput. 2025 Dec 28;22(1):488–501. doi: 10.1021/acs.jctc.5c01636 (PMC12805563; doi:10.1021/acs.jctc.5c01636)
Supplement: Supplementary file 3 [file ct5c01636_si_003.zip › supplementary_material/line_shape_parameters/2-2_P32.csv]

Temperature	Gamma0	Delta0
1.5000e+00	1.2490e-03	1.4841e-02
1.6000e+00	1.1971e-03	1.3933e-02
1.7000e+00	1.1523e-03	1.3198e-02
1.8000e+00	1.1135e-03	1.2605e-02
1.9000e+00	1.0796e-03	1.2123e-02
2.0000e+00	1.0498e-03	1.1731e-02
2.1000e+00	1.0234e-03	1.1410e-02
2.2000e+00	9.9999e-04	1.1148e-02
2.3000e+00	9.7885e-04	1.0929e-02
2.4000e+00	9.5986e-04	1.0751e-02
2.5000e+00	9.4260e-04	1.0601e-02
2.6000e+00	9.2686e-04	1.0477e-02
2.7000e+00	9.1299e-04	1.0386e-02
2.8000e+00	9.0039e-04	1.0315e-02
2.9000e+00	8.8895e-04	1.0263e-02
3.0000e+00	8.7838e-04	1.0222e-02
3.1000e+00	8.6858e-04	1.0190e-02
3.2000e+00	8.5950e-04	1.0166e-02
3.3000e+00	8.5107e-04	1.0149e-02
3.4000e+00	8.4323e-04	1.0139e-02
3.5000e+00	8.3594e-04	1.0133e-02
3.6000e+00	8.2913e-04	1.0132e-02
3.7000e+00	8.2274e-04	1.0134e-02
3.8000e+00	8.1677e-04	1.0140e-02
3.9000e+00	8.1115e-04	1.0147e-02
4.0000e+00	8.0596e-04	1.0159e-02
4.1000e+00	8.0111e-04	1.0174e-02
4.2000e+00	7.9654e-04	1.0190e-02
4.3000e+00	7.9224e-04	1.0207e-02
4.4000e+00	7.8818e-04	1.0226e-02
4.5000e+00	7.8434e-04	1.0245e-02
4.6000e+00	7.8070e-04	1.0265e-02
4.7000e+00	7.7726e-04	1.0284e-02
4.8000e+00	7.7399e-04	1.0305e-02
4.9000e+00	7.7090e-04	1.0325e-02
5.0000e+00	7.6796e-04	1.0346e-02
5.1000e+00	7.6516e-04	1.0366e-02
5.2000e+00	7.6250e-04	1.0387e-02
5.3000e+00	7.5999e-04	1.0408e-02
5.4000e+00	7.5761e-04	1.0430e-02
5.5000e+00	7.5535e-04	1.0451e-02
5.6000e+00	7.5319e-04	1.0471e-02
5.7000e+00	7.5113e-04	1.0492e-02
5.8000e+00	7.4917e-04	1.0513e-02
5.9000e+00	7.4730e-04	1.0533e-02
6.0000e+00	7.4551e-04	1.0553e-02
6.1000e+00	7.4379e-04	1.0572e-02
6.2000e+00	7.4216e-04	1.0591e-02
6.3000e+00	7.4059e-04	1.0610e-02
6.4000e+00	7.3909e-04	1.0628e-02
6.5000e+00	7.3766e-04	1.0646e-02
6.6000e+00	7.3629e-04	1.0664e-02
6.7000e+00	7.3499e-04	1.0682e-02
6.8000e+00	7.3374e-04	1.0700e-02
6.9000e+00	7.3254e-04	1.0717e-02
7.0000e+00	7.3140e-04	1.0733e-02
7.1000e+00	7.3030e-04	1.0750e-02
7.2000e+00	7.2925e-04	1.0765e-02
7.3000e+00	7.2823e-04	1.0781e-02
7.4000e+00	7.2727e-04	1.0796e-02
7.5000e+00	7.2633e-04	1.0811e-02
7.6000e+00	7.2544e-04	1.0825e-02
7.7000e+00	7.2458e-04	1.0840e-02
7.8000e+00	7.2376e-04	1.0853e-02
7.9000e+00	7.2297e-04	1.0867e-02
8.0000e+00	7.2222e-04	1.0880e-02
8.1000e+00	7.2149e-04	1.0893e-02
8.2000e+00	7.2080e-04	1.0906e-02
8.3000e+00	7.2013e-04	1.0918e-02
8.4000e+00	7.1949e-04	1.0930e-02
8.5000e+00	7.1888e-04	1.0942e-02
8.6000e+00	7.1828e-04	1.0954e-02
8.7000e+00	7.1772e-04	1.0965e-02
8.8000e+00	7.1717e-04	1.0976e-02
8.9000e+00	7.1665e-04	1.0986e-02
9.0000e+00	7.1615e-04	1.0997e-02
9.1000e+00	7.1566e-04	1.1007e-02
9.2000e+00	7.1520e-04	1.1017e-02
9.3000e+00	7.1476e-04	1.1026e-02
9.4000e+00	7.1434e-04	1.1036e-02
9.5000e+00	7.1393e-04	1.1045e-02
9.6000e+00	7.1354e-04	1.1054e-02
9.7000e+00	7.1316e-04	1.1062e-02
9.8000e+00	7.1281e-04	1.1071e-02
9.9000e+00	7.1246e-04	1.1079e-02
1.0000e+01	7.1213e-04	1.1087e-02
1.0100e+01	7.1182e-04	1.1095e-02
1.0200e+01	7.1151e-04	1.1102e-02
1.0300e+01	7.1122e-04	1.1110e-02
1.0400e+01	7.1095e-04	1.1117e-02
1.0500e+01	7.1068e-04	1.1124e-02
1.0600e+01	7.1043e-04	1.1131e-02
1.0700e+01	7.1019e-04	1.1137e-02
1.0800e+01	7.0996e-04	1.1144e-02
1.0900e+01	7.0974e-04	1.1150e-02
1.1000e+01	7.0953e-04	1.1156e-02
1.1100e+01	7.0933e-04	1.1162e-02
1.1200e+01	7.0914e-04	1.1167e-02
1.1300e+01	7.0896e-04	1.1173e-02
1.1400e+01	7.0879e-04	1.1178e-02
1.1500e+01	7.0862e-04	1.1183e-02
1.1600e+01	7.0847e-04	1.1188e-02
1.1700e+01	7.0832e-04	1.1193e-02
1.1800e+01	7.0818e-04	1.1198e-02
1.1900e+01	7.0805e-04	1.1203e-02
1.2000e+01	7.0793e-04	1.1207e-02
1.2100e+01	7.0781e-04	1.1211e-02
1.2200e+01	7.0771e-04	1.1216e-02
1.2300e+01	7.0760e-04	1.1220e-02
1.2400e+01	7.0751e-04	1.1223e-02
1.2500e+01	7.0742e-04	1.1227e-02
1.2600e+01	7.0733e-04	1.1231e-02
1.2700e+01	7.0726e-04	1.1234e-02
1.2800e+01	7.0718e-04	1.1238e-02
1.2900e+01	7.0712e-04	1.1241e-02
1.3000e+01	7.0706e-04	1.1244e-02
1.3100e+01	7.0700e-04	1.1247e-02
1.3200e+01	7.0695e-04	1.1250e-02
1.3300e+01	7.0691e-04	1.1253e-02
1.3400e+01	7.0687e-04	1.1256e-02
1.3500e+01	7.0683e-04	1.1258e-02
1.3600e+01	7.0680e-04	1.1261e-02
1.3700e+01	7.0677e-04	1.1263e-02
1.3800e+01	7.0675e-04	1.1265e-02
1.3900e+01	7.0673e-04	1.1268e-02
1.4000e+01	7.0672e-04	1.1270e-02
1.4100e+01	7.0671e-04	1.1272e-02
1.4200e+01	7.0670e-04	1.1274e-02
1.4300e+01	7.0670e-04	1.1275e-02
1.4400e+01	7.0670e-04	1.1277e-02
1.4500e+01	7.0671e-04	1.1279e-02
1.4600e+01	7.0672e-04	1.1280e-02
1.4700e+01	7.0673e-04	1.1282e-02
1.4800e+01	7.0674e-04	1.1283e-02
1.4900e+01	7.0676e-04	1.1285e-02
1.5000e+01	7.0679e-04	1.1286e-02
