# Supplementary material for: Quantum Calculation of the Collision-Induced Line-Shape Effects in Antiprotonic Helium and the New Accurate Ab Initio p̅He+ –He Potential Energy Surface
Source: J Chem Theory Comput. 2025 Dec 28;22(1):488–501. doi: 10.1021/acs.jctc.5c01636 (PMC12805563; doi:10.1021/acs.jctc.5c01636)
Supplement: Supplementary file 3 [file ct5c01636_si_003.zip › supplementary_material/generalized_cross_sections/1-3_P32.csv]

Ekin	Inelastic contribution to PBXS	PBXS	PSXS
0.001	6.8289196e-05	211.29123	3164.2309
0.002	4.0765775e-05	155.09313	1914.8111
0.003	2.8815291e-05	118.85811	1367.8832
0.004	2.2009273e-05	94.103963	1053.7428
0.005	1.7612897e-05	76.429078	849.23592
0.006	1.4550286e-05	63.360454	705.78032
0.007	1.2304443e-05	53.4201	599.93484
0.008	1.0594461e-05	45.679838	518.90345
0.009	9.2542674e-06	39.532575	455.08525
0.01	8.1793867e-06	34.567491	403.67627
0.02	3.4519909e-06	12.943782	174.35512
0.03	2.0215069e-06	6.8680745	103.33936
0.04	1.3721957e-06	4.3164542	70.604333
0.05	1.0141573e-06	2.9987114	52.319576
0.06	7.9243359e-07	2.225848	40.860506
0.07	6.4407456e-07	1.7316237	33.104096
0.08	5.391541e-07	1.3951529	27.555881
0.09	4.6180564e-07	1.1549472	23.419044
0.1	4.0291106e-07	0.97696804	20.233374
0.11	3.5689462e-07	0.84109294	17.716151
0.12	3.2017393e-07	0.73478442	15.684934
0.13	2.903526e-07	0.64988759	14.017173
0.14	2.6577288e-07	0.5809043	12.627747
0.15	2.4525496e-07	0.52401318	11.455832
0.16	2.279385e-07	0.47648799	10.456898
0.17	2.1318276e-07	0.43633917	9.5976458
0.18	2.0050165e-07	0.4020857	8.8527107
0.19	1.8952034e-07	0.37260556	8.2024494
0.2	1.7994561e-07	0.34703534	7.6314256
0.21	1.7154504e-07	0.32470125	7.1273469
0.22	1.641323e-07	0.30507086	6.6803071
0.23	1.5755641e-07	0.28771856	6.2822348
0.24	1.5169389e-07	0.27230064	5.9264877
0.25	1.4644284e-07	0.25853682	5.6075492
0.26	1.4171855e-07	0.24619662	5.3207983
0.27	1.3745009e-07	0.23508896	5.0623335
0.28	1.3357767e-07	0.22505427	4.8288371
0.29	1.3005059e-07	0.21595837	4.6174682
0.3	1.2682567e-07	0.20768775	4.4257791
0.31	1.238659e-07	0.20014579	4.2516482
0.32	1.2113947e-07	0.1932498	4.0932269
0.33	1.1861888e-07	0.1869287	3.9488959
0.34	1.1628034e-07	0.18112103	3.8172306
0.35	1.1410314e-07	0.17577345	3.6969721
0.36	1.1206921e-07	0.17083948	3.5870032
0.37	1.1016279e-07	0.16627843	3.4863296
0.38	1.0837006e-07	0.16205458	3.3940628
0.39	1.0667887e-07	0.15813641	3.3094067
0.4	1.0507856e-07	0.15449608	3.2316464
0.41	1.0355974e-07	0.15110886	3.1601377
0.42	1.0211412e-07	0.14795277	3.0942995
0.43	1.0073439e-07	0.14500817	3.0336063
0.44	9.9414076e-08	0.14225748	2.9775821
0.45	9.8147474e-08	0.13968493	2.9257952
0.46	9.6929523e-08	0.13727635	2.8778537
0.47	9.5755745e-08	0.13501893	2.8334013
0.48	9.4622175e-08	0.13290111	2.7921137
0.49	9.3525299e-08	0.13091239	2.7536959
0.5	9.2462001e-08	0.12904326	2.717879
0.51	9.142952e-08	0.12728506	2.6844181
0.52	9.0425408e-08	0.12562989	2.6530901
0.53	8.9447496e-08	0.12407052	2.6236913
0.54	8.8493857e-08	0.12260035	2.5960365
0.55	8.7562784e-08	0.12121331	2.5699566
0.56	8.6652763e-08	0.11990385	2.5452977
0.57	8.5762452e-08	0.11866684	2.5219194
0.58	8.4890657e-08	0.11749755	2.4996943
0.59	8.4036321e-08	0.11639163	2.4785062
0.6	8.3198504e-08	0.11534506	2.4582494
0.61	8.2376372e-08	0.11435409	2.4388282
0.62	8.1569183e-08	0.11341529	2.4201554
0.63	8.0776278e-08	0.11252544	2.4021521
0.64	7.9997068e-08	0.11168157	2.3847469
0.65	7.9231029e-08	0.1108809	2.3678749
0.66	7.8477694e-08	0.11012085	2.3514778
0.67	7.7736642e-08	0.10939903	2.3355028
0.68	7.70075e-08	0.10871318	2.3199024
0.69	7.6289928e-08	0.10806121	2.304634
0.7	7.5583622e-08	0.10744117	2.2896591
0.71	7.4888307e-08	0.10685123	2.2749435
0.72	7.4203731e-08	0.10628967	2.2604565
0.73	7.3529668e-08	0.10575488	2.2461707
0.74	7.2865907e-08	0.10524537	2.2320619
0.75	7.2212255e-08	0.10475971	2.2181086
0.76	7.1568535e-08	0.10429659	2.2042919
0.77	7.0934579e-08	0.10385476	2.1905949
0.78	7.0310233e-08	0.10343305	2.1770033
0.79	6.969535e-08	0.10303035	2.1635044
0.8	6.9089791e-08	0.10264564	2.1500871
0.81	6.8493424e-08	0.10227793	2.1367421
0.82	6.7906123e-08	0.10192631	2.1234615
0.83	6.7327766e-08	0.10158992	2.1102387
0.84	6.6758235e-08	0.10126792	2.097068
0.85	6.6197415e-08	0.10095956	2.0839449
0.86	6.5645195e-08	0.10066411	2.0708661
0.87	6.5101465e-08	0.10038087	2.0578286
0.88	6.4566118e-08	0.1001092	2.0448306
0.89	6.4039047e-08	0.099848484	2.0318708
0.9	6.3520148e-08	0.099598137	2.0189485
0.91	6.3009318e-08	0.09935761	2.0060635
0.92	6.2506452e-08	0.099126381	1.9932161
0.93	6.2011449e-08	0.098903957	1.980407
0.94	6.1524208e-08	0.098689868	1.9676373
0.95	6.1044626e-08	0.09848367	1.9549083
0.96	6.0572604e-08	0.098284942	1.9422218
0.97	6.010804e-08	0.098093282	1.9295795
0.98	5.9650835e-08	0.097908312	1.9169836
0.99	5.9200888e-08	0.097729669	1.9044363
1.0	5.8758099e-08	0.097557011	1.8919401
1.1	5.4702215e-08	0.096094861	1.7703578
1.2	5.1255756e-08	0.094953759	1.6567675
1.3	4.8326334e-08	0.093973146	1.5534083
1.4	4.5831703e-08	0.09305284	1.4617285
1.5	4.3699366e-08	0.092133069	1.3823624
1.6	4.1866993e-08	0.091182713	1.3152598
1.7	4.0281853e-08	0.09019148	1.259852
1.8	3.8899848e-08	0.089164057	1.2152093
1.9	3.7684453e-08	0.08811535	1.1801782
2.0	3.660568e-08	0.087066447	1.1534941
2.1	3.5639128e-08	0.086041203	1.1338705
2.2	3.47651e-08	0.085063449	1.1200668
2.3	3.3967824e-08	0.084154848	1.1109358
2.4	3.3234758e-08	0.083333469	1.1054538
2.5	3.2556314e-08	0.082612925	1.1027352
2.6	3.1924057e-08	0.082002115	1.1020364
2.7	3.13321e-08	0.081505368	1.10275
2.8	3.0775661e-08	0.08112289	1.1043947
2.9	3.0250931e-08	0.080851393	1.1066012
3.0	2.9754887e-08	0.080684804	1.1090971
3.1	2.9285099e-08	0.080614975	1.1116913
3.2	2.8839585e-08	0.080632358	1.1142597
3.3	2.8416698e-08	0.080726593	1.1167317
3.4	2.8015037e-08	0.080887017	1.1190775
3.5	2.763338e-08	0.081103073	1.1212985
3.6	2.7270638e-08	0.081364632	1.1234175
3.7	2.692582e-08	0.081662231	1.1254717
3.8	2.6598272e-08	0.081987238	1.1275064
3.9	2.6286591e-08	0.082331952	1.1295702
4.0	2.5990258e-08	0.082689657	1.1317117
4.1	2.5708418e-08	0.083054627	1.1339765
4.2	2.5440347e-08	0.083422106	1.1364054
4.3	2.5185316e-08	0.083788264	1.1390332
4.4	2.4942619e-08	0.084150128	1.1418884
4.5	2.471158e-08	0.084505514	1.1449925
4.6	2.4491543e-08	0.084852946	1.1483602
4.7	2.4281883e-08	0.08519157	1.1519999
4.8	2.4081999e-08	0.085521072	1.1559143
4.9	2.3891319e-08	0.085841595	1.1601005
5.0	2.3709296e-08	0.086153658	1.1645512
5.5	2.2912254e-08	0.087622302	1.1902905
6.0	2.2265944e-08	0.089054952	1.2201399
7.0	2.1286437e-08	0.092288128	1.2835319
8.0	2.0591704e-08	0.096126725	1.3446106
9.0	2.0096954e-08	0.10022034	1.402525
10.0	1.9752152e-08	0.10427254	1.4587824
11.0	1.952175e-08	0.1082283	1.513915
12.0	1.9378713e-08	0.11214783	1.5675434
13.0	1.9303861e-08	0.11608279	1.6192127
14.0	1.9283864e-08	0.12003832	1.6687833
15.0	1.9309739e-08	0.1239899	1.716376
16.0	1.9374383e-08	0.1279121	1.7622139
17.0	1.947234e-08	0.13179109	1.8064884
18.0	1.959928e-08	0.13562522	1.8493227
19.0	1.9751473e-08	0.1394201	1.890795
20.0	1.9926421e-08	0.1431817	1.9309609
21.0	2.0121549e-08	0.14691342	1.969875
22.0	2.0334996e-08	0.15061628	2.0076028
23.0	2.0564986e-08	0.15428938	2.0442152
24.0	2.0810614e-08	0.15793108	2.079781
25.0	2.107059e-08	0.16154046	2.1143664
26.0	2.1344048e-08	0.1651176	2.1480312
27.0	2.1629948e-08	0.16866308	2.1808266
28.0	2.1927986e-08	0.17217792	2.2127971
29.0	2.2237354e-08	0.17566351	2.2439838
30.0	2.2557634e-08	0.17912108	2.2744245
31.0	2.28884e-08	0.1825515	2.3041538
32.0	2.322906e-08	0.18595542	2.3332044
33.0	2.3579788e-08	0.18933349	2.3616085
34.0	2.3940047e-08	0.19268626	2.3893964
35.0	2.4309558e-08	0.19601409	2.4165956
36.0	2.4687824e-08	0.19931741	2.4432321
37.0	2.5075175e-08	0.20259679	2.4693307
38.0	2.5471219e-08	0.20585285	2.4949142
39.0	2.587585e-08	0.20908612	2.5200037
40.0	2.62887e-08	0.21229712	2.5446184
41.0	2.6710229e-08	0.21548642	2.5687772
42.0	2.7140079e-08	0.21865462	2.5924978
43.0	2.7578163e-08	0.22180224	2.615797
44.0	2.8024364e-08	0.22492969	2.63869
45.0	2.8478422e-08	0.22803738	2.6611912
46.0	2.8940785e-08	0.23112577	2.6833147
47.0	2.9411171e-08	0.23419529	2.7050739
48.0	2.9889531e-08	0.23724633	2.7264814
49.0	3.037565e-08	0.24027921	2.7475488
50.0	3.0870042e-08	0.24329427	2.7682875
55.0	3.3461653e-08	0.25811525	2.8674103
60.0	3.6254429e-08	0.27254137	2.9597242
65.0	3.9251588e-08	0.2866075	3.0461454
70.0	4.245816e-08	0.30034325	3.127421
75.0	4.588048e-08	0.31377432	3.2041537
80.0	4.9525283e-08	0.32692314	3.2768487
85.0	5.3400347e-08	0.33980931	3.345934
90.0	5.751362e-08	0.3524501	3.4117517
95.0	6.1873833e-08	0.36486085	3.4746242
100.0	6.6489659e-08	0.37705531	3.5348082
110.0	7.6529105e-08	0.40084349	3.6479859
