# Supplementary material for: Quantum Calculation of the Collision-Induced Line-Shape Effects in Antiprotonic Helium and the New Accurate Ab Initio p̅He+ –He Potential Energy Surface
Source: J Chem Theory Comput. 2025 Dec 28;22(1):488–501. doi: 10.1021/acs.jctc.5c01636 (PMC12805563; doi:10.1021/acs.jctc.5c01636)
Supplement: Supplementary file 3 [file ct5c01636_si_003.zip › supplementary_material/generalized_cross_sections/0-0_P31.csv]

Ekin	Inelastic contribution to PBXS	PBXS	PSXS
0.001	9.4101074e-05	1482.2442	8268.63
0.002	4.742691e-05	799.04061	4287.8963
0.003	3.0175031e-05	500.26973	2773.5862
0.004	2.1437123e-05	342.76243	1991.4214
0.005	1.6266848e-05	249.51879	1522.1156
0.006	1.290136e-05	189.74576	1213.4634
0.007	1.056312e-05	149.13073	997.32406
0.008	8.8593832e-06	120.27569	838.86063
0.009	7.5719673e-06	99.040301	718.52672
0.01	6.5707466e-06	82.959296	624.56815
0.02	2.5222024e-06	24.181573	241.0259
0.03	1.4238856e-06	11.267069	136.10368
0.04	9.4838517e-07	6.4579277	90.742031
0.05	6.9318033e-07	4.1631027	66.518552
0.06	5.3792321e-07	2.8958066	51.886769
0.07	4.3535906e-07	2.1249932	42.303818
0.08	3.6353544e-07	1.6229146	35.658253
0.09	3.1100671e-07	1.2787918	30.849648
0.1	2.7127869e-07	1.0335204	27.254248
0.11	2.4041982e-07	0.85324458	24.494964
0.12	2.1592443e-07	0.71744539	22.331888
0.13	1.961275e-07	0.61310166	20.605918
0.14	1.7988358e-07	0.53162735	19.207843
0.15	1.6638125e-07	0.46717385	18.060489
0.16	1.5503116e-07	0.41564401	17.107959
0.17	1.4539588e-07	0.3740966	16.308883
0.18	1.3714454e-07	0.34037395	15.632077
0.19	1.3002267e-07	0.31286238	15.053644
0.2	1.2383162e-07	0.29033378	14.55501
0.21	1.1841431e-07	0.27183866	14.121559
0.22	1.1364504e-07	0.25663232	13.741657
0.23	1.0942213e-07	0.24412298	13.405959
0.24	1.0566261e-07	0.23383475	13.106893
0.25	1.0229812e-07	0.22538083	12.838277
0.26	9.9271985e-08	0.21844375	12.595036
0.27	9.6536833e-08	0.21276078	12.372982
0.28	9.405286e-08	0.20811282	12.168639
0.29	9.1786424e-08	0.20431604	11.979119
0.3	8.9708956e-08	0.20121542	11.802012
0.31	8.779609e-08	0.1986797	11.635305
0.32	8.6026967e-08	0.19659743	11.477316
0.33	8.438367e-08	0.19487385	11.326637
0.34	8.2850766e-08	0.19342835	11.182093
0.35	8.1414928e-08	0.19219241	11.042705
0.36	8.0064626e-08	0.19110791	10.907656
0.37	7.8789865e-08	0.19012575	10.776271
0.38	7.7581969e-08	0.18920464	10.647992
0.39	7.6433398e-08	0.1883101	10.522362
0.4	7.5337596e-08	0.1874136	10.399009
0.41	7.4288856e-08	0.18649183	10.277631
0.42	7.3282208e-08	0.185526	10.157991
0.43	7.2313323e-08	0.18450131	10.0399
0.44	7.1378432e-08	0.18340641	9.9232127
0.45	7.0474251e-08	0.18223295	9.8078216
0.46	6.9597918e-08	0.18097519	9.6936479
0.47	6.8746944e-08	0.17962961	9.5806384
0.48	6.791916e-08	0.17819463	9.4687601
0.49	6.7112678e-08	0.17667027	9.3579966
0.5	6.6325858e-08	0.17505792	9.248345
0.51	6.5557271e-08	0.17336012	9.1398127
0.52	6.4805675e-08	0.17158031	9.0324154
0.53	6.4069991e-08	0.16972272	8.9261746
0.54	6.334928e-08	0.16779212	8.8211164
0.55	6.2642725e-08	0.16579376	8.7172696
0.56	6.1949616e-08	0.1637332	8.6146646
0.57	6.1269335e-08	0.16161621	8.5133326
0.58	6.0601343e-08	0.15944871	8.4133045
0.59	5.9945168e-08	0.15723662	8.3146105
0.6	5.9300399e-08	0.15498587	8.2172793
0.61	5.8666676e-08	0.1527023	8.1213378
0.62	5.804368e-08	0.15039162	8.0268109
0.63	5.7431129e-08	0.14805937	7.9337208
0.64	5.6828776e-08	0.14571091	7.8420876
0.65	5.6236404e-08	0.14335135	7.7519285
0.66	5.5653798e-08	0.14098558	7.6632581
0.67	5.5080783e-08	0.13861825	7.5760883
0.68	5.4517195e-08	0.13625371	7.4904283
0.69	5.3962881e-08	0.13389608	7.4062847
0.7	5.3417699e-08	0.13154919	7.3236613
0.71	5.2881517e-08	0.12921661	7.24256
0.72	5.2354209e-08	0.12690164	7.1629796
0.73	5.1835656e-08	0.12460733	7.0849173
0.74	5.1325742e-08	0.12233647	7.0083678
0.75	5.0824357e-08	0.12009161	6.9333238
0.76	5.0331391e-08	0.11787506	6.8597763
0.77	4.9846739e-08	0.11568891	6.7877145
0.78	4.9370295e-08	0.11353501	6.7171258
0.79	4.8901956e-08	0.11141504	6.6479964
0.8	4.8441618e-08	0.10933046	6.5803108
0.81	4.7989179e-08	0.10728256	6.5140525
0.82	4.7544536e-08	0.10527244	6.4492037
0.83	4.7107588e-08	0.10330105	6.3857459
0.84	4.667823e-08	0.10136917	6.3236592
0.85	4.625636e-08	0.099477468	6.2629232
0.86	4.5841875e-08	0.097626443	6.2035168
0.87	4.5434673e-08	0.095816492	6.145418
0.88	4.5034648e-08	0.094047889	6.0886046
0.89	4.4641698e-08	0.092320803	6.0330538
0.9	4.4255718e-08	0.090635306	5.9787422
0.91	4.3876604e-08	0.088991378	5.9256465
0.92	4.3504252e-08	0.087388917	5.8737428
0.93	4.3138557e-08	0.085827745	5.8230073
0.94	4.2779427e-08	0.084307615	5.7734158
0.95	4.2426734e-08	0.082828215	5.7249441
0.96	4.2080386e-08	0.08138918	5.6775682
0.97	4.1740279e-08	0.079990089	5.6312639
0.98	4.140631e-08	0.078630478	5.586007
0.99	4.1078376e-08	0.077309839	5.5417737
1.0	4.0756373e-08	0.076027629	5.49854
1.1	3.7840523e-08	0.065180485	5.1160867
1.2	3.5410849e-08	0.057431177	4.8092605
1.3	3.3380399e-08	0.052062604	4.559307
1.4	3.1674469e-08	0.048424413	4.3512251
1.5	3.0230516e-08	0.045974936	4.1734865
1.6	2.8997073e-08	0.0442875	4.0175118
1.7	2.7932319e-08	0.043041923	3.8771078
1.8	2.7002629e-08	0.042010429	3.7479474
1.9	2.6181228e-08	0.041041935	3.6271209
2.0	2.5446991e-08	0.040046383	3.512763
2.1	2.4783425e-08	0.038980002	3.4037497
2.2	2.4177757e-08	0.037832066	3.2994585
2.3	2.3620177e-08	0.036613559	3.1995851
2.4	2.3103173e-08	0.035348004	3.1040075
2.5	2.2621032e-08	0.034064478	3.0126925
2.6	2.2169388e-08	0.032792662	2.9256328
2.7	2.1744888e-08	0.031559634	2.8428097
2.8	2.1344929e-08	0.030388031	2.7641728
2.9	2.0967449e-08	0.029295238	2.6896326
3.0	2.0610782e-08	0.028293282	2.6190587
3.1	2.0273537e-08	0.027389165	2.5522859
3.2	1.9954524e-08	0.026585471	2.4891192
3.3	1.9652677e-08	0.025881088	2.429342
3.4	1.9367039e-08	0.025271972	2.372724
3.5	1.9096713e-08	0.024751884	2.3190281
3.6	1.8840856e-08	0.02431307	2.2680174
3.7	1.8598651e-08	0.023946856	2.2194604
3.8	1.8369325e-08	0.023644152	2.1731355
3.9	1.8152132e-08	0.023395866	2.1288341
4.0	1.7946352e-08	0.02319322	2.0863629
4.1	1.7751293e-08	0.023027988	2.0455453
4.2	1.7566293e-08	0.022892662	2.006222
4.3	1.7390719e-08	0.022780555	1.9682505
4.4	1.7223971e-08	0.022685853	1.9315054
4.5	1.7065471e-08	0.022603626	1.8958767
4.6	1.6914683e-08	0.022529811	1.8612694
4.7	1.6771096e-08	0.02246117	1.8276017
4.8	1.6634235e-08	0.022395226	1.7948041
4.9	1.6503658e-08	0.022330193	1.7628179
5.0	1.6378942e-08	0.022264897	1.7315938
5.5	1.5830886e-08	0.021925386	1.5856774
6.0	1.5383204e-08	0.021611411	1.4547709
7.0	1.4699388e-08	0.021411079	1.231315
8.0	1.4215952e-08	0.02190398	1.0486178
9.0	1.3876234e-08	0.022780249	0.89450497
10.0	1.3642664e-08	0.023762738	0.76041711
11.0	1.3488145e-08	0.024783952	0.6415922
12.0	1.3393659e-08	0.02586949	0.53530459
13.0	1.3346354e-08	0.027034062	0.43953171
14.0	1.333757e-08	0.028260236	0.35251997
15.0	1.3361045e-08	0.029518564	0.27279007
16.0	1.3411939e-08	0.030787222	0.19917123
17.0	1.3486308e-08	0.032056688	0.13078324
18.0	1.3580945e-08	0.033325686	0.066959516
19.0	1.3693353e-08	0.034595644	0.0071670104
20.0	1.3821596e-08	0.035866767	-0.049040418
21.0	1.3964111e-08	0.037137332	-0.1020484
22.0	1.411962e-08	0.038404721	-0.15219538
23.0	1.4287027e-08	0.039666304	-0.19977398
24.0	1.4465408e-08	0.040920092	-0.24503359
25.0	1.4653977e-08	0.042165087	-0.28818815
26.0	1.4852107e-08	0.043401035	-0.32942201
27.0	1.5059267e-08	0.044627966	-0.36889404
28.0	1.5275002e-08	0.045845976	-0.40674347
29.0	1.5498925e-08	0.047055177	-0.44309473
30.0	1.5730693e-08	0.048255566	-0.47805921
31.0	1.5970008e-08	0.049446991	-0.51173646
32.0	1.6216603e-08	0.05062929	-0.54421633
33.0	1.6470278e-08	0.051802396	-0.57558048
34.0	1.6730839e-08	0.052966299	-0.60590259
35.0	1.6998121e-08	0.054121006	-0.63524865
36.0	1.7271969e-08	0.05526659	-0.66367835
37.0	1.7552266e-08	0.0564032	-0.69124638
38.0	1.7838916e-08	0.057531017	-0.71800278
39.0	1.8131839e-08	0.058650182	-0.74399305
40.0	1.8430969e-08	0.059760819	-0.7692589
41.0	1.8736245e-08	0.060863067	-0.7938391
42.0	1.9047623e-08	0.061957081	-0.81776972
43.0	1.9365053e-08	0.063042992	-0.84108398
44.0	1.9688479e-08	0.064120901	-0.86381226
45.0	2.0017852e-08	0.065190914	-0.88598275
46.0	2.0353151e-08	0.066253168	-0.90762184
47.0	2.0694356e-08	0.067307807	-0.92875428
48.0	2.1041476e-08	0.06835496	-0.94940304
49.0	2.1394506e-08	0.069394742	-0.96958937
50.0	2.1753466e-08	0.070427271	-0.98933315
55.0	2.3637322e-08	0.075485731	-1.0820332
60.0	2.5670473e-08	0.0803811	-1.1660493
65.0	2.7856075e-08	0.085126413	-1.242854
70.0	3.0198314e-08	0.089733306	-1.3135701
75.0	3.2701925e-08	0.094212149	-1.3790858
80.0	3.5372455e-08	0.098572121	-1.4400916
85.0	3.8216093e-08	0.10282137	-1.4971703
90.0	4.1238809e-08	0.10696717	-1.5507806
95.0	4.4447481e-08	0.11101605	-1.6013162
100.0	4.7849257e-08	0.1149739	-1.6491045
110.0	5.5261444e-08	0.12263721	-1.7375025
