# Supplementary material for: Quantum Calculation of the Collision-Induced Line-Shape Effects in Antiprotonic Helium and the New Accurate Ab Initio p̅He+ –He Potential Energy Surface
Source: J Chem Theory Comput. 2025 Dec 28;22(1):488–501. doi: 10.1021/acs.jctc.5c01636 (PMC12805563; doi:10.1021/acs.jctc.5c01636)
Supplement: Supplementary file 3 [file ct5c01636_si_003.zip › supplementary_material/generalized_cross_sections/3-5_P34.csv]

Ekin	Inelastic contribution to PBXS	PBXS	PSXS
0.001	0.00013900149	3595.3667	12581.795
0.002	9.3814569e-05	3120.8024	8038.1384
0.003	7.3637248e-05	2750.6126	6012.1216
0.004	6.163145e-05	2453.9342	4821.0901
0.005	5.3490815e-05	2210.9749	4027.2314
0.006	4.7533241e-05	2008.4577	3457.5733
0.007	4.294723e-05	1837.1442	3028.1079
0.008	3.928703e-05	1690.4077	2692.5536
0.009	3.6285065e-05	1563.3715	2423.1277
0.01	3.3769943e-05	1452.3668	2202.075
0.02	2.06752e-05	818.31324	1145.3078
0.03	1.5272902e-05	544.83604	771.99683
0.04	1.2234054e-05	395.74506	582.58376
0.05	1.0271947e-05	303.54377	468.7156
0.06	8.9028067e-06	241.79646	393.19195
0.07	7.8992128e-06	198.0998	339.80913
0.08	7.1385082e-06	165.90018	300.37233
0.09	6.548046e-06	141.42886	270.28636
0.1	6.0817592e-06	122.37616	246.77137
0.11	5.7088669e-06	107.25439	228.04481
0.12	5.4079249e-06	95.066076	212.90944
0.13	5.1634697e-06	85.119946	200.53016
0.14	4.9640187e-06	76.923302	190.30575
0.15	4.8008255e-06	70.116383	181.79157
0.16	4.667076e-06	64.430833	174.65098
0.17	4.5573539e-06	59.662579	168.62392
0.18	4.4672757e-06	55.653648	163.5058
0.19	4.3932373e-06	52.279686	159.13317
0.2	4.3322344e-06	49.441223	155.37357
0.21	4.2817345e-06	47.057446	152.11845
0.22	4.2395831e-06	45.061708	149.27793
0.23	4.2039361e-06	43.398239	146.77699
0.24	4.1732113e-06	42.019734	144.55269
0.25	4.1460436e-06	40.885555	142.55196
0.26	4.1212676e-06	39.960403	140.73003
0.27	4.0978881e-06	39.213326	139.04909
0.28	4.0750645e-06	38.61698	137.47734
0.29	4.0520959e-06	38.147081	135.98811
0.3	4.0284086e-06	37.781997	134.55923
0.31	4.0035442e-06	37.502438	133.17244
0.32	3.977149e-06	37.291226	131.81287
0.33	3.9489632e-06	37.133113	130.46864
0.34	3.918811e-06	37.014629	129.13046
0.35	3.8865903e-06	36.923962	127.79124
0.36	3.8522629e-06	36.850844	126.44583
0.37	3.8158453e-06	36.786444	125.09068
0.38	3.7773994e-06	36.723264	123.72361
0.39	3.7370239e-06	36.65504	122.34357
0.4	3.6948468e-06	36.576638	120.95039
0.41	3.651018e-06	36.48395	119.54466
0.42	3.6057025e-06	36.373795	118.12752
0.43	3.5590755e-06	36.243814	116.70053
0.44	3.511317e-06	36.092376	115.26554
0.45	3.4626075e-06	35.918483	113.82461
0.46	3.4131255e-06	35.721678	112.37991
0.47	3.3630435e-06	35.501967	110.93367
0.48	3.3125272e-06	35.259737	109.48809
0.49	3.2617328e-06	34.99569	108.04533
0.5	3.2108065e-06	34.710775	106.60745
0.51	3.1598839e-06	34.406136	105.17643
0.52	3.1090892e-06	34.083063	103.7541
0.53	3.0585353e-06	33.742942	102.34217
0.54	3.0083239e-06	33.387229	100.94219
0.55	2.958546e-06	33.017407	99.555597
0.56	2.9092821e-06	32.634971	98.183655
0.57	2.8606028e-06	32.241397	96.82751
0.58	2.8125694e-06	31.838133	95.488169
0.59	2.7652346e-06	31.426577	94.166514
0.6	2.7186429e-06	31.008075	92.863307
0.61	2.6728316e-06	30.583906	91.579199
0.62	2.6278312e-06	30.155281	90.314736
0.63	2.5836662e-06	29.723337	89.07037
0.64	2.5403554e-06	29.289139	87.846463
0.65	2.4979127e-06	28.853672	86.643299
0.66	2.4563477e-06	28.41785	85.461085
0.67	2.415666e-06	27.982513	84.299964
0.68	2.3758696e-06	27.548428	83.160017
0.69	2.3369576e-06	27.116296	82.041272
0.7	2.2989264e-06	26.686749	80.943707
0.71	2.2617699e-06	26.260359	79.867257
0.72	2.2254802e-06	25.837638	78.811818
0.73	2.1900476e-06	25.419043	77.777252
0.74	2.1554609e-06	25.004979	76.76339
0.75	2.1217076e-06	24.595801	75.770037
0.76	2.0887743e-06	24.191821	74.796973
0.77	2.0566466e-06	23.793308	73.84396
0.78	2.0253096e-06	23.400492	72.91074
0.79	1.9947476e-06	23.013568	71.997041
0.8	1.9649447e-06	22.6327	71.102579
0.81	1.9358847e-06	22.258019	70.227058
0.82	1.9075509e-06	21.88963	69.370173
0.83	1.8799269e-06	21.527616	68.531614
0.84	1.852996e-06	21.172034	67.711062
0.85	1.8267415e-06	20.822922	66.908197
0.86	1.801147e-06	20.4803	66.122693
0.87	1.7761958e-06	20.144172	65.354223
0.88	1.7518719e-06	19.814524	64.60246
0.89	1.7281591e-06	19.491334	63.867076
0.9	1.7050416e-06	19.174564	63.147743
0.91	1.6825039e-06	18.864168	62.444134
0.92	1.6605306e-06	18.56009	61.755925
0.93	1.6391067e-06	18.262266	61.082794
0.94	1.6182175e-06	17.970625	60.424422
0.95	1.5978486e-06	17.68509	59.780492
0.96	1.577986e-06	17.405579	59.150692
0.97	1.5586158e-06	17.132005	58.534713
0.98	1.5397247e-06	16.864277	57.93225
0.99	1.5212996e-06	16.602302	57.343005
1.0	1.5033278e-06	16.345985	56.76668
1.1	1.345896e-06	14.071897	51.652514
1.2	1.2221227e-06	12.253604	47.542036
1.3	1.1238603e-06	10.799861	44.220897
1.4	1.0450752e-06	9.6350404	41.518127
1.5	9.8122805e-07	8.6989175	39.298329
1.6	9.288673e-07	7.944047	37.454459
1.7	8.8534021e-07	7.3329356	35.901968
1.8	8.485972e-07	6.8357025	34.574263
1.9	8.1705119e-07	6.4283343	33.419216
2.0	7.8947845e-07	6.0914392	32.396437
2.1	7.6494385e-07	5.8093634	31.475062
2.2	7.4274206e-07	5.5695445	30.631897
2.3	7.2234959e-07	5.3620078	29.849851
2.4	7.0335244e-07	5.1789475	29.116594
2.5	6.8554369e-07	5.0143616	28.423432
2.6	6.6869893e-07	4.8637272	27.764375
2.7	6.5268695e-07	4.7237118	27.135395
2.8	6.3741913e-07	4.5919207	26.53384
2.9	6.2283624e-07	4.466682	25.957986
3.0	6.0889889e-07	4.3468666	25.406705
3.1	5.9557899e-07	4.2317422	24.879223
3.2	5.8285667e-07	4.1208574	24.374957
3.3	5.7071546e-07	4.0139523	23.893393
3.4	5.5914031e-07	3.9108912	23.43402
3.5	5.4811624e-07	3.8116133	22.996289
3.6	5.376033e-07	3.7160979	22.579588
3.7	5.2763359e-07	3.6243405	22.183239
3.8	5.1816438e-07	3.5363371	21.8065
3.9	5.0917658e-07	3.4520748	21.448576
4.0	5.0065017e-07	3.3715258	21.108626
4.1	4.9256446e-07	3.2946457	20.785779
4.2	4.8489825e-07	3.2213723	20.479145
4.3	4.7763044e-07	3.1516265	20.187824
4.4	4.7073902e-07	3.0853135	19.91092
4.5	4.6420303e-07	3.0223252	19.64755
4.6	4.5800158e-07	2.9625415	19.396848
4.7	4.5211428e-07	2.9058333	19.157976
4.8	4.4652136e-07	2.8520641	18.930128
4.9	4.4118426e-07	2.8010924	18.712535
5.0	4.3612409e-07	2.7527738	18.504465
5.5	4.1410731e-07	2.5459159	17.584449
6.0	3.9632421e-07	2.3845768	16.817777
7.0	3.688871e-07	2.1461365	15.581067
8.0	3.4838458e-07	1.9701688	14.609611
9.0	3.3264948e-07	1.8312041	13.831724
10.0	3.2054537e-07	1.7200518	13.202908
11.0	3.1124313e-07	1.6311825	12.686253
12.0	3.0403876e-07	1.559574	12.252599
13.0	2.9843588e-07	1.5008328	11.881334
14.0	2.9407449e-07	1.4516138	11.558829
15.0	2.9070774e-07	1.4096275	11.275978
16.0	2.8817547e-07	1.3733909	11.026252
17.0	2.8632666e-07	1.3419122	10.804513
18.0	2.8507314e-07	1.3144658	10.606495
19.0	2.8433324e-07	1.2904676	10.42862
20.0	2.8404985e-07	1.2694151	10.26791
21.0	2.8414309e-07	1.2508722	10.121926
22.0	2.8457721e-07	1.2344698	9.9887008
23.0	2.8531317e-07	1.2199001	9.8666334
24.0	2.8631852e-07	1.206911	9.7544079
25.0	2.8757881e-07	1.1952995	9.6509266
26.0	2.8904862e-07	1.1849011	9.5552548
27.0	2.9072056e-07	1.1755785	9.4665811
28.0	2.9257827e-07	1.1672162	9.3841972
29.0	2.9419842e-07	1.1596529	9.2715116
30.0	2.9638466e-07	1.1529274	9.1988883
31.0	2.9870828e-07	1.1468999	9.1328883
32.0	3.0117102e-07	1.1415008	9.0710502
37.0	3.1532981e-07	1.1220517	8.8132944
38.0	3.1848541e-07	1.1193754	8.7701684
39.0	3.2175207e-07	1.1170273	8.729418
40.0	3.2510113e-07	1.114981	8.6908279
41.0	3.2854228e-07	1.1132128	8.6541879
42.0	3.3207225e-07	1.1117021	8.6194788
43.0	3.3568865e-07	1.1104304	8.5865002
44.0	3.3940219e-07	1.1093801	8.5550939
45.0	3.4318465e-07	1.1085349	8.5252681
46.0	3.4704734e-07	1.1078806	8.4968565
47.0	3.5098814e-07	1.1074039	8.4697321
48.0	3.5501902e-07	1.1070933	8.4439117
49.0	3.5911217e-07	1.1069371	8.4192718
50.0	3.6327918e-07	1.1069252	8.3956923
55.0	3.8520534e-07	1.1087284	8.2925342
60.0	4.0886437e-07	1.1130107	8.209234
65.0	4.3419903e-07	1.119135	8.1413085
70.0	4.6117499e-07	1.1266518	8.0854615
75.0	4.8980381e-07	1.1352358	8.0392908
85.0	5.5198286e-07	1.1547044	7.9690155
90.0	5.8558663e-07	1.1652705	7.9424151
95.0	6.2091607e-07	1.1762373	7.9202737
100.0	6.5800432e-07	1.187522	7.9019018
110.0	7.3762221e-07	1.2107893	7.8742315
