# Supplementary material for: Quantum Calculation of the Collision-Induced Line-Shape Effects in Antiprotonic Helium and the New Accurate Ab Initio p̅He+ –He Potential Energy Surface
Source: J Chem Theory Comput. 2025 Dec 28;22(1):488–501. doi: 10.1021/acs.jctc.5c01636 (PMC12805563; doi:10.1021/acs.jctc.5c01636)
Supplement: Supplementary file 3 [file ct5c01636_si_003.zip › supplementary_material/generalized_cross_sections/3-5_P35.csv]

Ekin	Inelastic contribution to PBXS	PBXS	PSXS
0.001	0.00010950213	492.57287	4825.2452
0.002	7.7244216e-05	478.86094	3353.3527
0.003	6.2937891e-05	465.82283	2692.6184
0.004	5.4407923e-05	453.41089	2294.5674
0.005	4.8590174e-05	441.58188	2020.6172
0.006	4.430126e-05	430.29645	1817.0377
0.007	4.0974455e-05	419.51871	1657.9962
0.008	3.8299725e-05	409.21588	1529.3041
0.009	3.6091238e-05	399.35795	1422.4224
0.01	3.4229901e-05	389.91737	1331.8569
0.02	2.4410024e-05	313.75952	844.08387
0.03	2.0440181e-05	260.63031	637.35811
0.04	1.8396994e-05	221.78537	522.64971
0.05	1.7287694e-05	192.4655	450.96086
0.06	1.6729081e-05	169.87502	403.17583
0.07	1.6537941e-05	152.27844	370.15046
0.08	1.6613618e-05	138.55408	346.91424
0.09	1.6894325e-05	127.95506	330.50628
0.1	1.733785e-05	119.97217	319.02951
0.11	1.7911896e-05	114.24988	311.1886
0.12	1.8588737e-05	110.53151	306.04523
0.13	1.9342106e-05	108.62089	302.88069
0.14	2.0145392e-05	108.35402	301.11621
0.15	2.097079e-05	109.57733	300.26684
0.16	2.178922e-05	112.13129	299.91633
0.17	2.257095e-05	115.83903	299.70572
0.18	2.328679e-05	120.50043	299.33085
0.19	2.3909694e-05	125.89188	298.54486
0.2	2.4416517e-05	131.77174	297.16248
0.21	2.4789614e-05	137.89039	295.06301
0.22	2.5017998e-05	144.00332	292.19002
0.23	2.5097849e-05	149.88481	288.54661
0.24	2.5032289e-05	155.34008	284.18632
0.25	2.4830495e-05	160.21388	279.20091
0.26	2.4506344e-05	164.39482	273.70664
0.27	2.4076829e-05	167.81516	267.831
0.28	2.3560482e-05	170.44707	261.70121
0.29	2.2975999e-05	172.29639	255.43552
0.3	2.2341165e-05	173.39523	249.13746
0.31	2.1672114e-05	173.79439	242.89293
0.32	2.0982911e-05	173.55659	236.76945
0.33	2.0285391e-05	172.75067	230.81705
0.34	1.9589189e-05	171.44716	225.07022
0.35	1.8901899e-05	169.71498	219.55023
0.36	1.8229308e-05	167.61931	214.26773
0.37	1.7575653e-05	165.22025	209.22507
0.38	1.6943885e-05	162.57218	204.41847
0.39	1.6335911e-05	159.72358	199.83983
0.4	1.5752812e-05	156.71712	195.4782
0.41	1.5195031e-05	153.59008	191.32092
0.42	1.4662525e-05	150.37469	187.35453
0.43	1.4154895e-05	147.0987	183.56541
0.44	1.3671487e-05	143.78582	179.94024
0.45	1.3211472e-05	140.45625	176.4663
0.46	1.2773906e-05	137.12704	173.13171
0.47	1.235778e-05	133.8126	169.92545
0.48	1.1962056e-05	130.52496	166.8375
0.49	1.158569e-05	127.27414	163.85878
0.5	1.1227653e-05	124.06842	160.98112
0.51	1.0886945e-05	120.91458	158.19723
0.52	1.0562599e-05	117.8181	155.50062
0.53	1.0253696e-05	114.78334	152.88555
0.54	9.9593562e-06	111.81372	150.34691
0.55	9.6787516e-06	108.91183	147.8802
0.56	9.4110989e-06	106.07954	145.48145
0.57	9.1556612e-06	103.31816	143.14714
0.58	8.9117467e-06	100.62843	140.87415
0.59	8.6787064e-06	98.010701	138.65972
0.6	8.455932e-06	95.464919	136.50137
0.61	8.2428543e-06	92.990725	134.39691
0.62	8.0389399e-06	90.587494	132.34435
0.63	7.84369e-06	88.254376	130.34191
0.64	7.6566374e-06	85.990337	128.38795
0.65	7.4773451e-06	83.79419	126.481
0.66	7.3054036e-06	81.664623	124.61968
0.67	7.1404293e-06	79.600227	122.80272
0.68	6.982063e-06	77.599515	121.02895
0.69	6.8299676e-06	75.660938	119.29724
0.7	6.683827e-06	73.782909	117.60656
0.71	6.5433446e-06	71.963807	115.9559
0.72	6.4082416e-06	70.201998	114.34431
0.73	6.2782563e-06	68.495839	112.77088
0.74	6.1531423e-06	66.84369	111.23472
0.75	6.0326681e-06	65.243919	109.73498
0.76	5.9166155e-06	63.694913	108.27084
0.77	5.804779e-06	62.195077	106.8415
0.78	5.6969649e-06	60.742843	105.44615
0.79	5.5929906e-06	59.336671	104.08405
0.8	5.4926835e-06	57.975054	102.75444
0.81	5.3958807e-06	56.656519	101.45658
0.82	5.3024285e-06	55.379629	100.18975
0.83	5.2121811e-06	54.142984	98.953247
0.84	5.125001e-06	52.945224	97.746379
0.85	5.0407577e-06	51.785027	96.568464
0.86	4.9593278e-06	50.661111	95.418833
0.87	4.8805942e-06	49.572232	94.296829
0.88	4.804446e-06	48.517186	93.201808
0.89	4.7307777e-06	47.494811	92.133139
0.9	4.6594895e-06	46.50398	91.090199
0.91	4.5904862e-06	45.543605	90.07238
0.92	4.5236778e-06	44.612637	89.079083
0.93	4.4589781e-06	43.710062	88.109724
0.94	4.3963056e-06	42.834903	87.163726
0.95	4.3355825e-06	41.986217	86.240527
0.96	4.2767347e-06	41.163096	85.339574
0.97	4.2196917e-06	40.364664	84.460326
0.98	4.164386e-06	39.590078	83.602253
0.99	4.1107536e-06	38.838526	82.764837
1.0	4.0587331e-06	38.109226	81.947568
1.1	3.615497e-06	31.887681	74.778801
1.2	3.2824629e-06	27.218748	69.141711
1.3	3.0287803e-06	23.678419	64.684829
1.4	2.8327412e-06	20.97329	61.130285
1.5	2.678865e-06	18.895379	58.258446
1.6	2.5557021e-06	17.292629	55.895917
1.7	2.4546314e-06	16.050254	53.906729
1.8	2.3691511e-06	15.079282	52.185864
1.9	2.2944234e-06	14.309689	50.65418
2.0	2.2269479e-06	13.686311	49.25403
2.1	2.1642957e-06	13.166227	47.945231
2.2	2.1048751e-06	12.716845	46.701285
2.3	2.0477223e-06	12.314234	45.505952
2.4	1.9923203e-06	11.941559	44.350296
2.5	1.9383587e-06	11.587599	43.230274
2.6	1.8859893e-06	11.245389	42.144885
2.7	1.8351832e-06	10.911055	41.094826
2.8	1.7860516e-06	10.582852	40.081561
2.9	1.7387076e-06	10.260415	39.106726
3.0	1.6932551e-06	9.9442022	38.171762
3.1	1.6497715e-06	9.6350939	37.277722
3.2	1.6083053e-06	9.3341258	36.425189
3.3	1.5688761e-06	9.0423168	35.61426
3.4	1.5314775e-06	8.7605677	34.844574
3.5	1.4960804e-06	8.4896104	34.115372
3.6	1.4626373e-06	8.2299884	33.425553
3.7	1.431086e-06	7.9820591	32.773742
3.8	1.40129e-06	7.7460071	32.158356
3.9	1.3732962e-06	7.5218639	31.577657
4.0	1.3469532e-06	7.3095293	31.0298
4.1	1.3221725e-06	7.1087931	30.512884
4.2	1.2988604e-06	6.9193547	30.024979
4.3	1.276927e-06	6.7408416	29.564163
4.4	1.2562822e-06	6.5728248	29.128543
4.5	1.2368378e-06	6.4148333	28.716277
4.6	1.2185087e-06	6.2663653	28.325588
4.7	1.2012129e-06	6.1268998	27.954779
4.8	1.184872e-06	5.9959045	27.602242
4.9	1.1694119e-06	5.8728447	27.266466
5.0	1.1547116e-06	5.7571892	26.946038
5.5	1.0915024e-06	5.2722945	25.531931
6.0	1.040611e-06	4.9025714	24.347255
7.0	9.6098378e-07	4.3547569	22.404026
8.0	9.0007639e-07	3.9386809	20.854626
9.0	8.5277334e-07	3.6048045	19.613478
10.0	8.1629284e-07	3.3384857	18.615893
11.0	7.8808822e-07	3.1275849	17.799572
12.0	7.6605985e-07	2.9587534	17.114205
13.0	7.4860168e-07	2.8201953	16.525448
14.0	7.346191e-07	2.7033694	16.011854
15.0	7.2342859e-07	2.6028409	15.55981
16.0	7.1449294e-07	2.5153267	15.159683
17.0	7.0749627e-07	2.4387106	14.803718
18.0	7.0216201e-07	2.3714226	14.485261
19.0	6.9825969e-07	2.3121397	14.198602
20.0	6.9561922e-07	2.2596812	13.938946
21.0	6.9402087e-07	2.213008	13.702386
22.0	6.9335412e-07	2.1712382	13.485794
23.0	6.9350569e-07	2.1336455	13.28666
24.0	6.9438233e-07	2.099646	13.102944
25.0	6.9593791e-07	2.0687767	12.932953
26.0	6.9805532e-07	2.0406657	12.775243
27.0	7.00709e-07	2.0150061	12.628557
28.0	7.0385319e-07	1.9915393	12.491793
29.0	7.0747803e-07	1.9700428	12.363983
30.0	7.1149451e-07	1.9503197	12.244267
31.0	7.1589937e-07	1.9321942	12.131892
32.0	7.2066519e-07	1.9155106	12.026194
33.0	7.2577085e-07	1.9001311	11.926592
34.0	7.3122185e-07	1.8859334	11.832574
35.0	7.369456e-07	1.8728094	11.743684
36.0	7.4295218e-07	1.8606641	11.659522
37.0	7.4922979e-07	1.8494147	11.579726
38.0	7.5576485e-07	1.8389875	11.503975
39.0	7.6257386e-07	1.829317	11.431976
40.0	7.6959047e-07	1.8203445	11.363463
41.0	7.7683584e-07	1.8120179	11.298196
42.0	7.8430085e-07	1.8042901	11.235956
43.0	7.9197818e-07	1.7971179	11.176541
44.0	7.9988836e-07	1.7904619	11.119768
45.0	8.0797155e-07	1.7842864	11.065469
46.0	8.1624956e-07	1.7785589	11.013491
47.0	8.2471768e-07	1.7732494	10.963692
48.0	8.3339917e-07	1.7683303	10.915943
49.0	8.4223511e-07	1.7637763	10.870125
50.0	8.5124952e-07	1.7595643	10.826129
55.0	8.989248e-07	1.7429506	10.630159
60.0	9.5070386e-07	1.732322	10.467202
65.0	1.0064192e-06	1.7262259	10.329974
70.0	1.065987e-06	1.7236311	10.213161
75.0	1.1293778e-06	1.7237867	10.112855
80.0	1.1966468e-06	1.7261352	10.026063
85.0	1.2677676e-06	1.7302538	9.9504761
90.0	1.3428415e-06	1.7358161	9.8842907
95.0	1.4219661e-06	1.7425665	9.8260471
100.0	1.5052467e-06	1.7503022	9.7745952
110.0	1.6847713e-06	1.7681106	9.6884061
