# Supplementary material for: Quantum Calculation of the Collision-Induced Line-Shape Effects in Antiprotonic Helium and the New Accurate Ab Initio p̅He+ –He Potential Energy Surface
Source: J Chem Theory Comput. 2025 Dec 28;22(1):488–501. doi: 10.1021/acs.jctc.5c01636 (PMC12805563; doi:10.1021/acs.jctc.5c01636)
Supplement: Supplementary file 3 [file ct5c01636_si_003.zip › supplementary_material/generalized_cross_sections/1-3_P33.csv]

Ekin	Inelastic contribution to PBXS	PBXS	PSXS
0.001	7.1631268e-05	3609.9563	12602.188
0.002	3.7339849e-05	2283.0732	7009.3186
0.003	2.4238326e-05	1589.7283	4764.4747
0.004	1.7459717e-05	1176.57	3552.4209
0.005	1.3386731e-05	908.67989	2797.7188
0.006	1.0703848e-05	724.33848	2285.5427
0.007	8.8218938e-06	591.72608	1917.1094
0.008	7.4396308e-06	492.96825	1640.6319
0.009	6.3880165e-06	417.35002	1426.3678
0.01	5.5653658e-06	358.11123	1256.0416
0.02	2.1824019e-06	120.41108	522.319
0.03	1.2422527e-06	60.514589	304.78595
0.04	8.3049783e-07	36.618649	206.56802
0.05	6.079342e-07	24.676897	152.48967
0.06	4.7185624e-07	17.841464	118.9989
0.07	3.8161098e-07	13.555272	96.571285
0.08	3.1820633e-07	10.685329	80.690089
0.09	2.7169878e-07	8.666153	68.963946
0.1	2.3642831e-07	7.1895235	60.019706
0.11	2.0895971e-07	6.0756199	53.018044
0.12	1.8709922e-07	5.2136934	47.419792
0.13	1.6938668e-07	4.5324521	42.864277
0.14	1.5481625e-07	3.984283	39.101958
0.15	1.4267462e-07	3.5363819	35.955195
0.16	1.3244329e-07	3.1655365	33.294402
0.17	1.2373711e-07	2.854937	31.023028
0.18	1.1626459e-07	2.5921607	29.067787
0.19	1.0980145e-07	2.3678616	27.372133
0.2	1.0417253e-07	2.1748946	25.891797
0.21	9.9239259e-08	2.007719	24.591665
0.22	9.489068e-08	1.8619817	23.443556
0.23	9.1037018e-08	1.7342228	22.424614
0.24	8.7604922e-08	1.6216621	21.516117
0.25	8.453394e-08	1.5220435	20.702601
0.26	8.1773851e-08	1.4335197	19.971186
0.27	7.9282635e-08	1.354565	19.311066
0.28	7.7024896e-08	1.2839094	18.713116
0.29	7.497065e-08	1.2204881	18.169582
0.3	7.3094348e-08	1.1634021	17.67384
0.31	7.1374121e-08	1.1118875	17.220199
0.32	6.9791165e-08	1.0652911	16.803751
0.33	6.8329242e-08	1.0230516	16.420242
0.34	6.6974286e-08	0.98468369	16.065971
0.35	6.5714066e-08	0.94976588	15.737709
0.36	6.4537923e-08	0.91793035	15.43263
0.37	6.3436535e-08	0.88885475	15.148249
0.38	6.2401741e-08	0.8622554	14.882382
0.39	6.1426374e-08	0.83788175	14.633099
0.4	6.0504133e-08	0.81551174	14.398696
0.41	5.9629469e-08	0.79494794	14.177663
0.42	5.8797487e-08	0.77601431	13.96866
0.43	5.800387e-08	0.75855349	13.770497
0.44	5.72448e-08	0.74242446	13.582116
0.45	5.6516903e-08	0.7275006	13.402575
0.46	5.5817193e-08	0.71366801	13.231035
0.47	5.5143029e-08	0.70082403	13.066748
0.48	5.4492069e-08	0.68887606	12.909045
0.49	5.3862242e-08	0.67774041	12.75733
0.5	5.3251712e-08	0.66734141	12.611071
0.51	5.2658854e-08	0.65761058	12.469793
0.52	5.2082227e-08	0.64848586	12.333071
0.53	5.1520556e-08	0.63991104	12.200526
0.54	5.0972711e-08	0.63183515	12.071818
0.55	5.0437692e-08	0.62421197	11.946644
0.56	4.9914612e-08	0.6169996	11.824733
0.57	4.9402688e-08	0.61016002	11.705844
0.58	4.8901224e-08	0.60365877	11.589759
0.59	4.8409606e-08	0.59746459	11.476287
0.6	4.792729e-08	0.59154916	11.365253
0.61	4.7453793e-08	0.58588681	11.256504
0.62	4.6988689e-08	0.58045431	11.149902
0.63	4.6531599e-08	0.57523062	11.045323
0.64	4.6082187e-08	0.5701967	10.942659
0.65	4.5640157e-08	0.56533535	10.841809
0.66	4.5205241e-08	0.56063103	10.742687
0.67	4.4777207e-08	0.5560697	10.645213
0.68	4.4355842e-08	0.55163871	10.549317
0.69	4.3940959e-08	0.54732664	10.454937
0.7	4.353239e-08	0.54312324	10.362016
0.71	4.3129984e-08	0.53901926	10.270502
0.72	4.2733604e-08	0.5350064	10.180351
0.73	4.2343126e-08	0.53107721	10.091522
0.74	4.1958438e-08	0.52722501	10.003977
0.75	4.1579436e-08	0.52344382	9.9176833
0.76	4.1206026e-08	0.51972828	9.832611
0.77	4.083812e-08	0.51607362	9.7487324
0.78	4.0475636e-08	0.51247557	9.6660227
0.79	4.0118497e-08	0.50893033	9.5844589
0.8	3.9766631e-08	0.50543453	9.5040201
0.81	3.9419968e-08	0.50198516	9.424687
0.82	3.9078444e-08	0.49857956	9.3464419
0.83	3.8741995e-08	0.49521537	9.2692681
0.84	3.8410559e-08	0.49189052	9.1931501
0.85	3.8084078e-08	0.48860315	9.1180734
0.86	3.7762492e-08	0.48535165	9.0440241
0.87	3.7445745e-08	0.4821346	8.9709894
0.88	3.713378e-08	0.47895075	8.8989567
0.89	3.6826543e-08	0.475799	8.8279141
0.9	3.6523977e-08	0.47267839	8.7578501
0.91	3.6226144e-08	0.46958809	8.6887537
0.92	3.5932756e-08	0.46652737	8.620614
0.93	3.5643877e-08	0.46349559	8.5534205
0.94	3.5359451e-08	0.46049221	8.487163
0.95	3.5079425e-08	0.45751675	8.4218313
0.96	3.4803744e-08	0.45456879	8.3574154
0.97	3.4532354e-08	0.45164798	8.2939056
0.98	3.4265201e-08	0.44875401	8.231292
0.99	3.400223e-08	0.4458866	8.1695651
1.0	3.3743387e-08	0.44304553	8.1087153
1.1	3.1370701e-08	0.41604837	7.5463743
1.2	2.9350803e-08	0.39154916	7.0614136
1.3	2.7632805e-08	0.36945275	6.6446542
1.4	2.6169481e-08	0.3496352	6.2873104
1.5	2.4919058e-08	0.33194352	5.9812081
1.6	2.3845445e-08	0.31620948	5.7189155
1.7	2.2917959e-08	0.3022614	5.4937891
1.8	2.2110819e-08	0.28993133	5.2999679
1.9	2.1402568e-08	0.27905873	5.1323391
2.0	2.0775507e-08	0.26949209	4.9864907
2.1	2.0215153e-08	0.26108957	4.858657
2.2	1.9709761e-08	0.25371922	4.74566
2.3	1.9249936e-08	0.24725901	4.6448489
2.4	1.8827998e-08	0.24159685	4.5540385
2.5	1.8438385e-08	0.23663048	4.4714475
2.6	1.8075599e-08	0.23226732	4.3956412
2.7	1.773629e-08	0.22842427	4.3254759
2.8	1.741752e-08	0.22502733	4.2600504
2.9	1.7116976e-08	0.22201117	4.1986615
3.0	1.6832829e-08	0.21931865	4.1407659
3.1	1.6563619e-08	0.21690022	4.0859477
3.2	1.6308169e-08	0.21471329	4.0338907
3.3	1.6065509e-08	0.21272157	3.9843554
3.4	1.583483e-08	0.21089442	3.9371603
3.5	1.5615433e-08	0.20920621	3.8921667
3.6	1.5406708e-08	0.2076357	3.8492668
3.7	1.520815e-08	0.20616544	3.808374
3.8	1.5019458e-08	0.20478124	3.7694158
3.9	1.48396e-08	0.20347173	3.7323283
4.0	1.4668433e-08	0.20222786	3.6970525
4.1	1.4505529e-08	0.20104254	3.6635313
4.2	1.4350475e-08	0.19991031	3.6317076
4.3	1.4202873e-08	0.19882704	3.6015233
4.4	1.4062338e-08	0.19778965	3.5729184
4.5	1.3928496e-08	0.19679592	3.5458309
4.6	1.3800987e-08	0.19584427	3.5201971
4.7	1.3679463e-08	0.19493365	3.4959513
4.8	1.356359e-08	0.19406334	3.4730269
4.9	1.3453045e-08	0.19323292	3.4513565
5.0	1.3347565e-08	0.1924421	3.4308725
5.5	1.2885824e-08	0.18907586	3.3439464
6.0	1.2511824e-08	0.18665954	3.2773588
7.0	1.1945836e-08	0.18425539	3.1827148
8.0	1.1543485e-08	0.18403945	3.118724
9.0	1.1254967e-08	0.18494393	3.0748351
10.0	1.1051808e-08	0.18642334	3.0463987
11.0	1.0914307e-08	0.18831157	3.0297374
12.0	1.0827061e-08	0.19056883	3.0215231
13.0	1.0779004e-08	0.19314996	3.0191949
14.0	1.0762296e-08	0.19598219	3.0210789
15.0	1.0771877e-08	0.19898641	3.0261549
16.0	1.0803562e-08	0.20210161	3.033782
17.0	1.0854237e-08	0.2052899	3.0434822
18.0	1.0921287e-08	0.20853151	3.0548482
19.0	1.10031e-08	0.21181748	3.0675273
20.0	1.1097793e-08	0.21514141	3.0812205
21.0	1.1204083e-08	0.21849614	3.0956869
22.0	1.1320626e-08	0.221874	3.1107449
23.0	1.1446957e-08	0.2252669	3.1262588
24.0	1.1582087e-08	0.22866718	3.1421235
25.0	1.1725471e-08	0.23206898	3.1582581
26.0	1.1876327e-08	0.2354683	3.1745969
27.0	1.2034639e-08	0.2388622	3.1910822
28.0	1.2199755e-08	0.24224874	3.2076641
29.0	1.2371425e-08	0.24562679	3.2243007
30.0	1.254911e-08	0.24899545	3.2409567
31.0	1.2733045e-08	0.25235368	3.2576016
32.0	1.2922761e-08	0.25570048	3.2742107
33.0	1.3118156e-08	0.25903509	3.2907649
34.0	1.3319026e-08	0.26235676	3.3072491
35.0	1.352493e-08	0.2656647	3.3236501
36.0	1.3736317e-08	0.26895828	3.3399573
37.0	1.3952802e-08	0.27223719	3.3561623
38.0	1.4174308e-08	0.27550122	3.3722583
39.0	1.4400462e-08	0.27875019	3.3882394
40.0	1.4631829e-08	0.28198394	3.4041007
41.0	1.4868055e-08	0.28520248	3.4198383
42.0	1.5109093e-08	0.28840592	3.4354496
43.0	1.5354567e-08	0.29159429	3.4509321
44.0	1.5605099e-08	0.2947676	3.4662837
45.0	1.586033e-08	0.29792586	3.4815031
46.0	1.6120194e-08	0.30106919	3.4965898
47.0	1.6384461e-08	0.30419773	3.5115438
48.0	1.6653698e-08	0.30731154	3.5263651
49.0	1.6927594e-08	0.31041069	3.5410539
50.0	1.7206098e-08	0.31349528	3.5556107
55.0	1.8668203e-08	0.3287053	3.6264495
60.0	2.0248421e-08	0.34357452	3.6941553
65.0	2.1948742e-08	0.35812279	3.7589206
70.0	2.3772956e-08	0.37236931	3.8209352
75.0	2.5724389e-08	0.38633228	3.880397
80.0	2.780882e-08	0.4000287	3.9374843
85.0	3.0030929e-08	0.41347421	3.9923685
90.0	3.2395993e-08	0.42668307	4.0452113
95.0	3.4909316e-08	0.43966832	4.0961461
100.0	3.7578235e-08	0.45244198	4.1453002
110.0	4.3406635e-08	0.4773975	4.238761
120.0	4.9934399e-08	0.50162683	4.3263988
130.0	5.7222019e-08	0.52519549	4.408895
140.0	6.5330108e-08	0.54815946	4.4868193
150.0	7.4326921e-08	0.5705669	4.5606425
160.0	8.4285707e-08	0.59245966	4.6308206
170.0	9.5279731e-08	0.61387433	4.6976442
180.0	1.0739018e-07	0.63484317	4.7614099
190.0	1.2070593e-07	0.65539477	4.82246
200.0	1.3531328e-07	0.67555463	4.8809303
250.0	2.3132496e-07	0.77120406	5.1414803
300.0	3.7668632e-07	0.85971489	5.3608316
350.0	5.9017044e-07	0.94250572	5.5499317
400.0	8.9621912e-07	1.0205607	5.7157594
450.0	1.3263266e-06	1.0945995	5.8631618
500.0	1.9209255e-06	1.1651691	5.9955616
600.0	3.824328e-06	1.2975324	6.2248844
700.0	7.2073875e-06	1.4201953	6.4178793
800.0	1.3015983e-05	1.534909	6.5834218
900.0	2.2701376e-05	1.6429419	6.7274427
1000.0	3.843034e-05	1.7452437	6.8541559
1100.0	6.3346548e-05	1.8425389	6.9665891
1200.0	0.0001018674	1.9353845	7.0670456
1300.0	0.00016002457	2.0242032	7.1572694
1400.0	0.00024579414	2.1093063	7.2386121
1500.0	0.00036940654	2.1909082	7.3121283
