# Supplementary material for: Quantum Calculation of the Collision-Induced Line-Shape Effects in Antiprotonic Helium and the New Accurate Ab Initio p̅He+ –He Potential Energy Surface
Source: J Chem Theory Comput. 2025 Dec 28;22(1):488–501. doi: 10.1021/acs.jctc.5c01636 (PMC12805563; doi:10.1021/acs.jctc.5c01636)
Supplement: Supplementary file 3 [file ct5c01636_si_003.zip › supplementary_material/generalized_cross_sections/0-0_P32.csv]

Ekin	Inelastic contribution to PBXS	PBXS	PSXS
0.001	3.0985858e-05	502.28945	4864.4271
0.002	1.7485495e-05	329.05796	2779.8373
0.003	1.1895039e-05	232.35526	1906.8511
0.004	8.835968e-06	172.82613	1424.6422
0.005	6.9227347e-06	133.56208	1120.7782
0.006	5.6244013e-06	106.29599	913.33083
0.007	4.6926202e-06	86.589536	763.72779
0.008	3.9958096e-06	71.884192	651.40847
0.009	3.4579331e-06	60.61987	564.42663
0.01	3.0321224e-06	51.800996	495.38284
0.02	1.2269576e-06	16.695708	200.79142
0.03	7.0669334e-07	8.0688641	115.49319
0.04	4.7562882e-07	4.7072978	77.729522
0.05	3.4981657e-07	3.0637391	57.29987
0.06	2.7255636e-07	2.1425741	44.85984
0.07	2.2117548e-07	1.5768794	36.668369
0.08	1.8501112e-07	1.2060242	30.966285
0.09	1.5845427e-07	0.95073365	26.829068
0.1	1.3830084e-07	0.76825491	23.729385
0.11	1.2260079e-07	0.63389642	21.346899
0.12	1.1010599e-07	0.53259672	19.477031
0.13	9.9984108e-08	0.45474847	17.983695
0.14	9.1660881e-08	0.39399028	16.77325
0.15	8.4728491e-08	0.34597409	15.779396
0.16	7.8890107e-08	0.30764545	14.954026
0.17	7.3925008e-08	0.27680658	14.261497
0.18	6.966598e-08	0.25184218	13.674908
0.19	6.5984237e-08	0.23154231	13.173626
0.2	6.2779132e-08	0.21498502	12.741603
0.21	5.997098e-08	0.20145683	12.366203
0.22	5.7495947e-08	0.19039771	12.037362
0.23	5.5302361e-08	0.18136241	11.746991
0.24	5.3347998e-08	0.17399272	11.488531
0.25	5.1598056e-08	0.16799739	11.256627
0.26	5.0023633e-08	0.16313735	11.046878
0.27	4.8600559e-08	0.15921469	10.855647
0.28	4.730849e-08	0.15606435	10.679916
0.29	4.6130214e-08	0.15354781	10.517172
0.3	4.5051089e-08	0.1515482	10.365316
0.31	4.4058604e-08	0.14996653	10.222592
0.32	4.314203e-08	0.14871871	10.087528
0.33	4.2292126e-08	0.14773314	9.9588901
0.34	4.1500917e-08	0.1469489	9.8356464
0.35	4.0761491e-08	0.14631409	9.7169323
0.36	4.0067853e-08	0.14578466	9.602026
0.37	3.9414786e-08	0.14532331	9.4903269
0.38	3.8797743e-08	0.1448986	9.3813368
0.39	3.8212757e-08	0.14448423	9.274645
0.4	3.7656363e-08	0.14405839	9.1699148
0.41	3.7125527e-08	0.14360316	9.0668727
0.42	3.6617596e-08	0.1431041	8.9652986
0.43	3.6130244e-08	0.14254977	8.865018
0.44	3.5661433e-08	0.14193134	8.7658946
0.45	3.5209376e-08	0.14124231	8.6678244
0.46	3.4772506e-08	0.14047816	8.5707305
0.47	3.4349448e-08	0.13963612	8.4745588
0.48	3.3938997e-08	0.13871487	8.3792737
0.49	3.3540095e-08	0.13771439	8.2848552
0.5	3.3151814e-08	0.13663575	8.1912957
0.51	3.2773341e-08	0.13548088	8.0985977
0.52	3.2403961e-08	0.1342525	8.0067714
0.53	3.2043048e-08	0.13295393	7.9158336
0.54	3.1690052e-08	0.13158896	7.8258051
0.55	3.1344492e-08	0.13016178	7.7367104
0.56	3.1005944e-08	0.12867685	7.6485758
0.57	3.0674036e-08	0.12713884	7.5614291
0.58	3.0348442e-08	0.12555252	7.4752982
0.59	3.0028874e-08	0.12392275	7.3902111
0.6	2.971508e-08	0.12225439	7.3061948
0.61	2.9406834e-08	0.12055224	7.2232755
0.62	2.9103941e-08	0.11882104	7.1414775
0.63	2.8806225e-08	0.11706542	7.0608237
0.64	2.851353e-08	0.11528986	6.9813348
0.65	2.8225718e-08	0.11349867	6.9030296
0.66	2.7942664e-08	0.11169602	6.8259248
0.67	2.7664256e-08	0.10988584	6.7500346
0.68	2.7390393e-08	0.10807191	6.6753713
0.69	2.7120983e-08	0.10625777	6.6019447
0.7	2.6855942e-08	0.10444675	6.5297626
0.71	2.6595191e-08	0.102642	6.4588306
0.72	2.6338659e-08	0.10084642	6.3891522
0.73	2.6086279e-08	0.099062735	6.3207291
0.74	2.5837986e-08	0.097293452	6.2535607
0.75	2.559372e-08	0.09554088	6.1876449
0.76	2.5353425e-08	0.093807136	6.1229779
0.77	2.5117045e-08	0.09209415	6.0595541
0.78	2.4884526e-08	0.090403675	5.9973664
0.79	2.4655816e-08	0.088737289	5.9364065
0.8	2.4430866e-08	0.087096409	5.8766645
0.81	2.4209625e-08	0.085482295	5.8181295
0.82	2.3992045e-08	0.083896057	5.7607894
0.83	2.3778076e-08	0.082338669	5.704631
0.84	2.3567672e-08	0.080810969	5.6496403
0.85	2.3360785e-08	0.079313675	5.5958024
0.86	2.3157367e-08	0.077847387	5.5431017
0.87	2.2957371e-08	0.076412594	5.4915218
0.88	2.2760751e-08	0.075009688	5.4410457
0.89	2.256746e-08	0.073638962	5.391656
0.9	2.237745e-08	0.072300624	5.3433348
0.91	2.2190676e-08	0.070994799	5.2960637
0.92	2.2007091e-08	0.069721539	5.249824
0.93	2.1826648e-08	0.068480824	5.2045968
0.94	2.1649311e-08	0.067272572	5.1603628
0.95	2.1475013e-08	0.066096641	5.1171028
0.96	2.1303718e-08	0.064952839	5.0747973
0.97	2.1135381e-08	0.06384092	5.0334266
0.98	2.0969954e-08	0.062760598	4.9929712
0.99	2.0807392e-08	0.061711544	4.9534114
1.0	2.0647649e-08	0.060693396	4.9147275
1.1	1.9195428e-08	0.05211232	4.5718281
1.2	1.7977044e-08	0.046066245	4.2960686
1.3	1.6952852e-08	0.041986214	4.0712943
1.4	1.6088241e-08	0.039340367	3.8843407
1.5	1.5353805e-08	0.037677871	3.7249386
1.6	1.4725016e-08	0.036639314	3.5853458
1.7	1.4181686e-08	0.035952435	3.4599039
1.8	1.3707374e-08	0.035421943	3.3446102
1.9	1.3288819e-08	0.034917318	3.2367386
2.0	1.2915425e-08	0.034360262	3.1345188
2.1	1.2578802e-08	0.033712666	3.0368705
2.2	1.2272363e-08	0.03296559	2.9431902
2.3	1.1990985e-08	0.032129661	2.853185
2.4	1.1730681e-08	0.031227152	2.7667477
2.5	1.1488403e-08	0.030285802	2.6838668
2.6	1.1261767e-08	0.029334336	2.6045664
2.7	1.1048953e-08	0.028399456	2.5288671
2.8	1.0848537e-08	0.027504042	2.4567647
2.9	1.0659392e-08	0.026666278	2.3882194
3.0	1.0480615e-08	0.025899426	2.3231539
3.1	1.0311464e-08	0.025212041	2.2614543
3.2	1.0151311e-08	0.024608448	2.2029762
3.3	9.9996119e-09	0.024089361	2.1475506
3.4	9.8558831e-09	0.023652561	2.0949907
3.5	9.7196815e-09	0.023293562	2.0450993
3.6	9.5906003e-09	0.023006243	1.9976741
3.7	9.4682413e-09	0.022783409	1.952514
3.8	9.3522462e-09	0.022617276	1.9094232
3.9	9.2422468e-09	0.022499873	1.8682146
4.0	9.1379095e-09	0.022423361	1.8287126
4.1	9.0389075e-09	0.02238028	1.7907551
4.2	8.9449265e-09	0.022363723	1.7541937
4.3	8.8556658e-09	0.02236746	1.7188949
4.4	8.7708377e-09	0.022386001	1.6847395
4.5	8.6901678e-09	0.022414635	1.6516225
4.6	8.6133955e-09	0.022449428	1.619452
4.7	8.5402742e-09	0.022487195	1.5881487
4.8	8.470571e-09	0.022525459	1.5576444
4.9	8.4040712e-09	0.022562399	1.5278814
5.0	8.3405616e-09	0.022596776	1.4988109
5.5	8.0617045e-09	0.022718626	1.3626353
6.0	7.834334e-09	0.022801129	1.2398406
7.0	7.4874854e-09	0.02322879	1.028683
8.0	7.2416888e-09	0.024226548	0.85498581
9.0	7.0680923e-09	0.025558959	0.70809925
10.0	6.9481327e-09	0.026959169	0.57999484
11.0	6.8683503e-09	0.028352689	0.46607176
12.0	6.8191582e-09	0.029768826	0.36377868
13.0	6.7939844e-09	0.031234755	0.27131332
14.0	6.7883438e-09	0.032744232	0.18711386
15.0	6.7989696e-09	0.034273165	0.10982482
16.0	6.8234098e-09	0.035800657	0.038342216
17.0	6.859736e-09	0.037316709	-0.028175854
18.0	6.9064122e-09	0.038820236	-0.090364931
19.0	6.9621725e-09	0.040313954	-0.14872619
20.0	7.025978e-09	0.041799881	-0.20367369
21.0	7.0969575e-09	0.043277989	-0.25556448
22.0	7.1744473e-09	0.044746874	-0.30471399
23.0	7.2579227e-09	0.046204574	-0.35139777
24.0	7.3469734e-09	0.047649408	-0.39585281
25.0	7.4412308e-09	0.049080564	-0.43828364
26.0	7.5403747e-09	0.050497983	-0.47886645
27.0	7.6440879e-09	0.051901952	-0.5177525
28.0	7.7520929e-09	0.053292905	-0.55507408
29.0	7.864177e-09	0.054671317	-0.59094941
30.0	7.9801914e-09	0.056037523	-0.6254844
31.0	8.1000095e-09	0.057391651	-0.65877368
32.0	8.2235215e-09	0.058733765	-0.69090281
33.0	8.3506268e-09	0.060063977	-0.72194979
34.0	8.4812279e-09	0.061382407	-0.75198515
35.0	8.6152138e-09	0.062689174	-0.7810722
36.0	8.7524887e-09	0.063984451	-0.80926834
37.0	8.8929858e-09	0.065268498	-0.83662626
38.0	9.0366681e-09	0.066541599	-0.86319416
39.0	9.1834959e-09	0.067803999	-0.88901586
40.0	9.3334409e-09	0.069055923	-0.9141314
41.0	9.4864648e-09	0.070297608	-0.93857786
42.0	9.6425637e-09	0.071529299	-0.9623897
43.0	9.8017003e-09	0.072751208	-0.98559874
44.0	9.96385e-09	0.073963505	-1.0082343
45.0	1.0128981e-08	0.075166362	-1.0303239
46.0	1.0297107e-08	0.076359973	-1.0518932
47.0	1.0468207e-08	0.077544539	-1.0729662
48.0	1.0642266e-08	0.078720235	-1.0935649
49.0	1.0819289e-08	0.07988722	-1.11371
50.0	1.0999273e-08	0.081045658	-1.1334207
55.0	1.1943654e-08	0.086715761	-1.2260575
60.0	1.2963098e-08	0.092196216	-1.3101456
65.0	1.4058688e-08	0.097503662	-1.3871215
70.0	1.5232763e-08	0.10265256	-1.4580804
75.0	1.6487647e-08	0.10765555	-1.5238893
80.0	1.7826022e-08	0.11252366	-1.5852357
85.0	1.9250999e-08	0.11726662	-1.6426735
90.0	2.076585e-08	0.12189298	-1.6966788
95.0	2.2373707e-08	0.1264104	-1.7476164
100.0	2.4078238e-08	0.13082571	-1.7958129
110.0	2.7792394e-08	0.13937397	-1.885072
120.0	3.1939049e-08	0.14758006	-1.9661894
130.0	3.6551953e-08	0.15547896	-2.0405044
140.0	4.166543e-08	0.16309996	-2.1090614
150.0	4.7317064e-08	0.17046791	-2.1726501
160.0	5.3545456e-08	0.17760406	-2.2319413
170.0	6.0391484e-08	0.18452684	-2.2874412
180.0	6.7897398e-08	0.19125226	-2.3395854
190.0	7.6108138e-08	0.19779445	-2.3887857
200.0	8.5070597e-08	0.20416586	-2.4352909
250.0	1.4291973e-07	0.23381172	-2.6358908
300.0	2.2771813e-07	0.26045691	-2.7973985
350.0	3.4770242e-07	0.2847597	-2.9320154
400.0	5.1263241e-07	0.30716561	-3.0469729
450.0	7.3392545e-07	0.32799331	-3.1469655
500.0	1.024817e-06	0.34748034	-3.2351616
600.0	1.8784899e-06	0.38312571	-3.3846612
700.0	3.2229959e-06	0.41516452	-3.5075974
800.0	5.2503728e-06	0.44430926	-3.6111911
900.0	8.20517e-06	0.47106714	-3.7000969
1000.0	1.2397162e-05	0.49581548	-3.7774929
1100.0	1.8217613e-05	0.51884522	-3.845652
1200.0	2.6159854e-05	0.54038621	-3.9062414
1300.0	3.6845013e-05	0.56062436	-3.9605337
1400.0	5.1052111e-05	0.57971207	-4.0095126
1500.0	6.9754562e-05	0.59777583	-4.0539544
