# Supplementary material for: Quantum Calculation of the Collision-Induced Line-Shape Effects in Antiprotonic Helium and the New Accurate Ab Initio p̅He+ –He Potential Energy Surface
Source: J Chem Theory Comput. 2025 Dec 28;22(1):488–501. doi: 10.1021/acs.jctc.5c01636 (PMC12805563; doi:10.1021/acs.jctc.5c01636)
Supplement: Supplementary file 3 [file ct5c01636_si_003.zip › supplementary_material/generalized_cross_sections/3-5_P36.csv]

Ekin	Inelastic contribution to PBXS	PBXS	PSXS
0.001	4.9689301	7484.4742	-14252.858
0.002	0.056363672	356.61946	-178.86201
0.003	0.021552144	282.60797	511.33434
0.004	0.015465233	292.41871	886.92538
0.005	0.016936769	372.23287	1297.5182
0.006	0.027041531	632.85288	1911.3058
0.007	0.062938711	1603.8552	2911.7619
0.008	0.17382062	5119.511	2550.2622
0.009	0.12469759	4416.8171	-2152.714
0.01	0.048165198	2074.6605	-2264.3527
0.02	0.002412476	403.16863	-614.88483
0.03	0.00097900598	329.64483	-414.40471
0.04	0.00057150138	306.68829	-337.31847
0.05	0.00038985201	296.76355	-295.04371
0.06	0.00029038684	292.41462	-267.04154
0.07	0.0002290232	291.14618	-246.04615
0.08	0.00018810224	291.86304	-228.84169
0.09	0.00015928727	293.99096	-213.78826
0.1	0.00013817254	297.18559	-199.96455
0.11	0.00012222804	301.21575	-186.81726
0.12	0.00010990433	305.90982	-173.99979
0.13	0.00010020181	311.12821	-161.29149
0.14	9.2446783e-05	316.74807	-148.5542
0.15	8.6167598e-05	322.6542	-135.70748
0.16	8.1022755e-05	328.73351	-122.71347
0.17	7.6757405e-05	334.8718	-109.56699
0.18	7.3176283e-05	340.95228	-96.288196
0.19	7.0126487e-05	346.85546	-82.916785
0.2	6.7486367e-05	352.46037	-69.506832
0.21	6.5156792e-05	357.64689	-56.122145
0.22	6.3062498e-05	362.29895	-42.832013
0.23	6.1139308e-05	366.30835	-29.707469
0.24	5.933833e-05	369.5787	-16.818156
0.25	5.7622376e-05	372.02924	-4.2299148
0.26	5.5964309e-05	373.5979	7.996928
0.27	5.4345483e-05	374.24347	19.808608
0.28	5.2754231e-05	373.94653	31.158445
0.29	5.1184399e-05	372.70919	42.006985
0.3	4.9633978e-05	370.55374	52.321909
0.31	4.8103882e-05	367.52036	62.077827
0.32	4.6597e-05	363.66419	71.256018
0.33	4.5116914e-05	359.05208	79.844149
0.34	4.3667897e-05	353.7592	87.835983
0.35	4.2254007e-05	347.86587	95.231041
0.36	4.0878885e-05	341.45464	102.03422
0.37	3.9545575e-05	334.60773	108.25533
0.38	3.8256439e-05	327.40505	113.90861
0.39	3.7013147e-05	319.92253	119.01211
0.4	3.5816712e-05	312.23102	123.58714
0.41	3.4667553e-05	304.39547	127.65758
0.42	3.3565578e-05	296.47456	131.24933
0.43	3.2510262e-05	288.52049	134.38967
0.44	3.1500731e-05	280.57908	137.10673
0.45	3.0535838e-05	272.68996	139.42898
0.46	2.9614229e-05	264.88699	141.38483
0.47	2.8734402e-05	257.1986	143.00225
0.48	2.7894757e-05	249.64829	144.30849
0.49	2.7093631e-05	242.25516	145.3298
0.5	2.632934e-05	235.0343	146.0913
0.51	2.5600196e-05	227.99734	146.61683
0.52	2.4904536e-05	221.15286	146.9289
0.53	2.4240728e-05	214.50681	147.04859
0.54	2.3607192e-05	208.06287	146.99559
0.55	2.3002401e-05	201.82282	146.78817
0.56	2.2424889e-05	195.78681	146.44325
0.57	2.1873255e-05	189.95367	145.97642
0.58	2.1346165e-05	184.32112	145.402
0.59	2.0842349e-05	178.88598	144.73311
0.6	2.0360605e-05	173.64435	143.98175
0.61	1.9899794e-05	168.59179	143.15883
0.62	1.945884e-05	163.72339	142.27429
0.63	1.9036728e-05	159.03397	141.33715
0.64	1.8632499e-05	154.5181	140.35557
0.65	1.8245251e-05	150.17021	139.33693
0.66	1.7874134e-05	145.98465	138.28787
0.67	1.7518345e-05	141.95576	137.2144
0.68	1.7177132e-05	138.07789	136.1219
0.69	1.6849783e-05	134.34548	135.01521
0.7	1.6535632e-05	130.75301	133.89864
0.71	1.6234047e-05	127.29513	132.77607
0.72	1.5944438e-05	123.96657	131.65095
0.73	1.5666245e-05	120.76225	130.52634
0.74	1.5398942e-05	117.6772	129.40498
0.75	1.5142034e-05	114.70665	128.28926
0.76	1.4895053e-05	111.84597	127.18133
0.77	1.4657558e-05	109.09073	126.08305
0.78	1.4429133e-05	106.43663	124.99606
0.79	1.4209385e-05	103.87956	123.9218
0.8	1.3997943e-05	101.41559	122.86152
0.81	1.3794455e-05	99.040919	121.81628
0.82	1.359859e-05	96.751938	120.787
0.83	1.3410034e-05	94.545177	119.77447
0.84	1.3228488e-05	92.417323	118.77934
0.85	1.3053672e-05	90.365207	117.80215
0.86	1.2885317e-05	88.385804	116.84336
0.87	1.272317e-05	86.476223	115.9033
0.88	1.256699e-05	84.633707	114.98225
0.89	1.2416548e-05	82.855623	114.08042
0.9	1.2271627e-05	81.139458	113.19791
0.91	1.2132019e-05	79.482817	112.33482
0.92	1.1997527e-05	77.883414	111.49116
0.93	1.1867963e-05	76.339067	110.6669
0.94	1.1743147e-05	74.847699	109.86196
0.95	1.1622909e-05	73.407325	109.07625
0.96	1.1507084e-05	72.016054	108.30961
0.97	1.1395515e-05	70.67208	107.56187
0.98	1.1288053e-05	69.373683	106.83284
0.99	1.1184554e-05	68.119219	106.12229
1.0	1.1084881e-05	66.907119	105.42996
1.1	1.0271729e-05	56.817825	99.444292
1.2	9.7214551e-06	49.671084	94.921259
1.3	9.3525978e-06	44.676341	91.489891
1.4	9.1003919e-06	41.270972	88.790823
1.5	8.9119474e-06	39.015345	86.512227
1.6	8.7471172e-06	37.543394	84.414947
1.7	8.5779306e-06	36.550138	82.344126
1.8	8.3892813e-06	35.796199	80.223416
1.9	8.1765482e-06	35.112107	78.035284
2.0	7.942041e-06	34.393841	75.796716
2.1	7.6916046e-06	33.590187	73.538857
2.2	7.4320846e-06	32.686893	71.294149
2.3	7.1698513e-06	31.692122	69.090284
2.4	6.9101526e-06	30.625419	66.948504
2.5	6.6569731e-06	29.510384	64.884
2.6	6.4131404e-06	28.370346	62.907011
2.7	6.1805222e-06	27.226117	61.023949
2.8	5.9600861e-06	26.095056	59.238324
2.9	5.7526804e-06	24.990904	57.551445
3.0	5.5582936e-06	23.924018	55.962945
3.1	5.3767282e-06	22.901794	54.471166
3.2	5.2076244e-06	21.929154	53.073456
3.3	5.0504699e-06	21.009018	51.766403
3.4	4.9046651e-06	20.14273	50.546027
3.5	4.7695603e-06	19.330425	49.407931
3.6	4.6444822e-06	18.571335	48.347434
3.7	4.5287519e-06	17.864028	47.359682
3.8	4.4216984e-06	17.206599	46.43973
3.9	4.3226671e-06	16.59682	45.582629
4.0	4.2309296e-06	16.032245	44.783479
4.1	4.146072e-06	15.510298	44.037486
4.2	4.0674179e-06	15.028331	43.340009
4.3	3.9944185e-06	14.583671	42.686588
4.4	3.9265665e-06	14.173652	42.072985
4.5	3.8633532e-06	13.795647	41.495198
4.6	3.804335e-06	13.447084	40.949491
4.7	3.7490893e-06	13.12547	40.432401
4.8	3.6972258e-06	12.828401	39.940749
4.9	3.6483861e-06	12.553579	39.471647
5.0	3.6022434e-06	12.298824	39.022494
5.5	3.4025627e-06	11.258933	37.004078
6.0	3.2375476e-06	10.471482	35.240549
7.0	2.9650253e-06	9.2297276	32.199259
8.0	2.7477938e-06	8.209315	29.723971
9.0	2.5787975e-06	7.3796177	27.768781
10.0	2.450074e-06	6.7334956	26.227411
11.0	2.3515731e-06	6.2371119	24.977907
12.0	2.2744839e-06	5.8471704	23.926363
13.0	2.2125266e-06	5.5279788	23.015902
14.0	2.161802e-06	5.2567482	22.21608
15.0	2.1200629e-06	5.0211158	21.509683
16.0	2.085793e-06	4.814691	20.88429
17.0	2.058e-06	4.6335824	20.328725
18.0	2.0358014e-06	4.4746286	19.832467
19.0	2.0184188e-06	4.3347911	19.386052
20.0	2.0051917e-06	4.2111362	18.981487
21.0	1.9954755e-06	4.1010119	18.61238
22.0	1.9888154e-06	4.0021811	18.273777
23.0	1.98482e-06	3.9128527	17.961837
24.0	1.983203e-06	3.8316422	17.673517
25.0	1.9836633e-06	3.757492	17.406316
26.0	1.9860234e-06	3.6895762	17.158087
27.0	1.9901126e-06	3.6272234	16.926937
28.0	1.995779e-06	3.5698667	16.711174
29.0	2.0029394e-06	3.5170099	16.50929
30.0	2.0114144e-06	3.4682061	16.319939
31.0	2.0211348e-06	3.4230515	16.141934
32.0	2.0320062e-06	3.3811849	15.974237
33.0	2.043965e-06	3.3422845	15.815941
34.0	2.0569638e-06	3.3060654	15.666249
35.0	2.0708855e-06	3.2722771	15.524464
36.0	2.085699e-06	3.2407023	15.38997
37.0	2.1013724e-06	3.2111515	15.262218
38.0	2.1178574e-06	3.1834579	15.140714
39.0	2.1351442e-06	3.1574739	15.025011
40.0	2.1531398e-06	3.1330687	14.914703
41.0	2.171858e-06	3.1101255	14.809419
42.0	2.1912659e-06	3.0885386	14.708823
43.0	2.2113323e-06	3.068211	14.612605
44.0	2.2320772e-06	3.0490544	14.520483
45.0	2.2534245e-06	3.0309883	14.432198
46.0	2.2753826e-06	3.0139393	14.347512
47.0	2.2979279e-06	2.9978395	14.266207
48.0	2.3210634e-06	2.9826266	14.188082
49.0	2.3447915e-06	2.9682435	14.112953
50.0	2.3690549e-06	2.9546381	14.04065
55.0	2.4984494e-06	2.8967336	13.71647
60.0	2.6407349e-06	2.8525	13.443724
65.0	2.7954386e-06	2.8186809	13.21118
70.0	2.9623763e-06	2.7929615	13.010653
75.0	3.1415452e-06	2.7736544	12.836047
80.0	3.3331193e-06	2.7595051	12.682811
85.0	3.5373447e-06	2.7495608	12.547315
90.0	3.7545521e-06	2.7430846	12.426794
95.0	3.9851967e-06	2.7394973	12.31897
100.0	4.2297362e-06	2.7383382	12.222014
110.0	4.7627461e-06	2.7418905	12.055085
