# Supplementary material for: Quantum Calculation of the Collision-Induced Line-Shape Effects in Antiprotonic Helium and the New Accurate Ab Initio p̅He+ –He Potential Energy Surface
Source: J Chem Theory Comput. 2025 Dec 28;22(1):488–501. doi: 10.1021/acs.jctc.5c01636 (PMC12805563; doi:10.1021/acs.jctc.5c01636)
Supplement: Supplementary file 3 [file ct5c01636_si_003.zip › supplementary_material/generalized_cross_sections/0-0_P33.csv]

Ekin	Inelastic contribution to PBXS	PBXS	PSXS
0.001	1.1997012e-05	160.00862	2755.6409
0.002	7.2052169e-06	116.68815	1663.0407
0.003	5.1159192e-06	88.83312	1184.6552
0.004	3.921123e-06	69.862459	909.98249
0.005	3.1465348e-06	56.36109	731.29607
0.006	2.60525e-06	46.411617	606.06995
0.007	2.2072522e-06	38.869357	513.77512
0.008	1.9035125e-06	33.016402	443.20214
0.009	1.6649763e-06	28.383885	387.69167
0.01	1.4733238e-06	24.655019	343.03493
0.02	6.2599853e-07	8.6491093	145.10788
0.03	3.6775191e-07	4.306614	84.862393
0.04	2.5014131e-07	2.5436595	57.616721
0.05	1.8516704e-07	1.6632046	42.712147
0.06	1.4488324e-07	1.1638412	33.579559
0.07	1.1790868e-07	0.85515997	27.545055
0.08	9.8823323e-08	0.65216299	23.337243
0.09	8.4749765e-08	0.51233136	20.282658
0.1	7.4032765e-08	0.41251031	17.994925
0.11	6.5659313e-08	0.33923014	16.238301
0.12	5.8978109e-08	0.28422969	14.861728
0.13	5.355322e-08	0.24221736	13.764459
0.14	4.9082927e-08	0.20967799	12.877036
0.15	4.5352401e-08	0.18420279	12.150205
0.16	4.2204921e-08	0.16409614	11.548192
0.17	3.9523723e-08	0.14813589	11.044469
0.18	3.7220198e-08	0.13542249	10.619003
0.19	3.5225997e-08	0.12528124	10.256432
0.2	3.3487633e-08	0.11719742	9.9448025
0.21	3.1962707e-08	0.11077219	9.6747051
0.22	3.0617219e-08	0.10569216	9.4386503
0.23	2.9423616e-08	0.10170784	9.2306206
0.24	2.8359359e-08	0.098618288	9.0457413
0.25	2.7405857e-08	0.09625994	8.8800356
0.26	2.654765e-08	0.094498387	8.7302383
0.27	2.5771799e-08	0.093222252	8.5936556
0.28	2.50674e-08	0.092338582	8.4680551
0.29	2.4425215e-08	0.091769326	8.351581
0.3	2.3837378e-08	0.091448637	8.2426863
0.31	2.3297154e-08	0.091320764	8.1400796
0.32	2.2798759e-08	0.091338393	8.0426819
0.33	2.2337204e-08	0.091461338	7.9495918
0.34	2.1908171e-08	0.091655473	7.860057
0.35	2.1507912e-08	0.091891881	7.7734508
0.36	2.1133166e-08	0.092146141	7.6892528
0.37	2.0781088e-08	0.092397737	7.6070324
0.38	2.0449192e-08	0.092629566	7.5264356
0.39	2.0135299e-08	0.092827511	7.447173
0.4	1.9837502e-08	0.092980077	7.3690108
0.41	1.9554122e-08	0.093078074	7.2917615
0.42	1.9283687e-08	0.093114338	7.2152777
0.43	1.90249e-08	0.093083483	7.1394454
0.44	1.8776618e-08	0.092981681	7.0641793
0.45	1.8537835e-08	0.092806467	6.9894177
0.46	1.8307665e-08	0.09255656	6.915119
0.47	1.8085324e-08	0.092231702	6.8412582
0.48	1.7870123e-08	0.091832517	6.7678242
0.49	1.7661453e-08	0.091360377	6.6948166
0.5	1.7458775e-08	0.090817287	6.6222447
0.51	1.7261616e-08	0.090205778	6.5501246
0.52	1.7069557e-08	0.089528813	6.478478
0.53	1.6882226e-08	0.0887897	6.4073309
0.54	1.6699298e-08	0.087992016	6.3367123
0.55	1.6520483e-08	0.087139537	6.2666532
0.56	1.6345528e-08	0.086236184	6.1971858
0.57	1.6174205e-08	0.085285964	6.128343
0.58	1.6006315e-08	0.084292926	6.0601574
0.59	1.5841683e-08	0.08326112	5.9926609
0.6	1.5680151e-08	0.082194565	5.9258848
0.61	1.5521581e-08	0.081097215	5.8598587
0.62	1.536585e-08	0.07997294	5.794611
0.63	1.5212848e-08	0.078825498	5.7301679
0.64	1.5062478e-08	0.077658525	5.6665543
0.65	1.4914652e-08	0.076475516	5.6037927
0.66	1.4769293e-08	0.07527982	5.5419035
0.67	1.4626331e-08	0.074074625	5.4809053
0.68	1.4485702e-08	0.07286296	5.4208145
0.69	1.4347349e-08	0.071647687	5.3616452
0.7	1.4211221e-08	0.070431499	5.3034098
0.71	1.4077269e-08	0.069216924	5.2461184
0.72	1.3945451e-08	0.068006321	5.1897792
0.73	1.3815726e-08	0.066801888	5.1343989
0.74	1.3688057e-08	0.065605658	5.0799818
0.75	1.3562409e-08	0.064419511	5.0265309
0.76	1.3438749e-08	0.063245174	4.9740475
0.77	1.3317047e-08	0.062084226	4.9225313
0.78	1.3197272e-08	0.060938107	4.8719804
0.79	1.3079398e-08	0.059808119	4.8223919
0.8	1.2963396e-08	0.058695438	4.7737613
0.81	1.2849241e-08	0.057601114	4.726083
0.82	1.2736908e-08	0.056526081	4.6793503
0.83	1.2626371e-08	0.055471163	4.6335555
0.84	1.2517607e-08	0.054437079	4.58869
0.85	1.2410591e-08	0.05342445	4.5447442
0.86	1.23053e-08	0.052433803	4.5017079
0.87	1.2201712e-08	0.051465581	4.4595699
0.88	1.2099803e-08	0.050520144	4.4183187
0.89	1.199955e-08	0.049597777	4.3779421
0.9	1.1900932e-08	0.048698694	4.3384271
0.91	1.1803925e-08	0.047823045	4.2997607
0.92	1.1708508e-08	0.046970917	4.2619291
0.93	1.1614658e-08	0.046142345	4.2249184
0.94	1.1522353e-08	0.045337309	4.1887144
0.95	1.1431571e-08	0.044555742	4.1533025
0.96	1.1342291e-08	0.043797535	4.1186679
0.97	1.125449e-08	0.043062538	4.0847957
0.98	1.1168147e-08	0.042350565	4.0516709
0.99	1.108324e-08	0.041661396	4.0192783
1.0	1.0999748e-08	0.040994784	3.9876028
1.1	1.0237981e-08	0.035498353	3.7069473
1.2	9.5947824e-09	0.031852575	3.4817135
1.3	9.0511075e-09	0.029629996	3.2987192
1.4	8.5900559e-09	0.028426526	3.1470418
1.5	8.1970664e-09	0.027898488	3.0180657
1.6	7.8598347e-09	0.027772233	2.9052451
1.7	7.5681076e-09	0.027841574	2.8037715
1.8	7.3134336e-09	0.02796023	2.7102353
1.9	7.0889129e-09	0.028032509	2.6223181
2.0	6.8889635e-09	0.028003648	2.538525
2.1	6.7091092e-09	0.027850441	2.4579636
2.2	6.5457913e-09	0.027572611	2.3801608
2.3	6.3962018e-09	0.027185207	2.3049198
2.4	6.2581392e-09	0.02671226	2.2322104
2.5	6.1299069e-09	0.026181792	2.162089
2.6	6.0101232e-09	0.025622141	2.0946434
2.7	5.8977671e-09	0.02505948	2.0299577
2.8	5.7920226e-09	0.02451632	1.9680905
2.9	5.6922454e-09	0.024010771	1.9090647
3.0	5.5979211e-09	0.023556369	1.8528646
3.1	5.5086311e-09	0.023162266	1.7994364
3.2	5.4240275e-09	0.022833661	1.7486931
3.3	5.3438141e-09	0.022572357	1.7005196
3.4	5.2677321e-09	0.022377369	1.6547795
3.5	5.1955495e-09	0.022245531	1.6113211
3.6	5.1270543e-09	0.022172068	1.5699839
3.7	5.0620487e-09	0.022151114	1.5306035
3.8	5.0003636e-09	0.022176157	1.4930168
3.9	4.9417868e-09	0.022240411	1.457065
4.0	4.886166e-09	0.022337123	1.4225971
4.1	4.833338e-09	0.0224598	1.3894716
4.2	4.7831461e-09	0.022602386	1.3575579
4.3	4.7354394e-09	0.022759377	1.3267371
4.4	4.6900735e-09	0.022925904	1.2969025
4.5	4.6469099e-09	0.023097766	1.2679591
4.6	4.6058162e-09	0.023271442	1.2398237
4.7	4.5666666e-09	0.023444078	1.2124236
4.8	4.5293415e-09	0.023613458	1.1856968
4.9	4.4937279e-09	0.023777954	1.1595902
5.0	4.4597193e-09	0.023936478	1.1340591
5.5	4.3104912e-09	0.024630986	1.0139447
6.0	4.1889867e-09	0.025211145	0.90475489
7.0	4.0038738e-09	0.026447865	0.71499441
8.0	3.8724934e-09	0.028095879	0.55747249
9.0	3.7793026e-09	0.029998068	0.42362553
10.0	3.714567e-09	0.031910591	0.3063717
11.0	3.6712473e-09	0.033759782	0.20152163
12.0	3.6443058e-09	0.035580607	0.10683961
13.0	3.6302423e-09	0.037413199	0.020841098
14.0	3.6266024e-09	0.039263825	-0.05776095
15.0	3.631593e-09	0.041115644	-0.13012662
16.0	3.6438946e-09	0.042950257	-0.19723668
17.0	3.6625245e-09	0.044758035	-0.25985378
18.0	3.6866923e-09	0.046538368	-0.31855337
19.0	3.7157265e-09	0.048295364	-0.37378284
20.0	3.7490434e-09	0.05003303	-0.42590591
21.0	3.7861743e-09	0.051753333	-0.47523478
22.0	3.8267567e-09	0.053456455	-0.52204739
23.0	3.8705085e-09	0.055141449	-0.56658925
24.0	3.9172345e-09	0.056807203	-0.60907392
25.0	3.9667339e-09	0.058453245	-0.64968734
26.0	4.018838e-09	0.0600798	-0.68859042
27.0	4.0733589e-09	0.061687464	-0.72592117
28.0	4.1301657e-09	0.063277048	-0.76179993
29.0	4.1891281e-09	0.064849453	-0.79633406
30.0	4.2501755e-09	0.066405423	-0.82961959
31.0	4.3132296e-09	0.067945447	-0.86174244
32.0	4.3782532e-09	0.069469893	-0.8927805
33.0	4.4451752e-09	0.070979118	-0.92280501
34.0	4.5139414e-09	0.072473436	-0.95188054
35.0	4.584508e-09	0.073953113	-0.98006532
36.0	4.6568186e-09	0.075418462	-1.0074124
37.0	4.7308316e-09	0.076869873	-1.0339707
38.0	4.8065269e-09	0.078307756	-1.0597848
39.0	4.8838938e-09	0.079732482	-1.084895
40.0	4.9629064e-09	0.081144393	-1.109338
41.0	5.0435415e-09	0.082543849	-1.1331483
42.0	5.1257897e-09	0.083931208	-1.156358
43.0	5.2096489e-09	0.085306782	-1.1789966
44.0	5.295101e-09	0.086670832	-1.2010915
45.0	5.382122e-09	0.088023613	-1.222668
46.0	5.4707401e-09	0.089365393	-1.2437502
47.0	5.5609337e-09	0.090696442	-1.2643602
48.0	5.6526889e-09	0.092016996	-1.2845189
49.0	5.7460019e-09	0.093327269	-1.3042454
50.0	5.840882e-09	0.094627483	-1.3235578
55.0	6.3386918e-09	0.10098554	-1.4144721
60.0	6.8761206e-09	0.10712307	-1.4972088
65.0	7.453709e-09	0.11306111	-1.5731078
70.0	8.0726886e-09	0.11881749	-1.6432165
75.0	8.7343303e-09	0.12440756	-1.7083492
80.0	9.4400525e-09	0.12984458	-1.7691665
85.0	1.0191458e-08	0.13514008	-1.8262007
90.0	1.0990376e-08	0.14030415	-1.8798857
95.0	1.1838397e-08	0.14534574	-1.9305974
100.0	1.2737526e-08	0.1502728	-1.9786473
110.0	1.4697141e-08	0.15981098	-2.0677441
120.0	1.6885783e-08	0.16896733	-2.1488881
130.0	1.9321559e-08	0.17778176	-2.2233653
140.0	2.2022958e-08	0.18628754	-2.2921727
150.0	2.5010474e-08	0.1945127	-2.356106
160.0	2.8304922e-08	0.20248119	-2.4157503
170.0	3.1928531e-08	0.21021365	-2.471681
180.0	3.5904502e-08	0.21772801	-2.5243299
190.0	4.0257418e-08	0.22504004	-2.5739741
200.0	4.5012988e-08	0.2321636	-2.6210089
250.0	7.5807253e-08	0.26534361	-2.8243193
300.0	1.2122022e-07	0.29521838	-2.9886107
350.0	1.8594543e-07	0.32251412	-3.1259261
400.0	2.7566721e-07	0.34772105	-3.2435142
450.0	3.9720053e-07	0.37118928	-3.3459845
500.0	5.5865893e-07	0.39317962	-3.4365318
600.0	1.0414345e-06	0.43348806	-3.5904093
700.0	1.822767e-06	0.46981395	-3.7172827
800.0	3.0378599e-06	0.50294134	-3.8244388
900.0	4.8702044e-06	0.5334295	-3.9166104
1000.0	7.567225e-06	0.56169547	-3.9970032
1100.0	1.146031e-05	0.58806059	-4.0679418
1200.0	1.6990466e-05	0.61277935	-4.1311174
1300.0	2.4739856e-05	0.63605672	-4.1878297
1400.0	3.5468424e-05	0.65806012	-4.2390845
1500.0	5.0158938e-05	0.67892684	-4.2856645
