# Supplementary material for: Quantum Calculation of the Collision-Induced Line-Shape Effects in Antiprotonic Helium and the New Accurate Ab Initio p̅He+ –He Potential Energy Surface
Source: J Chem Theory Comput. 2025 Dec 28;22(1):488–501. doi: 10.1021/acs.jctc.5c01636 (PMC12805563; doi:10.1021/acs.jctc.5c01636)
Supplement: Supplementary file 3 [file ct5c01636_si_003.zip › supplementary_material/generalized_cross_sections/0-0_P37.csv]

Ekin	Inelastic contribution to PBXS	PBXS	PSXS
0.001	1.2887505e-05	6325.3491	-16158.465
0.002	6.1251429e-06	3428.1581	-8357.3034
0.003	3.7964791e-06	2181.0802	-5463.7894
0.004	2.6598456e-06	1519.1699	-3971.4861
0.005	2.001768e-06	1122.5841	-3070.6135
0.006	1.5792956e-06	865.09995	-2473.1026
0.007	1.2884953e-06	688.01213	-2050.9506
0.008	1.0779857e-06	560.79232	-1738.7752
0.009	9.1966663e-07	466.21523	-1499.7982
0.01	7.9697467e-07	393.93381	-1311.8068
0.02	3.0432716e-07	122.18086	-525.69276
0.03	1.7142706e-07	59.452425	-301.91532
0.04	1.1392678e-07	35.353957	-202.75331
0.05	8.3055752e-08	23.565955	-148.74496
0.06	6.4261176e-08	16.911327	-115.53171
0.07	5.1832734e-08	12.778799	-93.397229
0.08	4.3118389e-08	10.03149	-77.777617
0.09	3.6735585e-08	8.1091523	-66.273566
0.1	3.1899931e-08	6.7093598	-57.514874
0.11	2.8136596e-08	5.6570151	-50.667664
0.12	2.5142995e-08	4.844943	-45.19817
0.13	2.2718087e-08	4.2045038	-40.750393
0.14	2.072359e-08	3.690053	-37.078646
0.15	1.9061574e-08	3.2702589	-34.008413
0.16	1.7660929e-08	2.9230215	-31.412628
0.17	1.6468891e-08	2.632382	-29.196773
0.18	1.5445565e-08	2.3865766	-27.289213
0.19	1.4560276e-08	2.1767747	-25.634749
0.2	1.3789087e-08	1.9962401	-24.190215
0.21	1.3113072e-08	1.8397591	-22.921409
0.22	1.2517087e-08	1.7032434	-21.800908
0.23	1.1988884e-08	1.5834495	-20.806486
0.24	1.1518458e-08	1.4777758	-19.919952
0.25	1.1097568e-08	1.384115	-19.126287
0.26	1.0719902e-08	1.3007445	-18.412986
0.27	1.0378646e-08	1.2262446	-17.769562
0.28	1.0069528e-08	1.1594354	-17.187158
0.29	9.7884598e-09	1.0993298	-16.65825
0.3	9.5319558e-09	1.0450959	-16.176404
0.31	9.2970311e-09	0.9960281	-15.736093
0.32	9.0811171e-09	0.95152464	-15.332547
0.33	8.881994e-09	0.91106901	-14.961625
0.34	8.6977363e-09	0.8742157	-14.619724
0.35	8.5266679e-09	0.84057844	-14.303692
0.36	8.3673253e-09	0.80982073	-14.010768
0.37	8.2184271e-09	0.78164808	-13.73852
0.38	8.0788485e-09	0.75580172	-13.484804
0.39	7.9476002e-09	0.73205331	-13.247722
0.4	7.8238099e-09	0.71020063	-13.025593
0.41	7.7067076e-09	0.69006399	-12.816924
0.42	7.5956124e-09	0.67148316	-12.620386
0.43	7.4899214e-09	0.65431485	-12.434793
0.44	7.3891003e-09	0.63843057	-12.259088
0.45	7.292675e-09	0.62371479	-12.092327
0.46	7.2002246e-09	0.61006341	-11.933664
0.47	7.1113752e-09	0.59738239	-11.782342
0.48	7.0257946e-09	0.58558667	-11.637684
0.49	6.9431871e-09	0.57459913	-11.499081
0.5	6.8632902e-09	0.56434978	-11.365987
0.51	6.78587e-09	0.55477499	-11.237914
0.52	6.7107186e-09	0.54581683	-11.114421
0.53	6.6376511e-09	0.53742256	-10.995114
0.54	6.566503e-09	0.52954405	-10.87964
0.55	6.4971282e-09	0.52213741	-10.767679
0.56	6.4293963e-09	0.51516256	-10.658946
0.57	6.3631919e-09	0.50858287	-10.553185
0.58	6.2984121e-09	0.50236488	-10.450165
0.59	6.2349656e-09	0.496478	-10.34968
0.6	6.172771e-09	0.49089425	-10.251544
0.61	6.1117564e-09	0.48558808	-10.155591
0.62	6.0518576e-09	0.48053609	-10.061671
0.63	5.9930176e-09	0.47571691	-9.96965
0.64	5.9351858e-09	0.471111	-9.879409
0.65	5.8783173e-09	0.46670049	-9.79084
0.66	5.8223718e-09	0.46246906	-9.7038465
0.67	5.767314e-09	0.45840181	-9.6183423
0.68	5.7131119e-09	0.45448511	-9.53425
0.69	5.6597373e-09	0.45070654	-9.4515005
0.7	5.607165e-09	0.44705477	-9.3700316
0.71	5.5553722e-09	0.44351945	-9.2897879
0.72	5.5043386e-09	0.44009115	-9.2107197
0.73	5.454046e-09	0.4367613	-9.1327823
0.74	5.4044779e-09	0.43352206	-9.055936
0.75	5.3556194e-09	0.43036633	-8.9801448
0.76	5.3074569e-09	0.42728763	-8.9053767
0.77	5.259978e-09	0.42428009	-8.8316028
0.78	5.2131712e-09	0.42133836	-8.7587971
0.79	5.1670262e-09	0.41845759	-8.6869363
0.8	5.1215331e-09	0.41563338	-8.6159993
0.81	5.0766827e-09	0.41286175	-8.5459669
0.82	5.0324665e-09	0.41013909	-8.4768219
0.83	4.9888764e-09	0.40746212	-8.4085485
0.84	4.9459047e-09	0.40482789	-8.3411324
0.85	4.9035438e-09	0.40223373	-8.2745603
0.86	4.8617867e-09	0.39967721	-8.2088202
0.87	4.8206265e-09	0.39715617	-8.1439008
0.88	4.7800563e-09	0.39466864	-8.0797919
0.89	4.7400697e-09	0.39221284	-8.0164836
0.9	4.7006601e-09	0.38978718	-7.9539669
0.91	4.6618211e-09	0.38739022	-7.8922331
0.92	4.6235464e-09	0.38502068	-7.8312742
0.93	4.5858297e-09	0.38267738	-7.7710824
0.94	4.5486648e-09	0.3803593	-7.7116501
0.95	4.5120455e-09	0.37806548	-7.6529702
0.96	4.4759655e-09	0.37579509	-7.5950357
0.97	4.4404187e-09	0.37354738	-7.5378398
0.98	4.4053989e-09	0.37132166	-7.4813759
0.99	4.3708998e-09	0.36911734	-7.4256374
1.0	4.3369153e-09	0.36693387	-7.3706179
1.1	4.0240025e-09	0.34615947	-6.8585853
1.2	3.7557073e-09	0.32714859	-6.4115557
1.3	3.5260273e-09	0.30977266	-6.0231715
1.4	3.3291715e-09	0.29394704	-5.6870311
1.5	3.1601168e-09	0.27958948	-5.3968988
1.6	3.0144042e-09	0.26661264	-5.1468812
1.7	2.8881952e-09	0.25492581	-4.9315324
1.8	2.7783612e-09	0.24443763	-4.7459027
1.9	2.6818738e-09	0.23505802	-4.5855533
2.0	2.5965739e-09	0.22669915	-4.4465506
2.1	2.5205516e-09	0.21927583	-4.3254485
2.2	2.4522327e-09	0.21270558	-4.2192626
2.3	2.3903287e-09	0.20690881	-4.1254384
2.4	2.3337911e-09	0.20180897	-4.0418152
2.5	2.2817721e-09	0.19733286	-3.9665867
2.6	2.2335893e-09	0.193411	-3.8982608
2.7	2.1886955e-09	0.18997801	-3.8356194
2.8	2.1466918e-09	0.18697299	-3.7776796
2.9	2.1071503e-09	0.1843398	-3.7236581
3.0	2.069831e-09	0.18202729	-3.6729379
3.1	2.0345096e-09	0.17998933	-3.6250396
3.2	2.001102e-09	0.17818482	-3.579595
3.3	1.9692646e-09	0.17657751	-3.5363249
3.4	1.9389742e-09	0.17513579	-3.4950203
3.5	1.9101284e-09	0.17383238	-3.455526
3.6	1.8826396e-09	0.17264398	-3.4177278
3.7	1.8564313e-09	0.17155092	-3.3815412
3.8	1.8314357e-09	0.17053677	-3.3469029
3.9	1.807591e-09	0.16958798	-3.3137643
4.0	1.7848405e-09	0.1686935	-3.2820857
4.1	1.763131e-09	0.16784447	-3.2518326
4.2	1.742444e-09	0.1670339	-3.2229728
4.3	1.722668e-09	0.1662564	-3.195474
4.4	1.7037892e-09	0.16550791	-3.1693029
4.5	1.6857635e-09	0.16478549	-3.1444239
4.6	1.6685481e-09	0.16408711	-3.1207987
4.7	1.6521815e-09	0.16341147	-3.0983863
4.8	1.6364642e-09	0.16275788	-3.0771432
4.9	1.6214384e-09	0.1621261	-3.0570234
5.0	1.6070673e-09	0.16151621	-3.0379788
5.5	1.543855e-09	0.15881128	-2.9571309
6.0	1.4924192e-09	0.15672901	-2.895682
7.0	1.4141022e-09	0.15444863	-2.8100785
8.0	1.3576881e-09	0.1540933	-2.7526882
9.0	1.3160915e-09	0.15475385	-2.7121686
10.0	1.2854089e-09	0.15584489	-2.6845149
11.0	1.2632014e-09	0.15716775	-2.6671508
12.0	1.2475733e-09	0.15870664	-2.6574831
13.0	1.2370404e-09	0.16046797	-2.6532181
14.0	1.2306744e-09	0.16242293	-2.6527033
15.0	1.2277211e-09	0.16451614	-2.6549096
16.0	1.2275618e-09	0.1666931	-2.6592388
17.0	1.2298813e-09	0.16891471	-2.6653016
18.0	1.2343484e-09	0.17116013	-2.6727904
19.0	1.2406289e-09	0.173422	-2.6814326
20.0	1.2486061e-09	0.17569827	-2.6909799
21.0	1.258094e-09	0.17798748	-2.7012193
22.0	1.2688694e-09	0.18028701	-2.7119827
23.0	1.2809309e-09	0.1825924	-2.7231419
24.0	1.2940988e-09	0.18489835	-2.7346009
25.0	1.3083393e-09	0.18720017	-2.7462894
26.0	1.3235014e-09	0.1894943	-2.7581539
27.0	1.3396237e-09	0.19177815	-2.770149
28.0	1.3566451e-09	0.19405028	-2.7822355
29.0	1.374438e-09	0.19631015	-2.7943798
30.0	1.3930663e-09	0.19855757	-2.806552
31.0	1.4124876e-09	0.20079233	-2.8187263
32.0	1.4325861e-09	0.20301425	-2.8308815
33.0	1.4534427e-09	0.2052232	-2.843001
34.0	1.4750262e-09	0.20741892	-2.855071
35.0	1.4972257e-09	0.20960102	-2.86708
36.0	1.5201341e-09	0.2117692	-2.8790187
37.0	1.5437271e-09	0.21392332	-2.8908801
38.0	1.5678975e-09	0.21606331	-2.9026582
39.0	1.5927774e-09	0.21818911	-2.914348
40.0	1.6182612e-09	0.22030074	-2.9259458
41.0	1.6443276e-09	0.22239834	-2.937449
42.0	1.67109e-09	0.22448213	-2.9488564
43.0	1.6984419e-09	0.22655227	-2.9601663
44.0	1.7264404e-09	0.22860891	-2.9713769
45.0	1.7549755e-09	0.23065222	-2.9824864
46.0	1.78417e-09	0.23268239	-2.9934938
47.0	1.81401e-09	0.23469965	-3.0043983
48.0	1.8443825e-09	0.23670412	-3.0151992
49.0	1.8754175e-09	0.23869593	-3.0258966
50.0	1.9071023e-09	0.24067524	-3.0364915
55.0	2.074637e-09	0.25039076	-3.0879815
60.0	2.2579563e-09	0.25982036	-3.1370617
65.0	2.4577682e-09	0.26898537	-3.1838973
70.0	2.6746308e-09	0.27790513	-3.2286081
75.0	2.9095097e-09	0.28659708	-3.2713676
80.0	3.1631962e-09	0.29507709	-3.3123186
85.0	3.4367222e-09	0.30335942	-3.3515795
90.0	3.7313932e-09	0.31145688	-3.3893411
95.0	4.0481447e-09	0.31938098	-3.4256486
100.0	4.3884171e-09	0.32714215	-3.4605806
110.0	5.1442658e-09	0.34221269	-3.5268214
120.0	6.0108462e-09	0.35673414	-3.5886834
130.0	7.0007148e-09	0.37076136	-3.6468013
140.0	8.1276974e-09	0.38434058	-3.701381
150.0	9.4070042e-09	0.39751115	-3.7530327
160.0	1.0856103e-08	0.4103069	-3.802039
170.0	1.2493061e-08	0.42275718	-3.84855
180.0	1.4337027e-08	0.43488764	-3.8929596
190.0	1.6411298e-08	0.44672078	-3.9350679
200.0	1.8738964e-08	0.45827658	-3.9756067
250.0	3.5154068e-08	0.51245814	-4.1546489
300.0	6.2797549e-08	0.56174625	-4.3042661
350.0	1.0769364e-07	0.60720308	-4.4325504
400.0	1.784031e-07	0.6495505	-4.544565
450.0	2.8680906e-07	0.68930728	-4.6438258
500.0	4.4910256e-07	0.72686193	-4.7327058
600.0	1.0291273e-06	0.79650555	-4.8864232
700.0	2.1850011e-06	0.86023733	-5.0156185
800.0	4.3521562e-06	0.91923949	-5.1265489
900.0	8.2072521e-06	0.97434904	-5.2233367
1000.0	1.4755547e-05	1.0261763	-5.3088206
1100.0	2.5430868e-05	1.07517	-5.3850557
1200.0	4.2198964e-05	1.1216566	-5.4535503
1300.0	6.7658035e-05	1.1658639	-5.5154051
1400.0	0.00010512159	1.2079364	-5.5714535
1500.0	0.00015865746	1.2479474	-5.6223383
