# Supplementary material for: Quantum Calculation of the Collision-Induced Line-Shape Effects in Antiprotonic Helium and the New Accurate Ab Initio p̅He+ –He Potential Energy Surface
Source: J Chem Theory Comput. 2025 Dec 28;22(1):488–501. doi: 10.1021/acs.jctc.5c01636 (PMC12805563; doi:10.1021/acs.jctc.5c01636)
Supplement: Supplementary file 3 [file ct5c01636_si_003.zip › supplementary_material/generalized_cross_sections/0-0_P36.csv]

Ekin	Inelastic contribution to PBXS	PBXS	PSXS
0.001	2.8332873e-06	304.47667	-3794.776
0.002	1.7112124e-06	224.55546	-2300.7735
0.003	1.220577e-06	172.71381	-1646.2307
0.004	9.3904695e-07	137.12505	-1269.8458
0.005	7.55918e-07	111.61241	-1024.5204
0.006	6.2754572e-07	92.686056	-852.23033
0.007	5.3288524e-07	78.250163	-724.97136
0.008	4.6045565e-07	66.982971	-627.44949
0.009	4.0344083e-07	58.016766	-550.57449
0.01	3.5753477e-07	50.762453	-488.59721
0.02	1.532003e-07	19.022143	-211.45203
0.03	9.0292903e-08	10.05885	-125.37003
0.04	6.1494249e-08	6.2919518	-85.670077
0.05	4.5531686e-08	4.3482637	-63.508161
0.06	3.561116e-08	3.2100094	-49.635939
0.07	2.8955421e-08	2.4834405	-40.260821
0.08	2.4238392e-08	1.9897262	-33.566777
0.09	2.0754705e-08	1.6379262	-28.58526
0.1	1.8097983e-08	1.3777265	-24.756844
0.11	1.6019224e-08	1.1794065	-21.7379
0.12	1.4358188e-08	1.0244664	-19.306746
0.13	1.3007538e-08	0.90088614	-17.314525
0.14	1.1892939e-08	0.80057113	-15.657893
0.15	1.0961438e-08	0.71790256	-14.263047
0.16	1.0174387e-08	0.64887728	-13.07599
0.17	9.5029863e-09	0.59057806	-12.056375
0.18	8.9253721e-09	0.54083657	-11.173493
0.19	8.4246776e-09	0.49801273	-10.403587
0.2	7.9877007e-09	0.46084658	-9.7280046
0.21	7.6039745e-09	0.42835662	-9.1319133
0.22	7.265103e-09	0.39976867	-8.6033745
0.23	6.9642811e-09	0.3744651	-8.1326757
0.24	6.6959402e-09	0.35194808	-7.7118378
0.25	6.4554843e-09	0.33181255	-7.3342458
0.26	6.2390901e-09	0.31372608	-6.9943702
0.27	6.0435542e-09	0.29741367	-6.6875531
0.28	5.8661751e-09	0.28264618	-6.4098428
0.29	5.704661e-09	0.26923132	-6.1578648
0.3	5.5570569e-09	0.25700676	-5.9287195
0.31	5.4216867e-09	0.24583459	-5.7199014
0.32	5.2971072e-09	0.23559704	-5.529234
0.33	5.1820704e-09	0.22619297	-5.3548174
0.34	5.0754931e-09	0.21753513	-5.1949853
0.35	4.9764318e-09	0.20954784	-5.0482704
0.36	4.8840626e-09	0.20216521	-4.9133756
0.37	4.7976634e-09	0.1953296	-4.7891504
0.38	4.7166002e-09	0.1889904	-4.6745692
0.39	4.6403152e-09	0.18310296	-4.5687184
0.4	4.5683162e-09	0.17762778	-4.4707788
0.41	4.5001686e-09	0.17252975	-4.3800152
0.42	4.4354877e-09	0.16777757	-4.2957665
0.43	4.3739328e-09	0.16334324	-4.2174367
0.44	4.3152015e-09	0.15920163	-4.1444874
0.45	4.2590254e-09	0.15533011	-4.076432
0.46	4.2051659e-09	0.15170824	-4.0128293
0.47	4.1534109e-09	0.14831748	-3.9532794
0.48	4.1035715e-09	0.14514103	-3.8974192
0.49	4.0554795e-09	0.14216354	-3.8449188
0.5	4.0089851e-09	0.13937102	-3.7954779
0.51	3.9639547e-09	0.13675064	-3.7488235
0.52	3.9202694e-09	0.13429066	-3.7047069
0.53	3.8778229e-09	0.13198025	-3.6629017
0.54	3.8365206e-09	0.12980943	-3.6232013
0.55	3.7962781e-09	0.12776901	-3.5854179
0.56	3.7570199e-09	0.12585046	-3.54938
0.57	3.7186789e-09	0.12404589	-3.5149316
0.58	3.6811951e-09	0.12234798	-3.4819302
0.59	3.6445149e-09	0.12074992	-3.4502463
0.6	3.6085904e-09	0.11924539	-3.4197618
0.61	3.573379e-09	0.11782847	-3.3903694
0.62	3.5388426e-09	0.11649367	-3.3619711
0.63	3.5049469e-09	0.11523585	-3.3344782
0.64	3.4716616e-09	0.11405021	-3.3078096
0.65	3.4389592e-09	0.11293225	-3.2818922
0.66	3.4068154e-09	0.11187779	-3.2566592
0.67	3.3752083e-09	0.11088287	-3.2320502
0.68	3.344118e-09	0.10994383	-3.2080105
0.69	3.313527e-09	0.10905721	-3.1844905
0.7	3.2834193e-09	0.10821976	-3.1614455
0.71	3.2537805e-09	0.10742845	-3.138835
0.72	3.2245976e-09	0.10668042	-3.1166225
0.73	3.1958587e-09	0.10597301	-3.0947753
0.74	3.1675531e-09	0.10530369	-3.0732638
0.75	3.139671e-09	0.10467012	-3.0520614
0.76	3.1122034e-09	0.10407006	-3.0311445
0.77	3.085142e-09	0.10350145	-3.0104919
0.78	3.0584792e-09	0.10296232	-2.9900846
0.79	3.0322078e-09	0.10245085	-2.9699057
0.8	3.0063213e-09	0.10196529	-2.9499404
0.81	2.9808134e-09	0.10150404	-2.9301754
0.82	2.9556783e-09	0.10106556	-2.910599
0.83	2.9309104e-09	0.10064843	-2.891201
0.84	2.9065046e-09	0.1002513	-2.8719725
0.85	2.8824557e-09	0.099872912	-2.8529056
0.86	2.8587589e-09	0.099512067	-2.8339937
0.87	2.8354096e-09	0.099167655	-2.8152309
0.88	2.8124031e-09	0.098838625	-2.7966124
0.89	2.7897353e-09	0.098523993	-2.7781338
0.9	2.7674016e-09	0.098222831	-2.7597918
0.91	2.745398e-09	0.09793427	-2.7415835
0.92	2.7237203e-09	0.097657493	-2.7235066
0.93	2.7023643e-09	0.09739173	-2.7055592
0.94	2.6813262e-09	0.09713626	-2.6877399
0.95	2.6606019e-09	0.096890405	-2.6700479
0.96	2.6401875e-09	0.096653527	-2.6524823
0.97	2.6200791e-09	0.096425029	-2.635043
0.98	2.6002728e-09	0.096204346	-2.6177296
0.99	2.5807647e-09	0.095990953	-2.6005424
1.0	2.5615511e-09	0.095784351	-2.5834818
1.1	2.3847744e-09	0.094002059	-2.4199966
1.2	2.2333363e-09	0.092529552	-2.2701731
1.3	2.1037608e-09	0.091183364	-2.134943
1.4	1.9926985e-09	0.089869438	-2.0147744
1.5	1.8972382e-09	0.088544117	-1.9095818
1.6	1.8148808e-09	0.087193121	-1.8188
1.7	1.7434485e-09	0.085819739	-1.7415023
1.8	1.6810935e-09	0.084437765	-1.6765168
1.9	1.6262625e-09	0.083066887	-1.6225294
2.0	1.5776616e-09	0.081729412	-1.5781679
2.1	1.5342208e-09	0.080447816	-1.5420697
2.2	1.4950627e-09	0.079242884	-1.5129332
2.3	1.4594728e-09	0.078132377	-1.4895548
2.4	1.4268731e-09	0.077130169	-1.4708519
2.5	1.3967987e-09	0.076245841	-1.4558757
2.6	1.3688775e-09	0.075484649	-1.4438135
2.7	1.3428125e-09	0.074847797	-1.4339848
2.8	1.3184291e-09	0.074332922	-1.4258324
2.9	1.2954135e-09	0.0739347	-1.4189108
3.0	1.2736782e-09	0.073645502	-1.4128729
3.1	1.2531019e-09	0.073456045	-1.4074561
3.2	1.2335863e-09	0.073355988	-1.4024695
3.3	1.2150507e-09	0.07333446	-1.3977807
3.4	1.1974275e-09	0.073380499	-1.3933045
3.5	1.1806596e-09	0.073483411	-1.388993
3.6	1.164697e-09	0.073633032	-1.384826
3.7	1.1494957e-09	0.073819933	-1.380804
3.8	1.135016e-09	0.074035542	-1.3769412
3.9	1.1212211e-09	0.074272224	-1.3732609
4.0	1.1080769e-09	0.074523306	-1.3697909
4.1	1.0955513e-09	0.074783078	-1.3665605
4.2	1.0836641e-09	0.075046761	-1.3635983
4.3	1.0722843e-09	0.075310454	-1.36093
4.4	1.0614349e-09	0.075571076	-1.3585776
4.5	1.0510885e-09	0.075826295	-1.3565586
4.6	1.041219e-09	0.076074451	-1.3548857
4.7	1.031801e-09	0.076314479	-1.3535665
4.8	1.0228104e-09	0.076545836	-1.3526039
4.9	1.0142236e-09	0.076768419	-1.3519961
5.0	1.0060184e-09	0.076982499	-1.3517374
5.5	9.7000461e-10	0.077952411	-1.3552518
6.0	9.4080785e-10	0.078855942	-1.3651484
7.0	8.9643471e-10	0.080924484	-1.3947575
8.0	8.648052e-10	0.083530795	-1.4276991
9.0	8.4192853e-10	0.086402861	-1.4605686
10.0	8.2558044e-10	0.089249896	-1.4938065
11.0	8.1420351e-10	0.09198749	-1.5277396
12.0	8.0674758e-10	0.094658245	-1.5618987
13.0	8.0234501e-10	0.097318202	-1.5956039
14.0	8.003556e-10	0.099986601	-1.6284154
15.0	8.0041465e-10	0.10265053	-1.6601972
16.0	8.0217561e-10	0.10528852	-1.6910034
17.0	8.0537485e-10	0.10788528	-1.7209306
18.0	8.0990443e-10	0.11043627	-1.7500484
19.0	8.1557541e-10	0.11294515	-1.7783903
20.0	8.2223149e-10	0.11541797	-1.8059642
21.0	8.2979275e-10	0.11785971	-1.8327742
22.0	8.3818025e-10	0.12027326	-1.858836
23.0	8.4731732e-10	0.12265924	-1.884176
24.0	8.5711597e-10	0.12501697	-1.9088273
25.0	8.6760701e-10	0.12734582	-1.9328274
26.0	8.7871027e-10	0.12964566	-1.956213
27.0	8.9034655e-10	0.13191686	-1.9790159
28.0	9.0256009e-10	0.1341603	-2.001264
29.0	9.1528737e-10	0.13637731	-2.0229829
30.0	9.2848572e-10	0.13856923	-2.0441952
31.0	9.4217563e-10	0.14073714	-2.064921
32.0	9.5635082e-10	0.14288198	-2.0851802
33.0	9.7095645e-10	0.14500459	-2.1049927
34.0	9.8601455e-10	0.14710561	-2.1243777
35.0	1.0015191e-09	0.14918551	-2.143353
36.0	1.0174162e-09	0.15124476	-2.1619353
37.0	1.033736e-09	0.1532839	-2.1801409
38.0	1.050481e-09	0.15530348	-2.1979855
39.0	1.0676307e-09	0.157304	-2.2154841
40.0	1.0851532e-09	0.15928597	-2.2326503
41.0	1.1030848e-09	0.16124995	-2.2494969
42.0	1.1214304e-09	0.16319651	-2.2660355
43.0	1.1401394e-09	0.16512615	-2.2822765
44.0	1.159251e-09	0.16703931	-2.2982296
45.0	1.1787722e-09	0.16893641	-2.3139049
46.0	1.1986521e-09	0.17081789	-2.3293124
47.0	1.2189334e-09	0.17268417	-2.3444621
48.0	1.2396242e-09	0.17453559	-2.3593627
49.0	1.2606708e-09	0.17637247	-2.3740226
50.0	1.2821188e-09	0.17819515	-2.3884496
55.0	1.3953095e-09	0.18710693	-2.4573285
60.0	1.5184911e-09	0.19570889	-2.5213615
65.0	1.6520083e-09	0.2040323	-2.5811844
70.0	1.796329e-09	0.21210317	-2.6373406
75.0	1.9518603e-09	0.21994358	-2.6902882
80.0	2.1191742e-09	0.22757262	-2.7403231
85.0	2.2988275e-09	0.23500678	-2.7878049
90.0	2.4914244e-09	0.2422604	-2.8329399
95.0	2.6977381e-09	0.2493461	-2.8759787
100.0	2.918284e-09	0.25627508	-2.9171243
110.0	3.4054892e-09	0.26970172	-2.9943113
