# Supplementary material for: Quantum Calculation of the Collision-Induced Line-Shape Effects in Antiprotonic Helium and the New Accurate Ab Initio p̅He+ –He Potential Energy Surface
Source: J Chem Theory Comput. 2025 Dec 28;22(1):488–501. doi: 10.1021/acs.jctc.5c01636 (PMC12805563; doi:10.1021/acs.jctc.5c01636)
Supplement: Supplementary file 3 [file ct5c01636_si_003.zip › supplementary_material/generalized_cross_sections/1-3_P35.csv]

Ekin	Inelastic contribution to PBXS	PBXS	PSXS
0.001	5.4025435e-05	35309.451	-20833.043
0.002	3.2474364e-05	22593.782	-5221.6009
0.003	2.3189949e-05	15845.819	-584.57286
0.004	1.7892102e-05	11784.668	1171.4776
0.005	1.4449523e-05	9132.9013	1884.1578
0.006	1.2033599e-05	7298.5547	2156.0701
0.007	1.024837e-05	5973.5599	2225.5281
0.008	8.8789676e-06	4983.607	2198.2981
0.009	7.7981717e-06	4223.5995	2125.0284
0.01	6.9256961e-06	3626.9159	2031.2195
0.02	3.0060782e-06	1219.8867	1195.116
0.03	1.7818668e-06	610.18624	778.68869
0.04	1.2174839e-06	366.96355	557.50315
0.05	9.0348571e-07	245.6427	425.5371
0.06	7.0795832e-07	176.38638	339.85466
0.07	5.7667073e-07	133.09622	280.70189
0.08	4.8362543e-07	104.21042	237.9424
0.09	4.1495318e-07	83.962508	205.91468
0.1	3.6264561e-07	69.212668	181.23949
0.11	3.2178703e-07	58.131414	161.78978
0.12	2.8920936e-07	49.593587	146.16741
0.13	2.6278784e-07	42.875988	133.41964
0.14	2.4104933e-07	37.496385	122.87721
0.15	2.2294335e-07	33.123066	114.05759
0.16	2.0770246e-07	29.521685	106.60495
0.17	1.9475413e-07	26.522802	100.25172
0.18	1.8366331e-07	24.001385	94.79314
0.19	1.7409475e-07	21.863495	90.070088
0.2	1.6578349e-07	20.037405	85.957211
0.21	1.5852132e-07	18.467547	82.354524
0.22	1.5214031e-07	17.110301	79.181384
0.23	1.4650415e-07	15.931007	76.372094
0.24	1.4150295e-07	14.901821	73.872647
0.25	1.3704072e-07	14.000141	71.638278
0.26	1.3304242e-07	13.207446	69.631611
0.27	1.2944354e-07	12.508423	67.821226
0.28	1.2618964e-07	11.890308	66.180558
0.29	1.2323447e-07	11.342374	64.687022
0.3	1.2053862e-07	10.855547	63.321329
0.31	1.180683e-07	10.422095	62.066935
0.32	1.1579444e-07	10.035391	60.9096
0.33	1.1369198e-07	9.6897227	59.83703
0.34	1.1173921e-07	9.3801375	58.838581
0.35	1.0991732e-07	9.1023243	57.905021
0.36	1.0820995e-07	8.8525134	57.028326
0.37	1.066029e-07	8.6273961	56.201515
0.38	1.0508377e-07	8.4240592	55.41851
0.39	1.0364176e-07	8.2399303	54.674012
0.4	1.0226748e-07	8.0727331	53.963405
0.41	1.0095273e-07	7.9204497	53.282667
0.42	9.9690368e-08	7.7812885	52.628294
0.43	9.8474185e-08	7.6536576	51.997238
0.44	9.7298784e-08	7.5361418	51.386847
0.45	9.6159481e-08	7.4274827	50.79482
0.46	9.5052219e-08	7.3265618	50.219165
0.47	9.397349e-08	7.2323852	49.658155
0.48	9.292027e-08	7.1440711	49.110302
0.49	9.1889958e-08	7.0608377	48.574324
0.5	9.0880326e-08	6.9819933	48.049121
0.51	8.9889469e-08	6.906927	47.533752
0.52	8.8915768e-08	6.8351005	47.027412
0.53	8.7957852e-08	6.766041	46.52942
0.54	8.7014564e-08	6.6993341	46.0392
0.55	8.6084937e-08	6.6346181	45.556265
0.56	8.5168163e-08	6.5715786	45.080208
0.57	8.4263577e-08	6.5099435	44.610691
0.58	8.3370631e-08	6.4494782	44.147435
0.59	8.2488881e-08	6.3899821	43.690208
0.6	8.1617971e-08	6.3312845	43.238823
0.61	8.0757619e-08	6.2732415	42.79313
0.62	7.9907602e-08	6.2157326	42.353008
0.63	7.9067753e-08	6.1586583	41.918361
0.64	7.8237945e-08	6.1019376	41.489115
0.65	7.7418087e-08	6.0455052	41.065213
0.66	7.6608116e-08	5.9893104	40.646612
0.67	7.5807991e-08	5.9333144	40.23328
0.68	7.5017688e-08	5.877489	39.825194
0.69	7.4237197e-08	5.8218153	39.422338
0.7	7.3466516e-08	5.7662821	39.0247
0.71	7.2705648e-08	5.7108848	38.632272
0.72	7.1954603e-08	5.6556245	38.245046
0.73	7.1213389e-08	5.6005067	37.863019
0.74	7.0482014e-08	5.545541	37.486184
0.75	6.9760485e-08	5.4907399	37.114535
0.76	6.9048805e-08	5.4361184	36.748066
0.77	6.8346973e-08	5.3816935	36.386767
0.78	6.7654984e-08	5.3274834	36.030628
0.79	6.6972826e-08	5.2735074	35.679635
0.8	6.6300482e-08	5.2197856	35.333772
0.81	6.5637929e-08	5.1663382	34.993021
0.82	6.4985137e-08	5.1131854	34.657361
0.83	6.4342072e-08	5.0603474	34.326767
0.84	6.370869e-08	5.0078439	34.001213
0.85	6.3084946e-08	4.9556942	33.680669
0.86	6.2470784e-08	4.9039168	33.365104
0.87	6.1866146e-08	4.8525297	33.054482
0.88	6.1270967e-08	4.8015497	32.748766
0.89	6.0685176e-08	4.7509931	32.447916
0.9	6.0108699e-08	4.7008749	32.151891
0.91	5.9541456e-08	4.6512094	31.860646
0.92	5.8983363e-08	4.6020099	31.574136
0.93	5.8434332e-08	4.5532884	31.292313
0.94	5.7894272e-08	4.5050564	31.015127
0.95	5.7363088e-08	4.4573239	30.742527
0.96	5.6840681e-08	4.4101004	30.474462
0.97	5.632695e-08	4.3633941	30.210876
0.98	5.5821793e-08	4.3172126	29.951715
0.99	5.5325102e-08	4.2715622	29.696924
1.0	5.4836772e-08	4.2264487	29.446445
1.1	5.0388591e-08	3.8055434	27.165923
1.2	4.6651425e-08	3.4395178	25.251384
1.3	4.3513971e-08	3.1251414	23.644962
1.4	4.0875289e-08	2.8571068	22.294175
1.5	3.8647849e-08	2.6295255	21.153452
1.6	3.6758231e-08	2.4366798	20.184191
1.7	3.5143287e-08	2.2733418	19.354183
1.8	3.3752538e-08	2.1348737	18.636834
1.9	3.2543927e-08	2.0172266	18.010376
2.0	3.1483102e-08	1.9169022	17.457143
2.1	3.0542195e-08	1.8309031	16.962929
2.2	2.9698764e-08	1.7566817	16.516417
2.3	2.8934877e-08	1.6920917	16.108677
2.4	2.8236318e-08	1.6353426	15.732738
2.5	2.7591904e-08	1.5849557	15.383199
2.6	2.6992894e-08	1.5397226	15.055918
2.7	2.6432498e-08	1.4986669	14.747734
2.8	2.5905463e-08	1.4610082	14.456251
2.9	2.5407735e-08	1.42613	14.179652
3.0	2.4936631e-08	1.3935503	13.916554
3.1	2.4488812e-08	1.3628967	13.665899
3.2	2.4062825e-08	1.3338846	13.426856
3.3	2.365715e-08	1.306298	13.198761
3.4	2.3270545e-08	1.279975	12.981059
3.5	2.290197e-08	1.2547944	12.773272
3.6	2.2550527e-08	1.2306657	12.574969
3.7	2.2215414e-08	1.2075213	12.385748
3.8	2.1895897e-08	1.1853098	12.205226
3.9	2.1591288e-08	1.1639914	12.033028
4.0	2.130093e-08	1.1435339	11.868785
4.1	2.1024187e-08	1.1239103	11.712134
4.2	2.0760441e-08	1.1050969	11.56271
4.3	2.0509365e-08	1.0870711	11.420157
4.4	2.0269893e-08	1.0698113	11.284118
4.5	2.004154e-08	1.0532957	11.154245
4.6	1.9823828e-08	1.0375018	11.030197
4.7	1.9616203e-08	1.0224066	10.91164
4.8	1.9418122e-08	1.0079863	10.798251
4.9	1.9229061e-08	0.99421604	10.68972
5.0	1.9048515e-08	0.98107053	10.585748
5.5	1.8257257e-08	0.92379877	10.124832
6.0	1.7615669e-08	0.87824396	9.7415356
7.0	1.6636402e-08	0.8110244	9.1305728
8.0	1.5923745e-08	0.76292004	8.6576736
9.0	1.5392022e-08	0.72597096	8.281527
10.0	1.4995047e-08	0.696833	7.9784921
11.0	1.4701881e-08	0.67379998	7.7308075
12.0	1.4488605e-08	0.65558767	7.5246698
13.0	1.4337832e-08	0.64108899	7.3500574
14.0	1.4236351e-08	0.6294075	7.2000902
15.0	1.4175087e-08	0.61987892	7.0700414
16.0	1.4147187e-08	0.61204669	6.9565126
17.0	1.4148097e-08	0.60559921	6.8568706
18.0	1.4173881e-08	0.60031369	6.7689648
19.0	1.4221349e-08	0.59601941	6.6910121
20.0	1.4287678e-08	0.59257365	6.6215319
21.0	1.4371086e-08	0.58985298	6.5593074
22.0	1.4469725e-08	0.58775193	6.5033519
23.0	1.4582072e-08	0.58618086	6.4528613
24.0	1.4706608e-08	0.58506466	6.4071709
25.0	1.4842938e-08	0.58434232	6.3657269
26.0	1.4989922e-08	0.58396434	6.3280595
27.0	1.5146843e-08	0.5838895	6.2937614
28.0	1.5312763e-08	0.58408325	6.2624782
29.0	1.5077838e-08	0.58455919	6.2738936
30.0	1.5245624e-08	0.58520646	6.2490819
31.0	1.5421053e-08	0.58604476	6.224502
37.0	1.6611235e-08	0.59413051	6.1136805
38.0	1.6830571e-08	0.59586368	6.1000116
39.0	1.7055964e-08	0.59767986	6.0873855
40.0	1.7286806e-08	0.59957188	6.0758589
41.0	1.7523492e-08	0.60153341	6.0653119
42.0	1.7765414e-08	0.6035584	6.0555035
43.0	1.8012892e-08	0.60564105	6.0465348
44.0	1.8265953e-08	0.60777619	6.0383512
45.0	1.8523964e-08	0.6099598	6.0307389
46.0	1.8787425e-08	0.61218778	6.0238349
47.0	1.9055715e-08	0.61445648	6.0176269
48.0	1.9328848e-08	0.61676194	6.0118665
49.0	1.9607138e-08	0.61910125	6.0066212
50.0	1.9890038e-08	0.62147169	6.0019424
55.0	2.1376966e-08	0.63370723	5.9846833
60.0	2.2989071e-08	0.64640994	5.9759429
65.0	2.472797e-08	0.65940997	5.973503
70.0	2.6590276e-08	0.67259089	5.9758746
75.0	2.8582457e-08	0.68587164	5.9820285
80.0	3.071354e-08	0.69919531	5.9909626
85.0	3.298148e-08	0.71252075	6.0021563
90.0	3.5391138e-08	0.72581846	6.0152169
95.0	3.7956541e-08	0.73906739	6.0296226
100.0	4.067867e-08	0.75225104	6.0451961
110.0	4.6614411e-08	0.77838331	6.078748
120.0	5.3268073e-08	0.80415916	6.1147086
130.0	6.0701288e-08	0.82955219	6.1520486
140.0	6.8976237e-08	0.85455444	6.1902419
150.0	7.8189568e-08	0.87916659	6.2289176
160.0	8.8401575e-08	0.90339654	6.2677402
170.0	9.9723395e-08	0.92725332	6.3064533
180.0	1.1224871e-07	0.9507504	6.3449339
190.0	1.2607219e-07	0.97390073	6.3832202
200.0	1.4134112e-07	0.99671698	6.4210955
250.0	2.4385039e-07	1.1062306	6.6033604
300.0	4.0613188e-07	1.2091558	6.7733651
350.0	6.5812541e-07	1.306626	6.9314685
400.0	1.0431038e-06	1.3994972	7.0789365
450.0	1.6224229e-06	1.4884398	7.217012
500.0	2.4820364e-06	1.5739642	7.3466035
600.0	5.5549286e-06	1.7363471	7.5840495
700.0	1.176028e-05	1.8891396	7.7973694
800.0	2.3643991e-05	2.0340252	7.9900696
900.0	4.5258625e-05	2.1722138	8.1653717
1000.0	8.2722726e-05	2.3045658	8.325524
1100.0	0.000144827	2.4316745	8.4722615
1200.0	0.00024360143	2.5539269	8.6069666
1300.0	0.00039479624	2.6715069	8.7300894
1400.0	0.00061804707	2.7845098	8.8431376
1500.0	0.00093683192	2.8928731	8.946893
