# Supplementary material for: Quantum Calculation of the Collision-Induced Line-Shape Effects in Antiprotonic Helium and the New Accurate Ab Initio p̅He+ –He Potential Energy Surface
Source: J Chem Theory Comput. 2025 Dec 28;22(1):488–501. doi: 10.1021/acs.jctc.5c01636 (PMC12805563; doi:10.1021/acs.jctc.5c01636)
Supplement: Supplementary file 3 [file ct5c01636_si_003.zip › supplementary_material/generalized_cross_sections/1-3_P37.csv]

Ekin	Inelastic contribution to PBXS	PBXS	PSXS
0.001	4.6815858e-05	2847.917	11294.493
0.002	3.1456962e-05	2565.5678	7387.9505
0.003	2.4560244e-05	2331.7146	5626.3012
0.004	2.0442162e-05	2134.8905	4575.6903
0.005	1.7645951e-05	1966.9787	3865.3694
0.006	1.56004e-05	1822.0725	3348.9282
0.007	1.402864e-05	1695.771	2955.0058
0.008	1.2777827e-05	1584.7278	2644.0472
0.009	1.1755771e-05	1486.3534	2392.1265
0.01	1.0903161e-05	1398.6125	2183.8243
0.02	6.5663404e-06	861.17054	1166.2424
0.03	4.8643869e-06	605.81921	799.22864
0.04	3.9409555e-06	458.25286	612.68312
0.05	3.3598004e-06	363.05804	500.92505
0.06	2.9622076e-06	297.15384	427.18904
0.07	2.6757682e-06	249.23598	375.39729
0.08	2.4623866e-06	213.12992	337.41835
0.09	2.2999304e-06	185.18657	308.69859
0.1	2.1745581e-06	163.11674	286.48679
0.11	2.0770996e-06	145.41543	269.01926
0.12	2.001187e-06	131.05483	255.1099
0.13	1.942218e-06	119.31049	243.92852
0.14	1.8967477e-06	109.65759	234.87388
0.15	1.862115e-06	101.70663	227.49736
0.16	1.8362056e-06	95.16189	221.45533
0.17	1.8172956e-06	89.793916	216.47843
0.18	1.8039485e-06	85.420785	212.3512
0.19	1.7949443e-06	81.895049	208.89838
0.2	1.7892328e-06	79.094537	205.97548
0.21	1.7859007e-06	76.915784	203.46215
0.22	1.784151e-06	75.269349	201.25766
0.23	1.7832886e-06	74.076479	199.27753
0.24	1.7827111e-06	73.266785	197.45117
0.25	1.7819029e-06	72.776653	195.72008
0.26	1.780431e-06	72.548216	194.03645
0.27	1.7779409e-06	72.528717	192.36197
0.28	1.7741532e-06	72.670158	190.66688
0.29	1.7688658e-06	72.929118	188.92894
0.3	1.7619228e-06	73.266683	187.13256
0.31	1.7532477e-06	73.648402	185.26792
0.32	1.7429189e-06	74.044245	183.33007
0.33	1.7307353e-06	74.428514	181.31814
0.34	1.7168606e-06	74.779708	179.23446
0.35	1.7013811e-06	75.080322	177.08391
0.36	1.6844069e-06	75.316589	174.87317
0.37	1.6660655e-06	75.478177	172.61017
0.38	1.6464958e-06	75.557846	170.30359
0.39	1.6258429e-06	75.551089	167.9624
0.4	1.6042531e-06	75.455759	165.59555
0.41	1.5818711e-06	75.271713	163.2117
0.42	1.5588365e-06	75.000458	160.81904
0.43	1.5352818e-06	74.644834	158.42515
0.44	1.5113312e-06	74.208716	156.03694
0.45	1.4870994e-06	73.696753	153.66056
0.46	1.4626909e-06	73.114144	151.30147
0.47	1.4382003e-06	72.46644	148.9644
0.48	1.4137123e-06	71.759382	146.65341
0.49	1.3893017e-06	70.998767	144.37191
0.51	1.3409679e-06	69.339715	139.90829
0.52	1.3171513e-06	68.452295	137.73034
0.53	1.2936269e-06	67.533244	135.59037
0.54	1.2704303e-06	66.587443	133.48947
0.55	1.2475913e-06	65.619473	131.4284
0.56	1.2251343e-06	64.633599	129.40768
0.57	1.2030789e-06	63.633772	127.42759
0.58	1.1814407e-06	62.62363	125.48821
0.59	1.1602316e-06	61.606502	123.58946
0.6	1.1394604e-06	60.58542	121.73114
0.61	1.1191328e-06	59.563134	119.91291
0.62	1.0992523e-06	58.542123	118.13436
0.63	1.0798202e-06	57.524612	116.39499
0.64	1.0608361e-06	56.51259	114.69427
0.65	1.0422978e-06	55.507823	113.03158
0.66	1.0242022e-06	54.511872	111.4063
0.67	1.0065445e-06	53.526107	109.81776
0.68	9.8931956e-07	52.551726	108.26527
0.69	9.7252104e-07	51.589764	106.74814
0.7	9.5614213e-07	50.641112	105.26566
0.71	9.4017546e-07	49.706526	103.81712
0.72	9.2461325e-07	48.78664	102.40181
0.73	9.0944737e-07	47.881982	101.01901
0.74	8.9466948e-07	46.992976	99.668016
0.75	8.8027103e-07	46.11996	98.348125
0.76	8.6624334e-07	45.263189	97.058644
0.77	8.5257769e-07	44.422847	95.798885
0.78	8.3926532e-07	43.599054	94.568172
0.79	8.2629749e-07	42.791873	93.36584
0.8	8.1366548e-07	42.001314	92.191232
0.81	8.0136067e-07	41.227343	91.043704
0.82	7.8937451e-07	40.469886	89.922626
0.83	7.776986e-07	39.728834	88.827376
0.84	7.6632462e-07	39.004047	87.757346
0.85	7.5524442e-07	38.29536	86.71194
0.86	7.4445001e-07	37.602584	85.690575
0.87	7.3393354e-07	36.925508	84.69268
0.88	7.2368735e-07	36.263909	83.717694
0.89	7.1370392e-07	35.617546	82.76507
0.9	7.0397595e-07	34.986167	81.834274
0.91	6.9449628e-07	34.369511	80.924781
0.92	6.8525795e-07	33.76731	80.03608
0.93	6.7625416e-07	33.179288	79.16767
0.94	6.6747832e-07	32.605167	78.319062
0.95	6.58924e-07	32.044663	77.489779
0.96	6.5058494e-07	31.497492	76.679354
0.97	6.4245506e-07	30.96337	75.88733
0.98	6.3452847e-07	30.44201	75.113263
0.99	6.2679941e-07	29.933129	74.356716
1.0	6.1926232e-07	29.436443	73.617266
1.1	5.5333505e-07	25.080342	67.076451
1.2	5.0156361e-07	21.6606	61.845812
1.3	4.6053032e-07	18.967039	57.637938
1.4	4.2770191e-07	16.836675	54.227061
1.5	4.0117813e-07	15.144988	51.435311
1.6	3.795135e-07	13.796539	49.122137
1.7	3.6161758e-07	12.71728	47.176418
1.8	3.4657865e-07	11.848916	45.510628
1.9	3.3374698e-07	11.144972	44.056435
2.0	3.2259921e-07	10.568151	42.761255
2.1	3.1273223e-07	10.088523	41.585396
2.2	3.0383969e-07	9.6822541	40.499605
2.3	2.9569261e-07	9.3306177	39.482914
2.4	2.8812328e-07	9.0191737	38.520771
2.5	2.8101153e-07	8.7370395	37.603443
2.6	2.7427332e-07	8.4762308	36.7247
2.7	2.6785147e-07	8.2310704	35.880759
2.8	2.6170811e-07	7.9976705	35.069474
2.9	2.5581888e-07	7.7734911	34.289727
3.0	2.5018292e-07	7.5569757	33.540984
3.1	2.4476153e-07	7.3472595	32.822997
3.2	2.3956453e-07	7.1439425	32.135592
3.3	2.3458529e-07	6.9469187	31.478548
3.4	2.2982135e-07	6.7562511	30.851524
3.5	2.2526906e-07	6.5720848	30.254024
3.6	2.2092439e-07	6.3945868	29.685392
3.7	2.1678269e-07	6.2239093	29.144818
3.8	2.1283865e-07	6.060167	28.631361
3.9	2.0908632e-07	5.9034255	28.143967
4.0	2.0551918e-07	5.7536973	27.681499
4.1	2.0213021e-07	5.6109423	27.242755
4.2	1.9891203e-07	5.4750709	26.826494
4.3	1.9585698e-07	5.3459492	26.431456
4.4	1.9296822e-07	5.2234042	26.056377
4.5	1.9021569e-07	5.1072303	25.700006
4.6	1.8760359e-07	4.9971947	25.361118
4.7	1.851222e-07	4.8930434	25.038523
4.8	1.8276479e-07	4.7945065	24.731075
4.9	1.8052386e-07	4.701303	24.437683
5.0	1.7839217e-07	4.6131454	24.157309
5.5	1.6913954e-07	4.2379856	22.918798
6.0	1.6172301e-07	3.9477296	21.886039
7.0	1.5038701e-07	3.5199566	20.211457
8.0	1.4196151e-07	3.2019067	18.88537
9.0	1.3549482e-07	2.9485242	17.818036
10.0	1.3051051e-07	2.7449547	16.953151
11.0	1.2668317e-07	2.5819136	16.241442
12.0	1.237395e-07	2.4503083	15.642841
13.0	1.2148517e-07	2.3419803	15.128833
14.0	1.1976034e-07	2.250727	14.680715
15.0	1.1845962e-07	2.1723686	14.286209
16.0	1.1750176e-07	2.1042506	13.936638
17.0	1.168451e-07	2.044629	13.625197
18.0	1.1644312e-07	1.9922342	13.346191
19.0	1.16262e-07	1.9460358	13.094793
20.0	1.1626711e-07	1.905138	12.866946
21.0	1.1644918e-07	1.8687585	12.659313
22.0	1.16782e-07	1.836231	12.469194
23.0	1.1724949e-07	1.8070002	12.294398
24.0	1.1783125e-07	1.780613	12.13313
25.0	1.1853042e-07	1.756705	11.9839
26.0	1.1933081e-07	1.7349814	11.845438
27.0	1.2022403e-07	1.7151978	11.716645
28.0	1.2119822e-07	1.6971482	11.59656
29.0	1.222604e-07	1.6806566	11.484337
30.0	1.2339916e-07	1.6655679	11.379234
31.0	1.2460962e-07	1.6517442	11.280592
32.0	1.2588257e-07	1.6390634	11.187831
33.0	1.2722791e-07	1.6274177	11.100445
34.0	1.2863531e-07	1.6167112	11.017982
35.0	1.301037e-07	1.6068586	10.940043
36.0	1.3162303e-07	1.5977851	10.866276
37.0	1.3320514e-07	1.5894249	10.796362
38.0	1.3484272e-07	1.5817196	10.73002
39.0	1.3653362e-07	1.574617	10.66699
40.0	1.3826898e-07	1.5680703	10.607039
41.0	1.4006218e-07	1.5620381	10.549956
42.0	1.4190628e-07	1.5564828	10.495545
43.0	1.4379173e-07	1.5513701	10.443632
44.0	1.4573288e-07	1.5466686	10.394053
45.0	1.4772288e-07	1.5423498	10.346661
46.0	1.4976046e-07	1.538388	10.301322
47.0	1.518359e-07	1.5347592	10.257913
48.0	1.5396731e-07	1.5314416	10.216319
49.0	1.5614522e-07	1.5284149	10.176435
50.0	1.5836945e-07	1.5256607	10.138164
55.0	1.7016021e-07	1.5154322	9.968045
60.0	1.8311115e-07	1.5099683	9.8271538
65.0	1.9722892e-07	1.5081069	9.7090127
70.0	2.1254844e-07	1.5090229	9.6089693
75.0	2.2909809e-07	1.5121152	9.5235263
80.0	2.4695849e-07	1.5169374	9.4500427
85.0	2.6617492e-07	1.5231507	9.3864754
90.0	2.8680028e-07	1.5304942	9.3311533
95.0	3.0893699e-07	1.5387632	9.2828504
100.0	3.3265188e-07	1.5477959	9.2405454
110.0	3.8512695e-07	1.5676582	9.1706551
