# Supplementary material for: Quantum Calculation of the Collision-Induced Line-Shape Effects in Antiprotonic Helium and the New Accurate Ab Initio p̅He+ –He Potential Energy Surface
Source: J Chem Theory Comput. 2025 Dec 28;22(1):488–501. doi: 10.1021/acs.jctc.5c01636 (PMC12805563; doi:10.1021/acs.jctc.5c01636)
Supplement: Supplementary file 3 [file ct5c01636_si_003.zip › supplementary_material/generalized_cross_sections/0-0_P34.csv]

Ekin	Inelastic contribution to PBXS	PBXS	PSXS
0.001	5.3344375e-06	29.424715	1183.4921
0.002	3.3052632e-06	22.547408	732.71593
0.003	2.4021899e-06	17.806143	531.85082
0.004	1.8748015e-06	14.401496	414.43674
0.005	1.526373e-06	11.875657	336.81793
0.006	1.2788399e-06	9.9511351	281.65846
0.007	1.0942087e-06	8.4518082	240.51379
0.008	9.51539e-07	7.2615396	208.72554
0.009	8.3827037e-07	6.3012444	183.49713
0.01	7.463896e-07	5.5155665	163.04302
0.02	3.2832607e-07	1.9901288	70.345233
0.03	1.9575042e-07	0.98295276	41.366001
0.04	1.3422548e-07	0.56871553	28.166816
0.05	9.9854708e-08	0.36223115	20.952648
0.06	7.8385555e-08	0.24631047	16.555954
0.07	6.3931847e-08	0.17580939	13.675186
0.08	5.3663093e-08	0.13043892	11.688063
0.09	4.6065833e-08	0.10002554	10.263933
0.1	4.0264617e-08	0.079031011	9.212808
0.11	3.5721317e-08	0.064240471	8.4187294
0.12	3.2088716e-08	0.053688616	7.8074295
0.13	2.9133722e-08	0.046121468	7.3294376
0.14	2.6694608e-08	0.040709416	6.9507061
0.15	2.4655975e-08	0.036886196	6.6471472
0.16	2.2933488e-08	0.034254552	6.4013135
0.17	2.1464212e-08	0.032528898	6.2003081
0.18	2.0200322e-08	0.031499338	6.0344293
0.19	1.9104883e-08	0.031008467	5.8962659
0.2	1.8148961e-08	0.030936035	5.7800807
0.21	1.7309597e-08	0.0311886	5.6813809
0.22	1.6568362e-08	0.031692413	5.5966122
0.23	1.591031e-08	0.032388433	5.5229395
0.24	1.5323207e-08	0.033228796	5.4580843
0.25	1.4796949e-08	0.034174267	5.400205
0.26	1.4323131e-08	0.035192382	5.3478061
0.27	1.3894712e-08	0.03625608	5.2996691
0.28	1.3505751e-08	0.037342681	5.2547991
0.29	1.3151213e-08	0.038433105	5.2123835
0.3	1.2826802e-08	0.039511287	5.1717586
0.31	1.2528841e-08	0.040563714	5.1323837
0.32	1.2254164e-08	0.041579063	5.0938205
0.33	1.2000037e-08	0.042547914	5.0557156
0.34	1.176409e-08	0.043462511	5.0177865
0.35	1.1544265e-08	0.044316569	4.9798105
0.36	1.1338763e-08	0.045105107	4.9416151
0.37	1.1146016e-08	0.045824308	4.9030697
0.38	1.0964647e-08	0.046471394	4.8640794
0.39	1.0793448e-08	0.04704451	4.8245788
0.4	1.0631359e-08	0.047542634	4.7845275
0.41	1.0477444e-08	0.047965473	4.743906
0.42	1.0330879e-08	0.048313391	4.702712
0.43	1.0190935e-08	0.048587322	4.6609574
0.44	1.0056969e-08	0.048788702	4.6186659
0.45	9.9284132e-09	0.048919401	4.5758705
0.46	9.8047633e-09	0.04898166	4.5326116
0.47	9.6855737e-09	0.048978034	4.4889354
0.48	9.5704494e-09	0.048911335	4.4448925
0.49	9.4590402e-09	0.048784585	4.4005364
0.5	9.3510359e-09	0.048600972	4.3559229
0.51	9.246161e-09	0.048363804	4.3111089
0.52	9.1441713e-09	0.048076472	4.2661514
0.53	9.0448502e-09	0.047742418	4.2211075
0.54	8.9480054e-09	0.047365105	4.1760332
0.55	8.8534659e-09	0.046947983	4.1309834
0.56	8.7610804e-09	0.046494474	4.0860112
0.57	8.670714e-09	0.046007945	4.0411679
0.58	8.5822471e-09	0.04549169	3.9965026
0.59	8.4955733e-09	0.044948918	3.9520622
0.6	8.410598e-09	0.044382738	3.9078908
0.61	8.327237e-09	0.043796147	3.8640301
0.62	8.2454151e-09	0.043192025	3.8205193
0.63	8.1650655e-09	0.042573123	3.7773948
0.64	8.0861283e-09	0.041942065	3.7346903
0.65	8.0085501e-09	0.041301339	3.6924371
0.66	7.932283e-09	0.040653299	3.6506638
0.67	7.8572839e-09	0.04000016	3.6093962
0.68	7.7835141e-09	0.039344002	3.5686581
0.69	7.7109387e-09	0.038686772	3.5284706
0.7	7.639526e-09	0.038030283	3.4888527
0.71	7.5692473e-09	0.037376217	3.4498208
0.72	7.5000763e-09	0.03672613	3.4113898
0.73	7.4319889e-09	0.036081458	3.373572
0.74	7.3649632e-09	0.035443515	3.3363781
0.75	7.2989786e-09	0.034813503	3.299817
0.76	7.2340162e-09	0.034192514	3.2638956
0.77	7.1700582e-09	0.033581537	3.2286196
0.78	7.107088e-09	0.032981458	3.1939929
0.79	7.0450897e-09	0.032393072	3.1600179
0.8	6.9840486e-09	0.031817084	3.126696
0.81	6.9239503e-09	0.031254113	3.0940271
0.82	6.8647811e-09	0.030704698	3.06201
0.83	6.8065281e-09	0.030169306	3.0306426
0.84	6.7491783e-09	0.029648331	2.9999216
0.85	6.6927194e-09	0.029142102	2.9698428
0.86	6.6371394e-09	0.028650888	2.9404014
0.87	6.5824264e-09	0.028174898	2.9115917
0.88	6.5285689e-09	0.027714291	2.883407
0.89	6.4755554e-09	0.027269176	2.8558406
0.9	6.4233748e-09	0.026839615	2.8288848
0.91	6.3720158e-09	0.026425631	2.8025315
0.92	6.3214675e-09	0.026027206	2.7767721
0.93	6.2717189e-09	0.025644287	2.7515977
0.94	6.2227593e-09	0.025276791	2.7269989
0.95	6.1745778e-09	0.024924602	2.7029661
0.96	6.1271638e-09	0.02458758	2.6794893
0.97	6.0805066e-09	0.024265559	2.6565584
0.98	6.0345957e-09	0.023958353	2.634163
0.99	5.9894204e-09	0.023665754	2.6122927
1.0	5.9449704e-09	0.023387539	2.5909367
1.1	5.5381058e-09	0.021337981	2.4032832
1.2	5.1926096e-09	0.020408886	2.2552667
1.3	4.8991389e-09	0.020290186	2.1370725
1.4	4.6492091e-09	0.020701622	2.0404718
1.5	4.4354913e-09	0.021413116	1.9589599
1.6	4.2516934e-09	0.022247931	1.8876189
1.7	4.092512e-09	0.023078628	1.8228806
1.8	3.9535272e-09	0.023820407	1.7622708
1.9	3.8310907e-09	0.024423746	1.7041705
2.0	3.7222178e-09	0.024867078	1.647607
2.1	3.6244876e-09	0.025149909	1.5920765
2.2	3.5359533e-09	0.025286509	1.5373988
2.3	3.4550606e-09	0.025300429	1.4836013
2.4	3.3805774e-09	0.025219947	1.4308304
2.5	3.3115443e-09	0.025074515	1.3792865
2.6	3.2471709e-09	0.024892196	1.3291792
2.7	3.186887e-09	0.024697981	1.2806986
2.8	3.1301852e-09	0.02451284	1.2339983
2.9	3.0767095e-09	0.024353347	1.189188
3.0	3.0261615e-09	0.024231708	1.1463318
3.1	2.9783002e-09	0.024156072	1.1054499
3.2	2.9329275e-09	0.024130999	1.0665238
3.3	2.889877e-09	0.024158012	1.0295019
3.4	2.8490061e-09	0.024236178	0.99430617
3.5	2.810189e-09	0.02436266	0.96083866
3.6	2.7733129e-09	0.024533245	0.92898761
3.7	2.7382743e-09	0.024742793	0.89863302
3.8	2.704987e-09	0.024985636	0.86965135
3.9	2.6733394e-09	0.025255905	0.84191959
4.0	2.6432554e-09	0.025547784	0.81531828
4.1	2.6146663e-09	0.025855717	0.78973393
4.2	2.5874644e-09	0.026174551	0.7650607
4.3	2.5615877e-09	0.026499636	0.74120144
4.4	2.5369626e-09	0.026826892	0.71806837
4.5	2.5135186e-09	0.027152838	0.69558329
4.6	2.4911881e-09	0.027474598	0.67367744
4.7	2.4699064e-09	0.027789889	0.65229125
4.8	2.4496116e-09	0.028096991	0.6313738
4.9	2.4302452e-09	0.028394708	0.61088217
5.0	2.4117513e-09	0.028682319	0.59078078
5.5	2.3306609e-09	0.029969629	0.49529472
6.0	2.2647492e-09	0.031070403	0.40709365
7.0	2.1645631e-09	0.033182341	0.25092501
8.0	2.0933501e-09	0.035551623	0.1192425
9.0	2.0425937e-09	0.038081889	0.0062834187
10.0	2.0071761e-09	0.040554823	-0.093573852
11.0	1.9833782e-09	0.042903957	-0.18376709
12.0	1.9684722e-09	0.045172128	-0.2660056
13.0	1.9605241e-09	0.047411936	-0.34131415
14.0	1.9581991e-09	0.0496417	-0.41059425
15.0	1.9605434e-09	0.05185215	-0.47471899
16.0	1.9668657e-09	0.05402806	-0.53447281
17.0	1.9766155e-09	0.056160621	-0.59048388
18.0	1.9893298e-09	0.058249808	-0.64322667
19.0	2.0046689e-09	0.060301048	-0.69306373
20.0	2.0223196e-09	0.062320273	-0.74028327
21.0	2.0420532e-09	0.064311496	-0.78513077
22.0	2.0636571e-09	0.066276642	-0.82782725
23.0	2.0869881e-09	0.068215968	-0.86857158
24.0	2.1119256e-09	0.070129073	-0.90753973
25.0	2.1383435e-09	0.072015918	-0.94488741
26.0	2.1661687e-09	0.073877039	-0.9807503
27.0	2.1952948e-09	0.075713339	-1.0152447
28.0	2.2256663e-09	0.077525995	-1.0484718
29.0	2.2572019e-09	0.079316331	-1.0805217
30.0	2.2898776e-09	0.081085524	-1.1114747
31.0	2.3236351e-09	0.082834453	-1.1414028
32.0	2.3584491e-09	0.084563837	-1.1703716
33.0	2.3943025e-09	0.086274322	-1.198442
34.0	2.4311445e-09	0.087966447	-1.2256693
35.0	2.4689505e-09	0.089640658	-1.2521037
36.0	2.5077104e-09	0.091297417	-1.2777906
37.0	2.5473931e-09	0.092937257	-1.302772
38.0	2.5879781e-09	0.094560723	-1.3270864
39.0	2.629459e-09	0.09616831	-1.3507689
40.0	2.6718464e-09	0.097760489	-1.3738517
41.0	2.7151201e-09	0.09933775	-1.396365
42.0	2.7592498e-09	0.10090058	-1.4183369
43.0	2.8042708e-09	0.10244939	-1.4397932
44.0	2.8501529e-09	0.10398455	-1.4607572
45.0	2.89688e-09	0.10550641	-1.4812509
46.0	2.9444525e-09	0.10701532	-1.501295
47.0	2.992889e-09	0.10851163	-1.5209088
48.0	3.0421747e-09	0.10999565	-1.540111
49.0	3.0922825e-09	0.11146764	-1.5589187
50.0	3.1432655e-09	0.1129279	-1.5773486
55.0	3.4109148e-09	0.12006294	-1.6643272
60.0	3.7000002e-09	0.12694311	-1.7437768
65.0	4.0109774e-09	0.13359435	-1.8169157
70.0	4.3444644e-09	0.14003823	-1.8846708
75.0	4.7012214e-09	0.1462931	-1.947782
80.0	5.0820271e-09	0.15237467	-2.0068663
85.0	5.4878548e-09	0.1582965	-2.0623802
90.0	5.9196336e-09	0.16407039	-2.1147547
95.0	6.3783938e-09	0.16970671	-2.1643181
100.0	6.865224e-09	0.17521465	-2.2113361
110.0	7.9276886e-09	0.18587719	-2.2987733
120.0	9.1166428e-09	0.19611366	-2.3786214
130.0	1.0442417e-08	0.20596949	-2.452094
140.0	1.1915959e-08	0.21548233	-2.5201047
150.0	1.354907e-08	0.22468378	-2.583405
160.0	1.535407e-08	0.23360077	-2.6426193
170.0	1.7344147e-08	0.24225641	-2.6982218
180.0	1.9533052e-08	0.25067078	-2.7505915
190.0	2.1935576e-08	0.25886144	-2.8001468
200.0	2.4567132e-08	0.26684384	-2.8470829
250.0	4.1758752e-08	0.30406442	-3.0506643
300.0	6.7500733e-08	0.33763856	-3.2160103
350.0	1.0481588e-07	0.3683685	-3.3547023
400.0	1.5750608e-07	0.39679464	-3.4737946
450.0	2.3031118e-07	0.42330256	-3.5778592
500.0	3.2910743e-07	0.44817949	-3.6700127
600.0	6.3523885e-07	0.49387902	-3.8270218
700.0	1.1553902e-06	0.53518061	-3.9568946
800.0	2.0070449e-06	0.57295013	-4.066909
900.0	3.361229e-06	0.60780635	-4.161741
1000.0	5.4633772e-06	0.64021099	-4.2446776
1100.0	8.6602122e-06	0.67051973	-4.3179976
1200.0	1.3433855e-05	0.69901321	-4.383445
1300.0	2.0442436e-05	0.72591625	-4.4423169
1400.0	3.0568597e-05	0.75140954	-4.495608
1500.0	4.4973443e-05	0.77563945	-4.5441242
