# Supplementary material for: Quantum Calculation of the Collision-Induced Line-Shape Effects in Antiprotonic Helium and the New Accurate Ab Initio p̅He+ –He Potential Energy Surface
Source: J Chem Theory Comput. 2025 Dec 28;22(1):488–501. doi: 10.1021/acs.jctc.5c01636 (PMC12805563; doi:10.1021/acs.jctc.5c01636)
Supplement: Supplementary file 3 [file ct5c01636_si_003.zip › supplementary_material/generalized_cross_sections/0-0_P35.csv]

Ekin	Inelastic contribution to PBXS	PBXS	PSXS
0.001	2.9016681e-06	5.739899	-522.43636
0.002	1.812082e-06	4.5356637	-328.17984
0.003	1.3250352e-06	3.6856987	-241.37177
0.004	1.0391774e-06	3.0625578	-190.38564
0.005	8.4941843e-07	2.5915085	-156.49557
0.006	7.1402492e-07	2.2263411	-132.27376
0.007	6.1264704e-07	1.9372156	-114.10132
0.008	5.3404086e-07	1.7041524	-99.979811
0.009	4.7144346e-07	1.5133581	-88.707608
0.01	4.2052796e-07	1.3550559	-79.516007
0.02	1.8689643e-07	0.60428928	-36.811429
0.03	1.1191797e-07	0.36290941	-22.641008
0.04	7.6917552e-08	0.2526592	-15.780478
0.05	5.7294961e-08	0.19204129	-11.783199
0.06	4.5008185e-08	0.15466535	-9.1784671
0.07	3.6721386e-08	0.1297677	-7.3487456
0.08	3.0825539e-08	0.11224199	-5.992402
0.09	2.6458344e-08	0.099390791	-4.9456931
0.1	2.3120138e-08	0.089669268	-4.1124845
0.11	2.0503354e-08	0.082135017	-3.4328068
0.12	1.8409318e-08	0.076183102	-2.8673946
0.13	1.6704535e-08	0.07140853	-2.3894995
0.14	1.5296306e-08	0.067530382	-1.9802876
0.15	1.4118447e-08	0.064347796	-1.6261198
0.16	1.312256e-08	0.061713311	-1.3168773
0.17	1.2272513e-08	0.059516146	-1.0448927
0.18	1.1540835e-08	0.057671359	-0.80424662
0.19	1.0906307e-08	0.056112635	-0.59029236
0.2	1.0352296e-08	0.054787375	-0.39932654
0.21	9.8656031e-09	0.053653263	-0.22835692
0.22	9.4356304e-09	0.052675843	-0.074934528
0.23	9.0537801e-09	0.051826766	0.062968375
0.24	8.7130117e-09	0.051082495	0.18704998
0.25	8.4075106e-09	0.050423357	0.29874685
0.26	8.132437e-09	0.049832812	0.39928671
0.27	7.8837342e-09	0.049296906	0.48972823
0.28	7.65798e-09	0.048803838	0.57099271
0.29	7.4522702e-09	0.048343625	0.64388837
0.3	7.2641274e-09	0.047907832	0.70912985
0.31	7.0914276e-09	0.047489357	0.76735377
0.32	6.9323422e-09	0.047082248	0.81913095
0.33	6.7852901e-09	0.046681559	0.86497653
0.34	6.6488994e-09	0.046283225	0.90535802
0.35	6.5219762e-09	0.045883951	0.94070197
0.36	6.4034777e-09	0.04548112	0.97139918
0.37	6.2924913e-09	0.045072716	0.99780944
0.38	6.1882162e-09	0.044657244	1.020265
0.39	6.0899482e-09	0.044233672	1.0390736
0.4	5.9970668e-09	0.043801366	1.0545212
0.41	5.9090246e-09	0.043360044	1.066874
0.42	5.8253377e-09	0.042909723	1.07638
0.43	5.745578e-09	0.042450674	1.0832712
0.44	5.6693663e-09	0.04198339	1.0877643
0.45	5.5963662e-09	0.041508541	1.090062
0.46	5.5262793e-09	0.041026944	1.0903543
0.47	5.4588405e-09	0.040539535	1.0888187
0.48	5.3938145e-09	0.040047341	1.0856218
0.49	5.3309916e-09	0.039551456	1.0809193
0.5	5.2701858e-09	0.039053017	1.0748571
0.51	5.2112312e-09	0.038553189	1.0675715
0.52	5.1539805e-09	0.038053144	1.05919
0.53	5.0983023e-09	0.037554052	1.0498317
0.54	5.0440796e-09	0.037057062	1.0396077
0.55	4.9912084e-09	0.036563295	1.0286214
0.56	4.9395959e-09	0.036073834	1.0169693
0.57	4.8891593e-09	0.035589718	1.004741
0.58	4.839825e-09	0.035111932	0.99201977
0.59	4.7915272e-09	0.034641406	0.97888275
0.6	4.7442074e-09	0.034179012	0.96540136
0.61	4.6978132e-09	0.033725558	0.95164166
0.62	4.6522978e-09	0.033281789	0.93766454
0.63	4.6076197e-09	0.032848384	0.92352605
0.64	4.5637413e-09	0.032425959	0.90927771
0.65	4.5206292e-09	0.032015066	0.89496677
0.66	4.4782536e-09	0.031616193	0.8806364
0.67	4.4365874e-09	0.031229769	0.86632603
0.68	4.3956064e-09	0.030856159	0.85207149
0.69	4.355289e-09	0.030495676	0.83790525
0.7	4.3156152e-09	0.030148574	0.82385667
0.71	4.2765673e-09	0.029815057	0.80995223
0.72	4.2381291e-09	0.029495278	0.79621562
0.73	4.2002859e-09	0.029189345	0.78266795
0.74	4.163024e-09	0.028897321	0.76932801
0.75	4.126331e-09	0.028619227	0.75621233
0.76	4.0901957e-09	0.028355048	0.74333538
0.77	4.0546072e-09	0.028104731	0.73070973
0.78	4.0195559e-09	0.027868194	0.71834614
0.79	3.9850325e-09	0.027645322	0.70625376
0.8	3.9510282e-09	0.027435973	0.69444022
0.81	3.917535e-09	0.027239982	0.68291168
0.82	3.884545e-09	0.027057159	0.67167309
0.83	3.8520509e-09	0.026887297	0.66072813
0.84	3.8200456e-09	0.026730167	0.65007947
0.85	3.7885222e-09	0.026585528	0.63972869
0.86	3.7574741e-09	0.026453123	0.62967649
0.87	3.7268949e-09	0.026332683	0.61992263
0.88	3.6967784e-09	0.026223927	0.6104665
0.89	3.6671185e-09	0.026126569	0.60130621
0.9	3.6379091e-09	0.026040312	0.5924396
0.91	3.6091445e-09	0.025964854	0.58386388
0.92	3.5808187e-09	0.025899889	0.57557574
0.93	3.5529261e-09	0.025845107	0.56757138
0.94	3.525461e-09	0.025800193	0.55984666
0.95	3.4984179e-09	0.025764835	0.552397
0.96	3.4717911e-09	0.025738717	0.54521756
0.97	3.4455751e-09	0.025721523	0.53830315
0.98	3.4197645e-09	0.025712941	0.53164839
0.99	3.3943538e-09	0.025712656	0.52524765
1.0	3.3693375e-09	0.02572036	0.51909514
1.1	3.1396972e-09	0.026170915	0.4698698
1.2	2.9437406e-09	0.027109671	0.43861002
1.3	2.7765824e-09	0.028307348	0.41942744
1.4	2.633739e-09	0.029591242	0.40741682
1.5	2.5112236e-09	0.03083896	0.39882048
1.6	2.4056635e-09	0.031969774	0.39095241
1.7	2.3141551e-09	0.032936322	0.38203438
1.8	2.2342539e-09	0.033717345	0.37101396
1.9	2.1639224e-09	0.034311444	0.3573935
2.0	2.1014767e-09	0.034731671	0.34107971
2.1	2.0455369e-09	0.03500082	0.32225706
2.2	1.9949816e-09	0.035147367	0.30128394
2.3	1.9489063e-09	0.035202085	0.27861114
2.4	1.906586e-09	0.035195368	0.25472043
2.5	1.8674433e-09	0.03515528	0.23008112
2.6	1.83102e-09	0.035106271	0.20512147
2.7	1.7969704e-09	0.03506849	0.1802123
2.8	1.764996e-09	0.035057567	0.15565937
2.9	1.7348396e-09	0.035084749	0.13170232
3.0	1.7063431e-09	0.035157277	0.10851777
3.1	1.6793601e-09	0.035278892	0.086225154
3.2	1.6537714e-09	0.035450418	0.064893865
3.3	1.629478e-09	0.035670347	0.044551324
3.4	1.6063963e-09	0.0359354	0.025190681
3.5	1.584454e-09	0.036241036	0.006778539
3.6	1.5635872e-09	0.036581901	-0.010738194
3.7	1.5437383e-09	0.036952206	-0.027426163
3.8	1.5248544e-09	0.037346033	-0.043360284
3.9	1.5068862e-09	0.037757586	-0.058619396
4.0	1.489787e-09	0.038181371	-0.073282779
4.1	1.4735268e-09	0.03861233	-0.087427427
4.2	1.4580538e-09	0.039045936	-0.10112608
4.3	1.4433033e-09	0.039478239	-0.11444578
4.4	1.4292553e-09	0.039905896	-0.12744703
4.5	1.4158721e-09	0.040326167	-0.14018325
4.6	1.4031173e-09	0.0407369	-0.15270062
4.7	1.3909561e-09	0.041136502	-0.16503821
4.8	1.3793549e-09	0.041523892	-0.17722817
4.9	1.3682818e-09	0.04189846	-0.18929631
5.0	1.3577063e-09	0.042260007	-0.2012625
5.5	1.311346e-09	0.043887433	-0.25992665
6.0	1.2737314e-09	0.045301954	-0.31672587
7.0	1.2166458e-09	0.048005212	-0.42221736
8.0	1.1760441e-09	0.050920334	-0.51450475
9.0	1.146969e-09	0.053948984	-0.59554388
10.0	1.1265442e-09	0.056876266	-0.66882987
11.0	1.1127008e-09	0.059640533	-0.73658014
12.0	1.1039458e-09	0.062291445	-0.79965979
13.0	1.0991467e-09	0.064890331	-0.85841582
14.0	1.0975288e-09	0.067463141	-0.9132041
15.0	1.0985733e-09	0.070004841	-0.96448568
16.0	1.1018867e-09	0.072501397	-1.0127502
17.0	1.1071274e-09	0.074943646	-1.0584152
18.0	1.1140563e-09	0.077331265	-1.1017955
19.0	1.122477e-09	0.079670236	-1.1431233
20.0	1.1322176e-09	0.081967732	-1.1825744
21.0	1.1431311e-09	0.084229271	-1.220297
22.0	1.1551259e-09	0.08645813	-1.2564289
23.0	1.1681172e-09	0.088655482	-1.2910991
24.0	1.1820032e-09	0.09082141	-1.3244263
25.0	1.1967385e-09	0.092956102	-1.3565192
26.0	1.2122781e-09	0.095060207	-1.3874744
27.0	1.2285513e-09	0.097134729	-1.4173749
28.0	1.245549e-09	0.099181029	-1.4462926
29.0	1.2632126e-09	0.10120071	-1.4742915
30.0	1.2815374e-09	0.10319526	-1.5014288
31.0	1.3004733e-09	0.10516586	-1.5277557
32.0	1.3200195e-09	0.10711351	-1.5533195
33.0	1.3401663e-09	0.10903911	-1.5781644
34.0	1.3608691e-09	0.11094337	-1.6023312
35.0	1.3821328e-09	0.11282687	-1.6258574
36.0	1.4039525e-09	0.11469019	-1.6487773
37.0	1.426289e-09	0.11653395	-1.6711231
38.0	1.4491693e-09	0.1183588	-1.6929237
39.0	1.4725583e-09	0.1201653	-1.7142057
40.0	1.4964778e-09	0.12195404	-1.7349934
41.0	1.5208926e-09	0.12372559	-1.7553102
42.0	1.5458209e-09	0.12548054	-1.7751777
43.0	1.571267e-09	0.1272194	-1.7946162
44.0	1.5971936e-09	0.12894262	-1.8136441
45.0	1.6236349e-09	0.13065062	-1.8322789
46.0	1.6505553e-09	0.13234385	-1.8505372
47.0	1.6779639e-09	0.1340227	-1.8684348
48.0	1.7058868e-09	0.13568755	-1.8859858
49.0	1.7342901e-09	0.13733872	-1.9032034
50.0	1.7631845e-09	0.13897654	-1.9200999
55.0	1.9152026e-09	0.14697689	-2.0001683
60.0	2.079755e-09	0.15468857	-2.0737753
65.0	2.257255e-09	0.16214189	-2.1418936
70.0	2.4480477e-09	0.16936183	-2.2053189
75.0	2.6526954e-09	0.17636947	-2.2646502
80.0	2.871663e-09	0.18318286	-2.3203997
85.0	3.1056818e-09	0.18981749	-2.3729822
90.0	3.3552332e-09	0.1962868	-2.4227344
95.0	3.6211623e-09	0.20260255	-2.4699619
100.0	3.9040493e-09	0.20877516	-2.5148963
110.0	4.5240239e-09	0.22072689	-2.5987315
