# Supplementary material for: Quantum Calculation of the Collision-Induced Line-Shape Effects in Antiprotonic Helium and the New Accurate Ab Initio p̅He+ –He Potential Energy Surface
Source: J Chem Theory Comput. 2025 Dec 28;22(1):488–501. doi: 10.1021/acs.jctc.5c01636 (PMC12805563; doi:10.1021/acs.jctc.5c01636)
Supplement: Supplementary file 3 [file ct5c01636_si_003.zip › supplementary_material/generalized_cross_sections/1-3_P36.csv]

Ekin	Inelastic contribution to PBXS	PBXS	PSXS
0.001	7.3888375e-05	40042.785	17400.997
0.002	3.3870283e-05	20173.825	8557.7308
0.003	2.2258971e-05	13278.981	5866.7986
0.004	1.6794636e-05	9786.2848	4553.3578
0.005	1.3606137e-05	7680.6758	3764.2362
0.006	1.1503612e-05	6275.7572	3231.2965
0.007	1.0003822e-05	5273.695	2843.5043
0.008	8.8740618e-06	4524.37	2546.4555
0.009	7.9884763e-06	3943.9144	2310.2613
0.01	7.2729888e-06	3481.8034	2117.0765
0.02	3.8872726e-06	1460.1313	1169.4838
0.03	2.641774e-06	839.01213	805.12556
0.04	1.9837313e-06	553.7962	608.95626
0.05	1.5779375e-06	396.20803	486.74525
0.06	1.304677e-06	299.0427	403.91442
0.07	1.1097202e-06	234.55871	344.55458
0.08	9.6479664e-07	189.42874	300.28186
0.09	8.5369956e-07	156.54575	266.25267
0.1	7.6647348e-07	131.81701	239.4746
0.11	6.9667122e-07	112.74172	218.0012
0.12	6.3994221e-07	97.717865	200.51339
0.13	5.9323557e-07	85.678668	186.08667
0.14	5.5436619e-07	75.89044	174.05459
0.15	5.2172038e-07	67.834497	163.92507
0.16	4.9408315e-07	61.13534	155.32715
0.17	4.7052257e-07	55.515412	147.97605
0.18	4.5031196e-07	50.765742	141.64959
0.19	4.3287636e-07	46.726367	136.17198
0.2	4.1775481e-07	43.272986	131.40229
0.21	4.0457339e-07	40.307675	127.22632
0.22	3.9302556e-07	37.752296	123.55051
0.23	3.8285765e-07	35.543751	120.29757
0.24	3.7385801e-07	33.630522	117.40309
0.25	3.6584873e-07	31.970092	114.81307
0.26	3.5867934e-07	30.527033	112.48192
0.27	3.5222192e-07	29.271543	110.37099
0.28	3.4636728e-07	28.178337	108.44736
0.29	3.4102189e-07	27.225794	106.68292
0.3	3.3610548e-07	26.395291	105.05358
0.31	3.3154908e-07	25.670683	103.53872
0.32	3.2729342e-07	25.0379	102.12064
0.33	3.2328759e-07	24.48462	100.78416
0.34	3.1948797e-07	24.000011	99.516291
0.35	3.1585726e-07	23.574528	98.305922
0.36	3.1236369e-07	23.199741	97.143596
0.37	3.0898038e-07	22.868197	96.02128
0.38	3.0568467e-07	22.57331	94.932192
0.39	3.0245763e-07	22.309259	93.870633
0.4	2.992836e-07	22.070913	92.831852
0.41	2.9614979e-07	21.853754	91.811918
0.42	2.9304587e-07	21.653823	90.807615
0.43	2.8996367e-07	21.467656	89.81634
0.44	2.8689688e-07	21.292246	88.836023
0.45	2.8384079e-07	21.12499	87.865044
0.46	2.8079205e-07	20.963653	86.902174
0.47	2.7774845e-07	20.806332	85.946506
0.48	2.7470878e-07	20.65142	84.997411
0.49	2.7167259e-07	20.497573	84.054486
0.5	2.6864011e-07	20.343686	83.117517
0.51	2.6561209e-07	20.188864	82.186444
0.52	2.6258968e-07	20.032395	81.261327
0.53	2.5957439e-07	19.873731	80.342324
0.54	2.5656793e-07	19.712467	79.429666
0.55	2.5357218e-07	19.548318	78.523638
0.56	2.5058914e-07	19.381108	77.624563
0.57	2.4762085e-07	19.210751	76.732791
0.58	2.4466937e-07	19.037236	75.848681
0.59	2.4173674e-07	18.860617	74.972599
0.6	2.3882494e-07	18.681002	74.104907
0.61	2.3593589e-07	18.498541	73.245956
0.62	2.330714e-07	18.313416	72.396082
0.63	2.302332e-07	18.125839	71.555605
0.64	2.274229e-07	17.93604	70.724822
0.65	2.2464199e-07	17.744263	69.904008
0.66	2.2189184e-07	17.550761	69.093414
0.67	2.1917369e-07	17.355793	68.293266
0.68	2.1648868e-07	17.159619	67.503763
0.69	2.138378e-07	16.962494	66.725082
0.7	2.1122194e-07	16.764674	65.957373
0.71	2.0864187e-07	16.566404	65.200763
0.72	2.0609825e-07	16.367924	64.455355
0.73	2.0359164e-07	16.169463	63.721231
0.74	2.0112249e-07	15.97124	62.998451
0.75	1.9869118e-07	15.773465	62.287055
0.76	1.9629797e-07	15.576333	61.587063
0.77	1.9394305e-07	15.380032	60.89848
0.78	1.9162655e-07	15.184733	60.221291
0.79	1.8934851e-07	14.990599	59.555468
0.8	1.8710891e-07	14.797779	58.900967
0.81	1.8490766e-07	14.606413	58.257734
0.82	1.8274463e-07	14.416627	57.625698
0.83	1.8061963e-07	14.228537	57.004782
0.84	1.7853243e-07	14.042249	56.394895
0.85	1.7648274e-07	13.85786	55.79594
0.86	1.7447026e-07	13.675455	55.207809
0.87	1.7249464e-07	13.495111	54.630389
0.88	1.705555e-07	13.316896	54.063558
0.89	1.6865243e-07	13.140871	53.507191
0.9	1.6678501e-07	12.967087	52.961156
0.91	1.6495279e-07	12.795589	52.425316
0.92	1.631553e-07	12.626417	51.899533
0.93	1.6139205e-07	12.459601	51.383661
0.94	1.5966256e-07	12.295167	50.877556
0.95	1.579663e-07	12.133135	50.381069
0.96	1.5630278e-07	11.973522	49.894049
0.97	1.5467146e-07	11.816336	49.416346
0.98	1.5307181e-07	11.661584	48.947805
0.99	1.515033e-07	11.509269	48.488274
1.0	1.499654e-07	11.359387	48.037598
1.1	1.3615192e-07	9.991983	43.984222
1.2	1.2482468e-07	8.8483447	40.652239
1.3	1.1551759e-07	7.8997504	37.907858
1.4	1.0784099e-07	7.1157704	35.637308
1.5	1.0146778e-07	6.4685089	33.746419
1.6	9.614108e-08	5.9338572	32.158303
1.7	9.1650087e-08	5.4914882	30.810654
1.8	8.7826226e-08	5.1244215	29.653283
1.9	8.4533664e-08	4.8185142	28.646018
2.0	8.1663626e-08	4.5620054	27.756967
2.1	7.9129498e-08	4.3451449	26.961063
2.2	7.6862824e-08	4.1598935	26.238832
2.3	7.4809987e-08	3.9996773	25.575341
2.4	7.2929403e-08	3.8591766	24.959296
2.5	7.1189151e-08	3.73414	24.382269
2.6	6.9564979e-08	3.6212168	23.838057
2.7	6.8038628e-08	3.5178055	23.322148
2.8	6.6598159e-08	3.421919	22.83129
2.9	6.5230035e-08	3.3320651	22.363153
3.0	6.3928767e-08	3.2471439	21.916057
3.1	6.2688194e-08	3.1663596	21.488771
3.2	6.1504395e-08	3.0891482	21.080363
3.3	6.0374118e-08	3.0151184	20.690082
3.4	5.9294761e-08	2.9440038	20.317286
3.5	5.8264146e-08	2.8756261	19.961385
3.6	5.7280364e-08	2.8098668	19.621809
3.7	5.6341661e-08	2.7466462	19.297983
3.8	5.5446365e-08	2.685908	18.98932
3.9	5.4592842e-08	2.6276079	18.695216
4.0	5.377947e-08	2.5717069	18.415052
4.1	5.3005979e-08	2.5181652	18.148192
4.2	5.2268009e-08	2.46694	17.893994
4.3	5.1565296e-08	2.417983	17.65181
4.4	5.0896436e-08	2.3712399	17.420995
4.5	5.0259329e-08	2.3266501	17.200909
4.6	4.9652593e-08	2.2841469	16.990924
4.7	4.9074637e-08	2.2436583	16.790427
4.8	4.8523899e-08	2.2051076	16.598826
4.9	4.7998857e-08	2.1684143	16.41555
5.0	4.749804e-08	2.1334954	16.240055
5.5	4.531086e-08	1.9825333	15.462202
6.0	4.3541818e-08	1.8634021	14.813684
7.0	4.0841319e-08	1.6868302	13.771671
8.0	3.8857526e-08	1.5576308	12.956214
9.0	3.7355641e-08	1.4562199	12.302336
10.0	3.621395e-08	1.3750181	11.771905
11.0	3.5350589e-08	1.30984	11.334992
12.0	3.4701437e-08	1.2571905	10.968065
13.0	3.4219399e-08	1.2140319	10.654161
14.0	3.3867827e-08	1.1779923	10.38177
15.0	3.3621834e-08	1.1473916	10.143062
16.0	3.3462541e-08	1.1211084	9.9324127
17.0	3.3378338e-08	1.0983821	9.7454432
18.0	3.3358429e-08	1.0786593	9.5785596
19.0	3.3394417e-08	1.0615032	9.4287648
20.0	3.347857e-08	1.0465437	9.2935639
21.0	3.3606801e-08	1.0334613	9.1709048
22.0	3.3773833e-08	1.0219851	9.0591195
23.0	3.3975561e-08	1.0118874	8.9568461
24.0	3.4207618e-08	1.00298	8.8629598
25.0	3.4469494e-08	0.99511024	8.7765219
26.0	3.475788e-08	0.98815349	8.6967347
27.0	3.5070888e-08	0.98200586	8.6229066
28.0	3.540576e-08	0.97657977	8.5544345
29.0	3.5763404e-08	0.97180064	8.4907916
30.0	3.6141468e-08	0.96760319	8.4315145
31.0	3.6538704e-08	0.96392927	8.3761947
32.0	3.6953517e-08	0.96072757	8.3244735
33.0	3.7387011e-08	0.95795296	8.2760355
34.0	3.7837303e-08	0.95556528	8.230602
35.0	3.8304174e-08	0.95352866	8.1879251
36.0	3.8785812e-08	0.95181151	8.1477847
37.0	3.9283969e-08	0.95038621	8.1099848
38.0	3.9796952e-08	0.94922827	8.0743484
39.0	4.0324794e-08	0.94831559	8.0407149
40.0	4.0865799e-08	0.94762844	8.0089384
41.0	4.1421871e-08	0.9471493	7.9788878
42.0	4.1992037e-08	0.94686249	7.9504446
43.0	4.2575909e-08	0.94675356	7.9235004
44.0	4.3171819e-08	0.94680926	7.8979557
45.0	4.3782613e-08	0.9470176	7.8737195
46.0	4.4406701e-08	0.9473678	7.8507083
47.0	4.5043987e-08	0.94784995	7.8288454
48.0	4.5692768e-08	0.94845483	7.80806
49.0	4.6356184e-08	0.94917394	7.7882872
50.0	4.7032602e-08	0.94999959	7.7694673
55.0	5.0605399e-08	0.95549921	7.6878892
60.0	5.4504576e-08	0.96281103	7.6233846
65.0	5.8733762e-08	0.97145503	7.5720417
70.0	6.33027e-08	0.981093	7.5310121
75.0	6.8220987e-08	0.99148103	7.4981786
80.0	7.3508409e-08	1.0024398	7.4720259
85.0	7.9178879e-08	1.0138351	7.4512831
90.0	8.5248673e-08	1.0255645	7.4350528
95.0	9.1742892e-08	1.0375491	7.4225539
100.0	9.8681012e-08	1.0497273	7.413172
110.0	1.1397614e-07	1.0744812	7.4019656
