# Supplementary material for: Quantum Calculation of the Collision-Induced Line-Shape Effects in Antiprotonic Helium and the New Accurate Ab Initio p̅He+ –He Potential Energy Surface
Source: J Chem Theory Comput. 2025 Dec 28;22(1):488–501. doi: 10.1021/acs.jctc.5c01636 (PMC12805563; doi:10.1021/acs.jctc.5c01636)
Supplement: Supplementary file 3 [file ct5c01636_si_003.zip › supplementary_material/generalized_cross_sections/1-1_P34.csv]

Ekin	Inelastic contribution to PBXS	PBXS	PSXS
0.001	1.1848927e-05	133.7024	-2519.1166
0.002	7.2197343e-06	99.125752	-1532.5944
0.003	5.1815664e-06	76.525548	-1099.0202
0.004	4.0045478e-06	60.930024	-849.05041
0.005	3.2347944e-06	49.708059	-685.79722
0.006	2.6927962e-06	41.359499	-570.97206
0.007	2.2916547e-06	34.977477	-486.05933
0.008	1.9837722e-06	29.987248	-420.92857
0.009	1.740782e-06	26.01006	-369.54892
0.01	1.5447003e-06	22.788004	-328.10091
0.02	6.6646163e-07	8.6337596	-142.44007
0.03	3.9394883e-07	4.6091314	-84.612126
0.04	2.6878058e-07	2.9088699	-57.876675
0.05	1.992779e-07	2.0274151	-42.912515
0.06	1.5603629e-07	1.5089508	-33.519142
0.07	1.270056e-07	1.1766304	-27.151925
0.08	1.0642245e-07	0.94992389	-22.591484
0.09	9.1217448e-08	0.78777786	-19.186968
0.1	7.9620611e-08	0.66742418	-16.562138
0.11	7.0546627e-08	0.5753822	-14.485685
0.12	6.3296638e-08	0.50324143	-12.808249
0.13	5.7402289e-08	0.44552478	-11.42944
0.14	5.2539078e-08	0.39853561	-10.279491
0.15	4.8475758e-08	0.35970218	-9.3085269
0.16	4.5043507e-08	0.3271882	-8.480016
0.17	4.2116467e-08	0.29965258	-7.76663
0.18	3.9599076e-08	0.27609636	-7.1475426
0.19	3.7417591e-08	0.25576234	-6.6066205
0.2	3.551428e-08	0.23806759	-6.1311804
0.21	3.384336e-08	0.22255713	-5.7111194
0.22	3.2368102e-08	0.20887136	-5.3382926
0.23	3.1058734e-08	0.19672289	-5.0060615
0.24	2.9890889e-08	0.18587968	-4.7089614
0.25	2.8844455e-08	0.17615266	-4.4424518
0.26	2.7902704e-08	0.16738644	-4.2027278
0.27	2.705162e-08	0.15945235	-3.9865758
0.28	2.6279384e-08	0.15224307	-3.7912616
0.29	2.5575973e-08	0.14566854	-3.6144426
0.3	2.4932839e-08	0.13965268	-3.4540992
0.31	2.4342657e-08	0.1341309	-3.3084798
0.32	2.3799124e-08	0.12904805	-3.1760568
0.33	2.3296792e-08	0.12435683	-3.0554909
0.34	2.2830937e-08	0.1200165	-2.9456025
0.35	2.2397447e-08	0.11599179	-2.8453482
0.36	2.1992735e-08	0.11225203	-2.7538009
0.37	2.1613663e-08	0.10877051	-2.6701341
0.38	2.1257479e-08	0.1055238	-2.5936083
0.39	2.0921763e-08	0.10249131	-2.5235599
0.4	2.0604384e-08	0.09965491	-2.459391
0.41	2.0303467e-08	0.096998508	-2.4005634
0.42	2.001735e-08	0.094507833	-2.3465892
0.43	1.9744569e-08	0.092170154	-2.297027
0.44	1.9483824e-08	0.089974087	-2.2514757
0.45	1.9233966e-08	0.08790941	-2.209571
0.46	1.8993976e-08	0.085966919	-2.1709809
0.47	1.8762948e-08	0.084138295	-2.135403
0.48	1.8540081e-08	0.082415996	-2.1025615
0.49	1.8324661e-08	0.080793159	-2.0722046
0.5	1.8116054e-08	0.079263522	-2.0441021
0.51	1.7913698e-08	0.07782135	-2.0180441
0.52	1.7717093e-08	0.076461376	-1.9938381
0.53	1.7525794e-08	0.075178747	-1.9713087
0.54	1.7339406e-08	0.07396898	-1.9502953
0.55	1.7157578e-08	0.072827921	-1.9306509
0.56	1.6979996e-08	0.07175171	-1.9122416
0.57	1.6806382e-08	0.070736754	-1.8949446
0.58	1.663649e-08	0.069779697	-1.8786481
0.59	1.6470098e-08	0.068877401	-1.86325
0.6	1.6307011e-08	0.068026923	-1.8486569
0.61	1.6147055e-08	0.067225499	-1.8347842
0.62	1.5990073e-08	0.066470528	-1.8215542
0.63	1.5835927e-08	0.06575956	-1.8088968
0.64	1.5684492e-08	0.065090283	-1.796748
0.65	1.553566e-08	0.064460512	-1.7850497
0.66	1.538933e-08	0.06386818	-1.7737494
0.67	1.5245413e-08	0.063311331	-1.7627993
0.68	1.510383e-08	0.06278811	-1.7521565
0.69	1.496451e-08	0.062296759	-1.7417821
0.7	1.4827388e-08	0.061835608	-1.7316412
0.71	1.4692405e-08	0.061403074	-1.7217023
0.72	1.4559509e-08	0.06099765	-1.7119372
0.73	1.4428651e-08	0.060617905	-1.7023208
0.74	1.4299787e-08	0.06026248	-1.6928306
0.75	1.4172877e-08	0.059930082	-1.6834467
0.76	1.4047883e-08	0.059619479	-1.6741514
0.77	1.3924771e-08	0.059329502	-1.664929
0.78	1.3803686e-08	0.059059037	-1.655766
0.79	1.3684241e-08	0.058807025	-1.6466504
0.8	1.3566588e-08	0.058572458	-1.6375719
0.81	1.3450698e-08	0.058354376	-1.6285215
0.82	1.3336548e-08	0.058151867	-1.6194917
0.83	1.3224112e-08	0.057964063	-1.610476
0.84	1.3113366e-08	0.057790137	-1.6014693
0.85	1.3004289e-08	0.057629303	-1.592467
0.86	1.2896857e-08	0.057480812	-1.5834658
0.87	1.2791051e-08	0.057343954	-1.5744629
0.88	1.2686848e-08	0.057218051	-1.5654565
0.89	1.2584229e-08	0.057102459	-1.5564452
0.9	1.2483173e-08	0.056996566	-1.5474283
0.91	1.2383776e-08	0.05689979	-1.5384055
0.92	1.2285786e-08	0.056811577	-1.5293772
0.93	1.21893e-08	0.0567314	-1.5203438
0.94	1.2094298e-08	0.056658758	-1.5113065
0.95	1.2000763e-08	0.056593175	-1.5022665
0.96	1.1908674e-08	0.0565342	-1.4932255
0.97	1.1818013e-08	0.056481401	-1.4841852
0.98	1.1728761e-08	0.05643437	-1.4751476
0.99	1.16409e-08	0.056392719	-1.466115
1.0	1.1554409e-08	0.056356078	-1.4570897
1.1	1.0760868e-08	0.056196125	-1.3678181
1.2	1.0084451e-08	0.056244075	-1.2822394
1.3	9.508015e-09	0.056339083	-1.2027891
1.4	9.0159616e-09	0.056389604	-1.1312174
1.5	8.5945185e-09	0.056348055	-1.0685285
1.6	8.2317882e-09	0.056195475	-1.0150765
1.7	7.9176516e-09	0.055931871	-0.97070567
1.8	7.6436012e-09	0.055569747	-0.93489033
1.9	7.4025539e-09	0.055129438	-0.90685712
2.0	7.1886636e-09	0.054635547	-0.88568807
2.1	6.9971464e-09	0.054114122	-0.87040372
2.2	6.8242056e-09	0.053590454	-0.86002738
2.3	6.6666009e-09	0.053087431	-0.85363234
2.4	6.521794e-09	0.052624428	-0.85037354
2.5	6.3878584e-09	0.052216699	-0.84950618
2.6	6.2632182e-09	0.051875193	-0.85039356
2.7	6.1466284e-09	0.051606707	-0.85250702
2.8	6.0371057e-09	0.051414279	-0.85542031
2.9	5.933872e-09	0.051297725	-0.85880052
3.0	5.8363076e-09	0.051254245	-0.86239701
3.1	5.7439149e-09	0.051279037	-0.86602989
3.2	5.6562889e-09	0.051365868	-0.86957826
3.3	5.5730943e-09	0.051507595	-0.87296932
3.4	5.4940476e-09	0.051696604	-0.87616828
3.5	5.4189039e-09	0.051925177	-0.87916931
3.6	5.3475135e-09	0.052185775	-0.88198781
3.7	5.279595e-09	0.052471261	-0.88465371
3.8	5.2149384e-09	0.052775051	-0.88720602
3.9	5.1534251e-09	0.05309122	-0.88968846
4.0	5.0948961e-09	0.053414557	-0.89214597
4.1	5.0392001e-09	0.05374059	-0.89462217
4.2	4.9861919e-09	0.054065576	-0.89715745
4.3	4.9357319e-09	0.054386482	-0.89978769
4.4	4.8876854e-09	0.054700938	-0.90254356
4.5	4.8419226e-09	0.055007192	-0.90545
4.6	4.7983187e-09	0.055304044	-0.90852623
4.7	4.7567534e-09	0.055590795	-0.91178583
4.8	4.7171115e-09	0.055867174	-0.91523711
4.9	4.6792828e-09	0.056133283	-0.91888352
5.0	4.6432622e-09	0.056389532	-0.92272417
5.5	4.484971e-09	0.057551527	-0.94458135
6.0	4.3566383e-09	0.058612661	-0.96967499
7.0	4.1622e-09	0.060860057	-1.0226684
8.0	4.0240617e-09	0.063454034	-1.0730282
9.0	3.9251891e-09	0.066180666	-1.1198311
10.0	3.8559763e-09	0.068823924	-1.1645657
11.0	3.8093431e-09	0.071342343	-1.207997
12.0	3.7800016e-09	0.073787899	-1.2499927
13.0	3.7640754e-09	0.076210636	-1.2902259
14.0	3.7591232e-09	0.078624467	-1.3285784
15.0	3.7632418e-09	0.081017476	-1.3651548
16.0	3.7750208e-09	0.083373602	-1.4001635
17.0	3.7934225e-09	0.085683805	-1.4337962
18.0	3.8175872e-09	0.087947927	-1.4661863
19.0	3.8467905e-09	0.090171451	-1.4974202
20.0	3.8804073e-09	0.092360475	-1.5275563
21.0	3.9181474e-09	0.094519277	-1.5566464
22.0	3.9595589e-09	0.096650094	-1.5847482
23.0	4.0043235e-09	0.098753381	-1.6119235
24.0	4.0520893e-09	0.10082877	-1.6382335
25.0	4.1028016e-09	0.10287618	-1.6637373
26.0	4.1562026e-09	0.10489608	-1.6884888
27.0	4.2120951e-09	0.10688929	-1.7125337
28.0	4.2704085e-09	0.10885697	-1.7359118
29.0	4.3310591e-09	0.11080051	-1.7586594
30.0	4.3939143e-09	0.11272118	-1.7808089
31.0	4.4588397e-09	0.11461997	-1.8023898
32.0	4.5258254e-09	0.11649771	-1.8234299
33.0	4.5948377e-09	0.11835514	-1.8439564
34.0	4.6657298e-09	0.12019288	-1.8639949
35.0	4.7385153e-09	0.12201139	-1.8835688
36.0	4.8131791e-09	0.12381116	-1.9026997
37.0	4.8896472e-09	0.12559276	-1.9214083
38.0	4.9678381e-09	0.12735674	-1.9397137
39.0	5.0478023e-09	0.12910363	-1.9576335
40.0	5.1295527e-09	0.13083391	-1.975184
41.0	5.2129737e-09	0.13254811	-1.9923809
42.0	5.2981666e-09	0.13424677	-2.0092389
43.0	5.3850121e-09	0.13593035	-2.0257714
44.0	5.4735812e-09	0.13759923	-2.0419906
45.0	5.5637543e-09	0.1392538	-2.0579081
46.0	5.6556025e-09	0.14089447	-2.0735348
47.0	5.7491558e-09	0.14252159	-2.0888816
48.0	5.8443055e-09	0.14413551	-2.1039586
49.0	5.9411865e-09	0.14573651	-2.1187757
50.0	6.0396862e-09	0.1473249	-2.1333425
55.0	6.5573395e-09	0.15508822	-2.2027073
60.0	7.1171627e-09	0.16257773	-2.2669246
65.0	7.7200686e-09	0.16982151	-2.3267327
70.0	8.3674162e-09	0.17684288	-2.3827033
75.0	9.0607301e-09	0.18366158	-2.4353061
80.0	9.801791e-09	0.19029458	-2.4849509
85.0	1.0592695e-08	0.19675652	-2.5319322
90.0	1.1435023e-08	0.20306008	-2.5765444
95.0	1.2331492e-08	0.20921644	-2.619016
100.0	1.3284023e-08	0.21523549	-2.6595304
110.0	1.536727e-08	0.22689585	-2.7354189
