# Supplementary material for: Quantum Calculation of the Collision-Induced Line-Shape Effects in Antiprotonic Helium and the New Accurate Ab Initio p̅He+ –He Potential Energy Surface
Source: J Chem Theory Comput. 2025 Dec 28;22(1):488–501. doi: 10.1021/acs.jctc.5c01636 (PMC12805563; doi:10.1021/acs.jctc.5c01636)
Supplement: Supplementary file 3 [file ct5c01636_si_003.zip › supplementary_material/generalized_cross_sections/0-2_P37.csv]

Ekin	Inelastic contribution to PBXS	PBXS	PSXS
0.001	2.9759488e-05	35486.172	-20733.713
0.002	1.7693647e-05	21994.023	-6302.0107
0.003	1.2939538e-05	15600.481	-2037.8092
0.004	1.03202e-05	11893.801	-281.62707
0.005	8.6309374e-06	9488.2273	557.84366
0.006	7.4368689e-06	7809.6894	989.09834
0.007	6.5408785e-06	6577.6163	1215.5558
0.008	5.839852e-06	5638.7482	1330.9451
0.009	5.2742118e-06	4902.3628	1382.8685
0.01	4.8069212e-06	4311.3832	1397.2715
0.02	2.4936123e-06	1713.7562	1077.4606
0.03	1.6302912e-06	940.16565	790.65439
0.04	1.1851339e-06	599.08115	607.89035
0.05	9.1808888e-07	417.13914	486.97321
0.06	7.4262012e-07	308.17562	402.90681
0.07	6.1999686e-07	237.57786	341.96609
0.08	5.3038865e-07	189.14486	296.2769
0.09	4.6264772e-07	154.43907	261.07844
0.1	4.1005712e-07	128.70311	233.35306
0.11	3.6834564e-07	109.08415	211.10898
0.12	3.3467732e-07	93.784908	192.98534
0.13	3.0710101e-07	81.62633	178.02448
0.14	2.8423366e-07	71.808256	165.53501
0.15	2.6506961e-07	63.771805	155.00657
0.16	2.488614e-07	57.116802	146.05498
0.17	2.3504261e-07	51.550432	138.38602
0.18	2.2317672e-07	46.854304	131.77084
0.19	2.1292215e-07	42.862733	126.02897
0.2	2.04008e-07	39.448079	121.01634
0.21	1.9621675e-07	36.510634	116.6166
0.22	1.893719e-07	33.971511	112.73486
0.23	1.8332871e-07	31.76756	109.29302
0.24	1.7796751e-07	29.847674	106.22627
0.25	1.7318851e-07	28.170071	103.48043
0.26	1.6890848e-07	26.700269	101.0099
0.27	1.6505554e-07	25.409553	98.776083
0.28	1.615701e-07	24.273813	96.746161
0.29	1.5840081e-07	23.272645	94.892083
0.3	1.5550368e-07	22.388661	93.189801
0.31	1.5284086e-07	21.606941	91.61863
0.32	1.5037974e-07	20.914603	90.160738
0.33	1.4809213e-07	20.30047	88.800723
0.34	1.4595367e-07	19.75479	87.525269
0.35	1.4394327e-07	19.269024	86.322855
0.36	1.4204268e-07	18.835665	85.183513
0.37	1.4023613e-07	18.448095	84.098622
0.38	1.3850998e-07	18.100465	83.060736
0.39	1.3685248e-07	17.787601	82.063431
0.4	1.3525352e-07	17.504916	81.101177
0.41	1.3370445e-07	17.248344	80.169226
0.42	1.3219787e-07	17.014282	79.263515
0.43	1.3072749e-07	16.799535	78.380578
0.44	1.2928799e-07	16.60128	77.517471
0.45	1.2787491e-07	16.41702	76.67171
0.46	1.2648452e-07	16.244555	75.841207
0.47	1.2511375e-07	16.081952	75.024218
0.48	1.2376009e-07	15.927515	74.219303
0.49	1.2242149e-07	15.779766	73.42528
0.5	1.2109637e-07	15.637418	72.64119
0.51	1.1978346e-07	15.499359	71.866266
0.52	1.1848183e-07	15.364634	71.099906
0.53	1.1719079e-07	15.232426	70.341646
0.54	1.1590988e-07	15.102044	69.59114
0.55	1.1463882e-07	14.972907	68.84814
0.56	1.1337749e-07	14.844535	68.112479
0.57	1.1212587e-07	14.716531	67.384059
0.58	1.1088405e-07	14.58858	66.662835
0.59	1.096522e-07	14.460432	65.948805
0.6	1.0843056e-07	14.331896	65.242003
0.61	1.072194e-07	14.202833	64.542488
0.62	1.06019e-07	14.073148	63.850338
0.63	1.0482971e-07	13.942784	63.165646
0.64	1.0365184e-07	13.811718	62.48851
0.65	1.0248574e-07	13.679953	61.819036
0.66	1.0133172e-07	13.547515	61.157329
0.67	1.0019011e-07	13.414449	60.503494
0.68	9.9061209e-08	13.280816	59.857628
0.69	9.7945307e-08	13.146689	59.219827
0.7	9.6842668e-08	13.01215	58.590177
0.71	9.5753539e-08	12.877289	57.968756
0.72	9.4678139e-08	12.742202	57.355632
0.73	9.3616668e-08	12.606986	56.750866
0.74	9.2569298e-08	12.471741	56.154507
0.75	9.1536179e-08	12.336569	55.566594
0.76	9.0517437e-08	12.201569	54.987156
0.77	8.9513172e-08	12.06684	54.416214
0.78	8.8523464e-08	11.932478	53.853775
0.79	8.754837e-08	11.798576	53.299842
0.8	8.6587924e-08	11.665225	52.754404
0.81	8.5642142e-08	11.532511	52.217444
0.82	8.471102e-08	11.400515	51.688936
0.83	8.3794536e-08	11.269317	51.168845
0.84	8.2892651e-08	11.138989	50.65713
0.85	8.2005309e-08	11.009601	50.153744
0.86	8.1132441e-08	10.881217	49.65863
0.87	8.0273964e-08	10.753896	49.171728
0.88	7.9429781e-08	10.627695	48.692971
0.89	7.8599784e-08	10.502664	48.222288
0.9	7.7783854e-08	10.37885	47.759602
0.91	7.6981864e-08	10.256296	47.304832
0.92	7.6193676e-08	10.13504	46.857894
0.93	7.5419145e-08	10.015116	46.4187
0.94	7.4658119e-08	9.8965567	45.987159
0.95	7.3910439e-08	9.7793881	45.563175
0.96	7.3175942e-08	9.6636344	45.146654
0.97	7.2454458e-08	9.5493163	44.737496
0.98	7.1745813e-08	9.4364514	44.3356
0.99	7.1049832e-08	9.3250544	43.940865
1.0	7.0366334e-08	9.2151373	43.553187
1.1	6.4177039e-08	8.1983612	40.041285
1.2	5.9035218e-08	7.3281478	37.118962
1.3	5.4755334e-08	6.5920905	34.686325
1.4	5.1186266e-08	5.9734826	32.655078
1.5	4.819652e-08	5.4552353	30.950087
1.6	4.5677139e-08	5.0215637	29.508712
1.7	4.3538674e-08	4.6585416	28.279359
1.8	4.170819e-08	4.3541463	27.219882
1.9	4.0125931e-08	4.098111	26.296117
2.0	3.8743829e-08	3.8817262	25.480595
2.1	3.7523007e-08	3.6976478	24.751432
2.2	3.6432317e-08	3.5397255	24.091374
2.3	3.5446992e-08	3.4028519	23.486967
2.4	3.4547487e-08	3.2828276	22.92784
2.5	3.3718512e-08	3.1762379	22.406088
2.6	3.2950463e-08	3.0803404	21.915748
2.7	3.2229587e-08	2.9929603	21.452364
2.8	3.1551194e-08	2.9123972	21.012631
2.9	3.0909923e-08	2.83734	20.594107
3.0	3.0301687e-08	2.7667926	20.194979
3.1	2.9723356e-08	2.7000101	19.81389
3.2	2.917261e-08	2.6364434	19.449796
3.3	2.864736e-08	2.5756942	19.101869
3.4	2.8146182e-08	2.517477	18.769415
3.5	2.7667819e-08	2.4615899	18.451825
3.6	2.7211192e-08	2.4078905	18.148537
3.7	2.6775348e-08	2.3562778	17.859008
3.8	2.6359411e-08	2.3066787	17.582706
3.9	2.5962558e-08	2.2590373	17.319095
4.0	2.5585745e-08	2.2133082	17.067636
4.1	2.5224685e-08	2.1694505	16.827788
4.2	2.4880396e-08	2.1274247	16.599003
4.3	2.4552132e-08	2.0871903	16.380733
4.4	2.4239157e-08	2.0487041	16.172435
4.5	2.3940746e-08	2.0119198	15.97357
4.6	2.3656183e-08	1.9767872	15.783607
4.7	2.3384846e-08	1.9432528	15.60203
4.8	2.3125888e-08	1.9112597	15.428337
4.9	2.2878724e-08	1.8807483	15.262044
5.0	2.2642706e-08	1.8516569	15.102687
5.5	2.1610303e-08	1.7252625	14.39529
6.0	2.0772557e-08	1.6248846	13.805014
7.0	1.9496743e-08	1.4757194	12.857844
8.0	1.8564047e-08	1.3669344	12.117823
9.0	1.7862011e-08	1.2818286	11.524094
10.0	1.7330061e-08	1.2136893	11.04166
11.0	1.6929475e-08	1.1589186	10.643795
12.0	1.6629623e-08	1.1146401	10.309571
13.0	1.641015e-08	1.0783727	10.02376
14.0	1.6253463e-08	1.0481574	9.7758972
15.0	1.6147578e-08	1.0225821	9.5587976
16.0	1.6082856e-08	1.0006893	9.3672916
17.0	1.6055183e-08	0.98182392	9.197375
18.0	1.6058551e-08	0.96551034	9.0457782
19.0	1.6087948e-08	0.95137636	8.9097834
20.0	1.6142356e-08	0.93910921	8.7871277
21.0	1.6217995e-08	0.92843993	8.6759447
22.0	1.6312597e-08	0.91914003	8.5747127
23.0	1.6423357e-08	0.91101707	8.4821864
24.0	1.6550811e-08	0.903911	8.3973352
25.0	1.669263e-08	0.89769135	8.3192985
26.0	1.6847701e-08	0.89225148	8.2473452
27.0	1.7014137e-08	0.88750229	8.180842
28.0	1.719334e-08	0.88336865	8.1192374
29.0	1.7383502e-08	0.87978676	8.0620503
30.0	1.7583025e-08	0.87670087	8.0088575
31.0	1.7793653e-08	0.87406137	7.9592853
32.0	1.8013757e-08	0.87182447	7.9130045
33.0	1.824311e-08	0.8699517	7.8697263
34.0	1.8480125e-08	0.86840878	7.8291952
35.0	1.8726878e-08	0.86716505	7.7911841
36.0	1.8982073e-08	0.86619345	7.755491
37.0	1.9245442e-08	0.86547036	7.7219363
38.0	1.9515464e-08	0.86497477	7.6903586
39.0	1.9794657e-08	0.86468776	7.6606112
40.0	2.0081559e-08	0.86459238	7.6325612
41.0	2.0374667e-08	0.86467363	7.6060876
42.0	2.0676676e-08	0.86491808	7.5810806
43.0	2.0986132e-08	0.86531337	7.55744
44.0	2.1302972e-08	0.86584814	7.5350741
45.0	2.1625672e-08	0.86651214	7.5139001
46.0	2.195713e-08	0.86729612	7.4938424
47.0	2.2295861e-08	0.86819164	7.4748319
48.0	2.2640294e-08	0.86919079	7.4568047
49.0	2.2993486e-08	0.87028631	7.4397012
50.0	2.3353909e-08	0.87147159	7.4234663
55.0	2.5263043e-08	0.87855063	7.3536585
60.0	2.7353751e-08	0.88714575	7.2993558
65.0	2.9634665e-08	0.89684683	7.2569443
70.0	3.2108838e-08	0.90736543	7.2238688
75.0	3.4789205e-08	0.91849389	7.1982038
80.0	3.7683478e-08	0.93007996	7.1785129
85.0	4.080021e-08	0.94200988	7.1636937
90.0	4.4156764e-08	0.95419726	7.1528219
95.0	4.7760279e-08	0.96657567	7.145272
100.0	5.1630851e-08	0.97909355	7.1405127
110.0	6.0219555e-08	1.0043948	7.1376378
