# Supplementary material for: Quantum Calculation of the Collision-Induced Line-Shape Effects in Antiprotonic Helium and the New Accurate Ab Initio p̅He+ –He Potential Energy Surface
Source: J Chem Theory Comput. 2025 Dec 28;22(1):488–501. doi: 10.1021/acs.jctc.5c01636 (PMC12805563; doi:10.1021/acs.jctc.5c01636)
Supplement: Supplementary file 3 [file ct5c01636_si_003.zip › supplementary_material/generalized_cross_sections/0-2_P36.csv]

Ekin	Inelastic contribution to PBXS	PBXS	PSXS
0.001	4.4400531e-05	37133.855	-19715.63
0.002	2.3500283e-05	23140.214	-3909.8309
0.003	1.5344521e-05	15852.941	482.73486
0.004	1.1076753e-05	11559.068	1989.0466
0.005	8.4965483e-06	8810.5921	2503.2079
0.006	6.7912676e-06	6942.9782	2625.236
0.007	5.5930142e-06	5615.0709	2582.4814
0.008	4.7122621e-06	4636.6479	2470.8408
0.009	4.0420926e-06	3894.6672	2333.4942
0.01	3.5179508e-06	3318.4519	2190.5445
0.02	1.3682151e-06	1067.2941	1188.2811
0.03	7.7492052e-07	523.56662	751.76496
0.04	5.1633783e-07	311.50745	529.78805
0.05	3.770486e-07	207.12331	400.32959
0.06	2.9211014e-07	148.05076	317.4469
0.07	2.35902e-07	111.35073	260.76432
0.08	1.9648574e-07	86.97173	220.06255
0.09	1.6762373e-07	69.940734	189.72326
0.1	1.4577141e-07	57.566619	166.43185
0.11	1.2878051e-07	48.288966	148.12066
0.12	1.1528073e-07	41.15188	133.44034
0.13	1.0436096e-07	35.542958	121.47676
0.14	9.5394095e-08	31.054965	111.59098
0.15	8.7935754e-08	27.408429	103.32425
0.16	8.1663089e-08	24.406312	96.339543
0.17	7.6336419e-08	21.906397	90.384231
0.18	7.1774411e-08	19.803912	85.265558
0.19	6.7837567e-08	18.020252	80.834135
0.2	6.4416971e-08	16.495482	76.972556
0.21	6.1426445e-08	15.18323	73.587384
0.22	5.8796989e-08	14.047144	70.603415
0.23	5.647276e-08	13.058378	67.959502
0.24	5.4408116e-08	12.193791	65.605464
0.25	5.2565431e-08	11.434628	63.499776
0.26	5.0913432e-08	10.765545	61.607815
0.27	4.9425941e-08	10.173879	59.900512
0.28	4.8080898e-08	9.6490905	58.353309
0.29	4.6859605e-08	9.1823456	56.945347
0.3	4.5746129e-08	8.7661835	55.658813
0.31	4.4726828e-08	8.3942625	54.47843
0.32	4.3789968e-08	8.0611585	53.391045
0.33	4.2925424e-08	7.7622058	52.38529
0.34	4.2124425e-08	7.4933693	51.451312
0.35	4.1379355e-08	7.2511428	50.580545
0.36	4.0683582e-08	7.0324657	49.76553
0.37	4.0031318e-08	6.8346559	48.999754
0.38	3.9417506e-08	6.6553542	48.277525
0.39	3.8837718e-08	6.4924792	47.593859
0.4	3.8288075e-08	6.344189	46.944389
0.41	3.7765176e-08	6.20885	46.325289
0.42	3.7266037e-08	6.0850106	45.7332
0.43	3.6788036e-08	5.9713782	45.165177
0.44	3.6328877e-08	5.866801	44.618636
0.45	3.5886543e-08	5.7702512	44.091312
0.46	3.5459264e-08	5.6808112	43.581219
0.47	3.5045492e-08	5.5976616	43.086617
0.48	3.4643868e-08	5.5200705	42.605985
0.49	3.4253207e-08	5.4473846	42.137991
0.5	3.387247e-08	5.3790208	41.681473
0.51	3.3500753e-08	5.3144591	41.23542
0.52	3.3137268e-08	5.2532364	40.798949
0.53	3.278133e-08	5.1949408	40.371293
0.54	3.2432344e-08	5.1392062	39.951787
0.55	3.2089794e-08	5.0857082	39.539856
0.56	3.1753236e-08	5.0341597	39.135003
0.57	3.1422286e-08	4.9843072	38.736797
0.58	3.1096614e-08	4.9359274	38.344872
0.59	3.0775936e-08	4.8888246	37.958908
0.6	3.046001e-08	4.8428271	37.578637
0.61	3.014863e-08	4.7977855	37.203825
0.62	2.9841618e-08	4.75357	36.834275
0.63	2.9538826e-08	4.7100683	36.46982
0.64	2.9240127e-08	4.6671839	36.110318
0.65	2.8945413e-08	4.6248344	35.755646
0.66	2.8654596e-08	4.5829498	35.405703
0.67	2.8367599e-08	4.5414712	35.060403
0.68	2.8084357e-08	4.5003492	34.719671
0.69	2.7804818e-08	4.4595436	34.383446
0.7	2.7528934e-08	4.4190213	34.051674
0.71	2.7258097e-08	4.378756	33.724309
0.72	2.6989402e-08	4.3387273	33.401312
0.73	2.6724262e-08	4.2989198	33.082648
0.74	2.6462652e-08	4.2593224	32.768286
0.75	2.6204551e-08	4.2199277	32.458196
0.76	2.5949936e-08	4.1807318	32.152354
0.77	2.569879e-08	4.1417332	31.850735
0.78	2.5451094e-08	4.1029328	31.553313
0.79	2.5206829e-08	4.0643334	31.260067
0.8	2.4965977e-08	4.0259393	30.970972
0.81	2.4728521e-08	3.9877562	30.686005
0.82	2.4494442e-08	3.9497906	30.405141
0.83	2.4263721e-08	3.9120499	30.128354
0.84	2.4036337e-08	3.8745421	29.85562
0.85	2.381227e-08	3.8372754	29.586911
0.86	2.3591498e-08	3.8002583	29.322198
0.87	2.3373998e-08	3.7634995	29.061452
0.88	2.3159746e-08	3.7270075	28.804643
0.89	2.2948717e-08	3.690791	28.551739
0.9	2.2740886e-08	3.6548582	28.302707
0.91	2.2536224e-08	3.6192172	28.057512
0.92	2.2334704e-08	3.5838757	27.816119
0.93	2.2136297e-08	3.5488413	27.578492
0.94	2.1940973e-08	3.5141208	27.344593
0.95	2.1748701e-08	3.4797211	27.114384
0.96	2.1559449e-08	3.4456481	26.887825
0.97	2.1373185e-08	3.4119078	26.664876
0.98	2.1189875e-08	3.3785054	26.445496
0.99	2.1009486e-08	3.3454458	26.229643
1.0	2.0831983e-08	3.3127333	26.017275
1.1	1.9207806e-08	3.0053601	24.075539
1.2	1.7832054e-08	2.734549	22.432986
1.3	1.6668334e-08	2.4990738	21.045119
1.4	1.568278e-08	2.296045	19.870789
1.5	1.4845671e-08	2.1218985	18.873654
1.6	1.4131417e-08	1.9729667	18.022484
1.7	1.3518381e-08	1.845765	17.290903
1.8	1.2988463e-08	1.7371138	16.656894
1.9	1.2526638e-08	1.6441767	16.102261
2.0	1.2120519e-08	1.56446	15.612093
2.1	1.1760569e-08	1.4957949	15.174282
2.2	1.143732e-08	1.4363137	14.77909
2.3	1.1144747e-08	1.3844232	14.418751
2.4	1.0877525e-08	1.3387778	14.087132
2.5	1.0631415e-08	1.2982527	13.779426
2.6	1.040307e-08	1.2619166	13.491898
2.7	1.0189855e-08	1.2290071	13.221661
2.8	9.9897451e-09	1.1989059	12.966495
2.9	9.8010468e-09	1.1711172	12.724692
3.0	9.6225373e-09	1.1452471	12.494941
3.1	9.4532241e-09	1.1209859	12.276224
3.2	9.2923216e-09	1.0980926	12.067741
3.3	9.1391996e-09	1.0763809	11.868849
3.4	8.9933431e-09	1.0557084	11.679018
3.5	8.8547732e-09	1.0359661	11.497797
3.6	8.7222129e-09	1.0170716	11.324785
3.7	8.5957963e-09	0.99896187	11.159617
3.8	8.4752305e-09	0.98158877	11.001951
3.9	8.3602455e-09	0.96491479	10.851459
4.0	8.2505872e-09	0.94891009	10.707823
4.1	8.146013e-09	0.93355011	10.570729
4.2	8.0463209e-09	0.91881381	10.43987
4.3	7.9512208e-09	0.90468233	10.314942
4.4	7.8605241e-09	0.89113802	10.195647
4.5	7.7740156e-09	0.87816379	10.081691
4.6	7.6914856e-09	0.86574259	9.9727869
4.7	7.6127302e-09	0.85385717	9.8686534
4.8	7.5375511e-09	0.84248992	9.7690188
4.9	7.4661341e-09	0.83162274	9.6736202
5.0	7.3975359e-09	0.82123715	9.5822052
5.5	7.0965931e-09	0.77586529	9.1768475
6.0	6.8523552e-09	0.73967169	8.8399792
7.0	6.4807684e-09	0.68634183	8.304354
8.0	6.2119787e-09	0.6484915	7.8910293
9.0	6.0126547e-09	0.61967354	7.5628243
10.0	5.8646511e-09	0.5970982	7.2987906
11.0	5.7566617e-09	0.57937232	7.0834474
12.0	5.6795351e-09	0.56548927	6.9047613
13.0	5.6262505e-09	0.55458745	6.7539234
14.0	5.5924091e-09	0.54595968	6.6248369
15.0	5.5742316e-09	0.53907198	6.5132971
16.0	5.5691686e-09	0.53355203	6.4162879
17.0	5.5750489e-09	0.52914427	6.3314838
18.0	5.5909896e-09	0.52566695	6.2569919
19.0	5.6155002e-09	0.52298255	6.1912442
20.0	5.647559e-09	0.52097718	6.1329369
21.0	5.686107e-09	0.51955246	6.0809964
22.0	5.7310039e-09	0.51862418	6.0345508
23.0	5.7814246e-09	0.51812031	5.9928887
24.0	5.8366009e-09	0.5179801	5.9554225
25.0	5.8967701e-09	0.51815401	5.9216635
26.0	5.9613066e-09	0.51860184	5.8911981
27.0	6.0299131e-09	0.51929012	5.8636679
28.0	6.1021017e-09	0.52019091	5.838761
29.0	6.1782576e-09	0.52128084	5.8162059
30.0	6.2578869e-09	0.52253964	5.7957648
31.0	6.3408906e-09	0.5239491	5.7772284
32.0	6.4267936e-09	0.52549314	5.7604129
33.0	6.5161043e-09	0.52715774	5.7451581
34.0	6.6084652e-09	0.52893037	5.7313226
35.0	6.7034351e-09	0.5307997	5.7187809
36.0	6.801587e-09	0.53275576	5.707422
37.0	6.9025844e-09	0.53478999	5.6971479
38.0	7.006347e-09	0.53689483	5.6878698
39.0	7.1124732e-09	0.53906342	5.6795071
40.0	7.2215973e-09	0.54128966	5.6719867
41.0	7.3333971e-09	0.54356823	5.6652433
42.0	7.4474536e-09	0.54589443	5.6592187
43.0	7.5644519e-09	0.54826393	5.6538599
44.0	7.6840754e-09	0.5506727	5.649118
45.0	7.8062839e-09	0.55311711	5.6449484
46.0	7.9306462e-09	0.55559398	5.6413103
47.0	8.0579933e-09	0.55810041	5.6381663
48.0	8.187902e-09	0.56063366	5.6354819
49.0	8.3203346e-09	0.56319118	5.6332256
50.0	8.4549407e-09	0.5657707	5.6313689
55.0	9.1681707e-09	0.57893331	5.6272419
60.0	9.9462401e-09	0.59240327	5.6299142
65.0	1.0792073e-08	0.60604848	5.6375791
70.0	1.1707872e-08	0.6197795	5.648936
75.0	1.2696055e-08	0.63353491	5.6630335
80.0	1.3761406e-08	0.64727214	5.6792533
85.0	1.4906363e-08	0.6609614	5.6970275
90.0	1.6136703e-08	0.67458167	5.7160184
95.0	1.7456274e-08	0.68811819	5.7358967
100.0	1.8868823e-08	0.7015608	5.7564178
110.0	2.19975e-08	0.72813915	5.7987643
