# Supplementary material for: Quantum Calculation of the Collision-Induced Line-Shape Effects in Antiprotonic Helium and the New Accurate Ab Initio p̅He+ –He Potential Energy Surface
Source: J Chem Theory Comput. 2025 Dec 28;22(1):488–501. doi: 10.1021/acs.jctc.5c01636 (PMC12805563; doi:10.1021/acs.jctc.5c01636)
Supplement: Supplementary file 3 [file ct5c01636_si_003.zip › supplementary_material/generalized_cross_sections/1-1_P35.csv]

Ekin	Inelastic contribution to PBXS	PBXS	PSXS
0.001	1.5250415e-05	2163.6449	-9915.3459
0.002	8.2872506e-06	1335.0341	-5476.6307
0.003	5.5256486e-06	911.19513	-3691.6601
0.004	4.0553224e-06	663.57265	-2730.7146
0.005	3.1522142e-06	505.76131	-2135.2944
0.006	2.546987e-06	398.77106	-1733.4616
0.007	2.1165393e-06	322.7852	-1446.032
0.008	1.7968042e-06	266.8236	-1231.5122
0.009	1.5512721e-06	224.3878	-1066.1141
0.01	1.357686e-06	191.42578	-935.25835
0.02	5.4471483e-07	62.36333	-380.29589
0.03	3.126782e-07	30.968322	-219.65431
0.04	2.0992838e-07	18.639357	-147.97129
0.05	1.5404956e-07	12.531067	-108.7645
0.06	1.1975015e-07	9.0527453	-84.580441
0.07	9.6939861e-08	6.8786678	-68.424258
0.08	8.0879962e-08	5.425868	-56.9998
0.09	6.9080096e-08	4.4049451	-48.570103
0.1	6.0118701e-08	3.6587813	-42.141355
0.11	5.313108e-08	3.0959851	-37.107801
0.12	4.7564051e-08	2.6603992	-33.081188
0.13	4.3048887e-08	2.3159379	-29.802265
0.14	3.9331276e-08	2.0385348	-27.09193
0.15	3.6230693e-08	1.8116274	-24.82284
0.16	3.3615791e-08	1.6235065	-22.902196
0.17	3.1388939e-08	1.4656986	-21.26091
0.18	2.9476198e-08	1.3319458	-19.846579
0.19	2.7821432e-08	1.2175423	-18.61879
0.2	2.6378544e-08	1.1188926	-17.545917
0.21	2.5113166e-08	1.0332097	-16.602882
0.22	2.39971e-08	0.95830506	-15.76956
0.23	2.300752e-08	0.89244025	-15.029629
0.24	2.2125771e-08	0.83421922	-14.369719
0.25	2.1336471e-08	0.78250991	-13.778782
0.26	2.0626839e-08	0.73638609	-13.24761
0.27	1.9986177e-08	0.6950835	-12.768477
0.28	1.9405469e-08	0.65796666	-12.334848
0.29	1.8877073e-08	0.62450335	-11.941167
0.3	1.8394477e-08	0.59424476	-11.582681
0.31	1.7952103e-08	0.56681005	-11.255299
0.32	1.7545151e-08	0.54187409	-10.955487
0.33	1.7169472e-08	0.51915776	-10.680174
0.34	1.6821472e-08	0.49842013	-10.426684
0.35	1.6498022e-08	0.47945222	-10.192674
0.36	1.619639e-08	0.46207187	-9.9760876
0.37	1.5914188e-08	0.44611958	-9.7751109
0.38	1.564932e-08	0.43145512	-9.5881425
0.39	1.5399943e-08	0.41795469	-9.4137639
0.4	1.5164436e-08	0.40550856	-9.2507152
0.41	1.4941366e-08	0.39401916	-9.0978756
0.42	1.472947e-08	0.38339943	-8.9542459
0.43	1.452763e-08	0.37357143	-8.8189341
0.44	1.4334857e-08	0.36446522	-8.6911426
0.45	1.4150271e-08	0.35601782	-8.5701572
0.46	1.3973097e-08	0.34817241	-8.4553378
0.47	1.3802643e-08	0.34087762	-8.3461103
0.48	1.3638297e-08	0.33408689	-8.2419589
0.49	1.3479514e-08	0.32775793	-8.1424206
0.5	1.3325812e-08	0.32185229	-8.0470788
0.51	1.317676e-08	0.31633495	-7.9555591
0.52	1.3031977e-08	0.31117396	-7.8675246
0.53	1.2891123e-08	0.30634015	-7.7826721
0.54	1.2753898e-08	0.30180684	-7.7007288
0.55	1.2620033e-08	0.29754963	-7.6214491
0.56	1.248929e-08	0.29354616	-7.5446118
0.57	1.2361459e-08	0.28977595	-7.4700183
0.58	1.223635e-08	0.28622023	-7.3974893
0.59	1.2113797e-08	0.28286175	-7.3268638
0.6	1.1993651e-08	0.2796847	-7.2579969
0.61	1.1875781e-08	0.27667458	-7.1907583
0.62	1.1760069e-08	0.27381806	-7.1250309
0.63	1.1646412e-08	0.27110288	-7.0607093
0.64	1.1534715e-08	0.26851782	-6.9976989
0.65	1.1424896e-08	0.26605255	-6.9359146
0.66	1.1316882e-08	0.26369759	-6.8752803
0.67	1.1210607e-08	0.26144422	-6.8157273
0.68	1.1106012e-08	0.25928447	-6.7571943
0.69	1.1003045e-08	0.25721099	-6.699626
0.7	1.0901658e-08	0.25521703	-6.642973
0.71	1.080181e-08	0.25329642	-6.5871911
0.72	1.0703461e-08	0.25144349	-6.5322403
0.73	1.0606577e-08	0.24965303	-6.4780852
0.74	1.0511127e-08	0.24792026	-6.4246938
0.75	1.0417082e-08	0.24624082	-6.3720374
0.76	1.0324415e-08	0.2446107	-6.3200905
0.77	1.0233104e-08	0.24302622	-6.2688301
0.78	1.0143301e-08	0.24148401	-6.2182354
0.79	1.0054632e-08	0.239981	-6.168288
0.8	9.967254e-09	0.23851437	-6.1189713
0.81	9.8811497e-09	0.23708154	-6.0702702
0.82	9.7963016e-09	0.23568014	-6.0221714
0.83	9.712693e-09	0.23430803	-5.9746625
0.84	9.630308e-09	0.23296322	-5.9277326
0.85	9.5491314e-09	0.23164391	-5.8813718
0.86	9.4691482e-09	0.23034847	-5.8355709
0.87	9.3903441e-09	0.22907538	-5.7903218
0.88	9.312705e-09	0.22782327	-5.7456168
0.89	9.236217e-09	0.22659089	-5.701449
0.9	9.1608665e-09	0.22537709	-5.657812
0.91	9.0866401e-09	0.22418084	-5.6146998
0.92	9.0135244e-09	0.22300117	-5.5721069
0.93	8.9415062e-09	0.22183723	-5.5300281
0.94	8.8705725e-09	0.22068823	-5.4884585
0.95	8.8007101e-09	0.21955343	-5.4473934
0.96	8.7319061e-09	0.21843218	-5.4068284
0.97	8.6641474e-09	0.21732389	-5.3667593
0.98	8.5974212e-09	0.21622801	-5.327182
0.99	8.5317143e-09	0.21514404	-5.2880925
1.0	8.4670141e-09	0.21407152	-5.249487
1.1	7.8725364e-09	0.20390104	-4.8892395
1.2	7.364653e-09	0.19458688	-4.5733852
1.3	6.931109e-09	0.18601074	-4.2982026
1.4	6.5606142e-09	0.17811316	-4.0597985
1.5	6.2431128e-09	0.17085574	-3.85422
1.6	5.9700241e-09	0.16420776	-3.6775882
1.7	5.733531e-09	0.15814155	-3.5261996
1.8	5.5274812e-09	0.15263068	-3.3965935
1.9	5.3465782e-09	0.14764897	-3.2855926
2.0	5.1864249e-09	0.14316979	-3.1903265
2.1	5.0433996e-09	0.13916554	-3.1082416
2.2	4.9146293e-09	0.13560726	-3.0371
2.3	4.7975393e-09	0.13246461	-2.9749704
2.4	4.6902851e-09	0.12970596	-2.9202103
2.5	4.5913185e-09	0.1272988	-2.8714441
2.6	4.4994059e-09	0.12521021	-2.827536
2.7	4.4135676e-09	0.1234074	-2.7875625
2.8	4.3330266e-09	0.12185833	-2.7507834
2.9	4.2571668e-09	0.12053218	-2.7166152
3.0	4.1856107e-09	0.11939986	-2.6846049
3.1	4.1177378e-09	0.11843428	-2.6544073
3.2	4.0533456e-09	0.11761068	-2.6257645
3.3	3.9921741e-09	0.11690666	-2.5984878
3.4	3.9340064e-09	0.11630232	-2.5724426
3.5	3.8786581e-09	0.11578016	-2.5475353
3.6	3.8260356e-09	0.11532502	-2.5237028
3.7	3.775862e-09	0.11492394	-2.5009035
3.8	3.728076e-09	0.11456598	-2.4791106
3.9	3.6825585e-09	0.11424208	-2.4583063
4.0	3.639198e-09	0.11394481	-2.4384782
4.1	3.597889e-09	0.11366824	-2.4196154
4.2	3.5585307e-09	0.11340773	-2.4017068
4.3	3.5210261e-09	0.11315975	-2.3847397
4.4	3.485375e-09	0.11292172	-2.3686982
4.5	3.4513002e-09	0.11269188	-2.3535632
4.6	3.4188086e-09	0.11246913	-2.3393121
4.7	3.3878162e-09	0.11225294	-2.3259188
4.8	3.3582419e-09	0.1120432	-2.313354
4.9	3.3300078e-09	0.11184014	-2.3015854
5.0	3.303097e-09	0.11164427	-2.2905785
5.5	3.1848631e-09	0.11079946	-2.245663
6.0	3.0891116e-09	0.1102516	-2.2141457
7.0	2.9439306e-09	0.11021302	-2.1754994
8.0	2.8404245e-09	0.11129463	-2.1539438
9.0	2.7655584e-09	0.11291101	-2.1423394
10.0	2.7121912e-09	0.11468696	-2.1386237
11.0	2.6754139e-09	0.11652464	-2.14123
12.0	2.651363e-09	0.11844639	-2.1483266
13.0	2.6372197e-09	0.12047443	-2.1583026
14.0	2.6310565e-09	0.12259489	-2.1700813
15.0	2.6315779e-09	0.12477137	-2.1830643
16.0	2.6376566e-09	0.12696914	-2.1969476
17.0	2.6485321e-09	0.12916603	-2.2115392
18.0	2.6636743e-09	0.13135314	-2.2266722
19.0	2.6825168e-09	0.13353022	-2.2421878
20.0	2.7046011e-09	0.13569922	-2.2579382
21.0	2.7296049e-09	0.13786104	-2.2738011
22.0	2.7573439e-09	0.14001492	-2.2896875
23.0	2.7875291e-09	0.14215852	-2.3055368
24.0	2.8198624e-09	0.14428886	-2.321308
25.0	2.8544245e-09	0.14640359	-2.3369755
26.0	2.8909653e-09	0.14850127	-2.3525216
27.0	2.9293152e-09	0.15058115	-2.3679306
28.0	2.9693931e-09	0.15264317	-2.3831889
29.0	3.0112171e-09	0.15468777	-2.3982854
30.0	3.0546523e-09	0.15671547	-2.4132108
31.0	3.0995214e-09	0.15872661	-2.4279576
32.0	3.1460329e-09	0.16072145	-2.4425205
33.0	3.1940176e-09	0.16270022	-2.4568973
34.0	3.2433779e-09	0.16466307	-2.4710874
35.0	3.2940959e-09	0.16661	-2.4850911
36.0	3.3462456e-09	0.1685411	-2.4989096
37.0	3.3997234e-09	0.17045656	-2.5125452
38.0	3.4543735e-09	0.17235663	-2.526
39.0	3.5104666e-09	0.17424153	-2.5392762
40.0	3.5678556e-09	0.17611153	-2.5523758
41.0	3.6264725e-09	0.17796694	-2.5653021
42.0	3.6863332e-09	0.17980814	-2.5780583
43.0	3.7475469e-09	0.18163541	-2.5906476
44.0	3.8100138e-09	0.18344902	-2.6030728
45.0	3.8735691e-09	0.18524923	-2.6153372
46.0	3.9385225e-09	0.18703632	-2.6274442
47.0	4.00472e-09	0.18881056	-2.6393974
48.0	4.0719988e-09	0.19057219	-2.6511996
49.0	4.1406893e-09	0.1923214	-2.6628537
50.0	4.2106319e-09	0.19405841	-2.6743623
55.0	4.5788789e-09	0.20256877	-2.729833
60.0	4.9792685e-09	0.21080724	-2.78212
65.0	5.4123972e-09	0.21879776	-2.8315343
70.0	5.8797733e-09	0.22656097	-2.8783824
75.0	6.3826102e-09	0.23411494	-2.9228933
80.0	6.9226523e-09	0.24147562	-2.9652936
85.0	7.5017578e-09	0.24865706	-3.0057729
90.0	8.1213224e-09	0.25567164	-3.0444888
95.0	8.7839757e-09	0.26253039	-3.0816013
100.0	9.491202e-09	0.2692432	-3.1172231
110.0	1.1049644e-08	0.28226568	-3.184462
