# Supplementary material for: Quantum Calculation of the Collision-Induced Line-Shape Effects in Antiprotonic Helium and the New Accurate Ab Initio p̅He+ –He Potential Energy Surface
Source: J Chem Theory Comput. 2025 Dec 28;22(1):488–501. doi: 10.1021/acs.jctc.5c01636 (PMC12805563; doi:10.1021/acs.jctc.5c01636)
Supplement: Supplementary file 3 [file ct5c01636_si_003.zip › supplementary_material/generalized_cross_sections/4-4_P35.csv]

Ekin	Inelastic contribution to PBXS	PBXS	PSXS
0.001	7.6036947e-05	172.52921	-2865.0763
0.002	5.3300411e-05	169.00818	-2004.8559
0.003	4.3152389e-05	165.60642	-1620.3546
0.004	3.7063947e-05	162.31823	-1389.3788
0.005	3.2885657e-05	159.13831	-1230.6942
0.006	2.9786329e-05	156.06166	-1112.8733
0.007	2.7367399e-05	153.08358	-1020.8397
0.008	2.5410552e-05	150.19965	-946.3314
0.009	2.3784767e-05	147.40572	-884.38773
0.01	2.2405966e-05	144.69787	-831.82391
0.02	1.4908514e-05	121.63372	-545.49545
0.03	1.1629054e-05	104.14331	-420.0005
0.04	9.7444708e-06	90.537065	-347.76914
0.05	8.5263515e-06	79.751483	-300.93029
0.06	7.6882619e-06	71.087544	-268.49747
0.07	7.0912755e-06	64.070046	-245.13649
0.08	6.6586888e-06	58.367275	-227.90281
0.09	6.3441578e-06	53.742749	-215.02005
0.1	6.1176956e-06	50.024894	-205.34253
0.11	5.9587749e-06	47.08719	-198.09054
0.12	5.8526298e-06	44.834644	-192.70858
0.13	5.7881389e-06	43.194192	-188.7844
0.14	5.7565538e-06	42.10763	-186.00039
0.15	5.7507068e-06	41.526246	-184.10347
0.16	5.7645116e-06	41.406634	-182.88587
0.17	5.7925462e-06	41.707453	-182.17283
0.18	5.8302653e-06	42.386958	-181.81482
0.19	5.8733e-06	43.401288	-181.68273
0.2	5.9178073e-06	44.703464	-181.66509
0.21	5.9603695e-06	46.243101	-181.66657
0.22	5.9980142e-06	47.966791	-181.6073
0.23	6.0282437e-06	49.819073	-181.42246
0.24	6.0490623e-06	51.743862	-181.06202
0.25	6.0589909e-06	53.686151	-180.49008
0.26	6.0570289e-06	55.593813	-179.68411
0.27	6.0427713e-06	57.419283	-178.63365
0.28	6.0161535e-06	59.120977	-177.3387
0.29	5.9775333e-06	60.664309	-175.80796
0.3	5.9275837e-06	62.022269	-174.05686
0.31	5.8672178e-06	63.175546	-172.10568
0.32	5.7975135e-06	64.11224	-169.97772
0.33	5.7196445e-06	64.827262	-167.69781
0.34	5.6348199e-06	65.321492	-165.29099
0.35	5.544235e-06	65.60082	-162.78153
0.36	5.4490336e-06	65.675124	-160.19223
0.37	5.3502813e-06	65.557292	-157.54398
0.38	5.2489486e-06	65.262309	-154.85545
0.39	5.1459021e-06	64.806451	-152.1431
0.4	5.041902e-06	64.206612	-149.42116
0.41	4.9376051e-06	63.479746	-146.70175
0.42	4.8335698e-06	62.642441	-143.9951
0.43	4.7302645e-06	61.710592	-141.3097
0.44	4.6280761e-06	60.699178	-138.65256
0.45	4.5273197e-06	59.622114	-136.02935
0.46	4.4282471e-06	58.492167	-133.44464
0.47	4.3310559e-06	57.320924	-130.90205
0.48	4.2358975e-06	56.1188	-128.4044
0.49	4.1428837e-06	54.895069	-125.95385
0.5	4.0520936e-06	53.657926	-123.55198
0.51	3.9635788e-06	52.414543	-121.19994
0.52	3.8773682e-06	51.171157	-118.89849
0.53	3.7934721e-06	49.933139	-116.64807
0.54	3.7118857e-06	48.705075	-114.44885
0.55	3.6325921e-06	47.490848	-112.3008
0.56	3.5555645e-06	46.293707	-110.2037
0.57	3.4807682e-06	45.116339	-108.1572
0.58	3.4081629e-06	43.960932	-106.16079
0.59	3.3377031e-06	42.82924	-104.21391
0.6	3.2693403e-06	41.722629	-102.31587
0.61	3.2030234e-06	40.642137	-100.46594
0.62	3.1386992e-06	39.588508	-98.663314
0.63	3.076314e-06	38.562239	-96.907162
0.64	3.0158131e-06	37.563613	-95.196601
0.65	2.9571418e-06	36.592732	-93.530723
0.66	2.9002456e-06	35.649541	-91.908601
0.67	2.8450707e-06	34.733858	-90.329289
0.68	2.7915636e-06	33.84539	-88.791831
0.69	2.739672e-06	32.983755	-87.295263
0.7	2.6893445e-06	32.148499	-85.83862
0.71	2.6405309e-06	31.339107	-84.420936
0.72	2.5931821e-06	30.555018	-83.041249
0.73	2.5472504e-06	29.795635	-81.698604
0.74	2.5026894e-06	29.060333	-80.392053
0.75	2.4594538e-06	28.348468	-79.120659
0.76	2.4174998e-06	27.659383	-77.883498
0.77	2.3767851e-06	26.992416	-76.679657
0.78	2.3372685e-06	26.346899	-75.50824
0.79	2.2989103e-06	25.722169	-74.368366
0.8	2.2616718e-06	25.117567	-73.259169
0.81	2.2255159e-06	24.53244	-72.179804
0.82	2.1904068e-06	23.966148	-71.129439
0.83	2.1563096e-06	23.418062	-70.107264
0.84	2.1231909e-06	22.887565	-69.112486
0.85	2.0910183e-06	22.374055	-68.144331
0.86	2.0597606e-06	21.876948	-67.202045
0.87	2.0293878e-06	21.395673	-66.28489
0.88	1.9998708e-06	20.929677	-65.39215
0.89	1.9711816e-06	20.478424	-64.523127
0.9	1.9432933e-06	20.041393	-63.677141
0.91	1.9161798e-06	19.618082	-62.85353
0.92	1.889816e-06	19.208005	-62.051652
0.93	1.8641778e-06	18.810693	-61.270882
0.94	1.8392419e-06	18.425694	-60.510612
0.95	1.8149858e-06	18.05257	-59.770253
0.96	1.7913878e-06	17.690902	-59.049231
0.97	1.768427e-06	17.340284	-58.346991
0.98	1.7460834e-06	17.000325	-57.662992
0.99	1.7243375e-06	16.670651	-56.99671
1.0	1.7031706e-06	16.3509	-56.347638
1.1	1.5196751e-06	13.628934	-50.701798
1.2	1.3777326e-06	11.590523	-46.31742
1.3	1.2666885e-06	10.043516	-42.882367
1.4	1.1788597e-06	8.8570277	-40.163983
1.5	1.1085758e-06	7.9398999	-37.986641
1.6	1.0515877e-06	7.2267593	-36.216173
1.7	1.0046543e-06	6.6691986	-34.749337
1.8	9.6527013e-07	6.2302962	-33.506694
1.9	9.3151632e-07	5.8812645	-32.427624
2.0	9.0193128e-07	5.5994157	-31.466636
2.1	8.7541953e-07	5.3668958	-30.590419
2.2	8.5117792e-07	5.1698312	-29.775348
2.3	8.2863342e-07	4.9976732	-29.005325
2.4	8.0739009e-07	4.8426323	-28.269922
2.5	7.8718446e-07	4.6991608	-27.562822
2.6	7.6784893e-07	4.5634792	-26.880565
2.7	7.4928271e-07	4.4331547	-26.221564
2.8	7.3142471e-07	4.3067418	-25.585381
2.9	7.1425193e-07	4.1834876	-24.972204
3.0	6.9775686e-07	4.0631009	-24.382485
3.1	6.8193066e-07	3.945578	-23.816709
3.2	6.6677204e-07	3.8310771	-23.275254
3.3	6.5227903e-07	3.7198301	-22.758315
3.4	6.3844718e-07	3.6120862	-22.265872
3.5	6.2526859e-07	3.5080756	-21.797688
3.6	6.1273173e-07	3.4079899	-21.353326
3.7	6.0082157e-07	3.3119732	-20.932174
3.8	5.8951998e-07	3.2201196	-20.53347
3.9	5.7880621e-07	3.1324749	-20.156341
4.0	5.6865744e-07	3.0490411	-19.799821
4.1	5.5904621e-07	2.9697813	-19.462884
4.2	5.4994964e-07	2.8946251	-19.144465
4.3	5.4134563e-07	2.8234746	-18.843478
4.4	5.3320407e-07	2.7562086	-18.558835
4.5	5.2549849e-07	2.6926878	-18.289459
4.6	5.1820273e-07	2.6327584	-18.034294
4.7	5.1129116e-07	2.5762562	-17.792321
4.8	5.0473887e-07	2.5230096	-17.562556
4.9	4.9852183e-07	2.4728422	-17.344065
5.0	4.9261705e-07	2.425576	-17.135963
5.5	4.6704658e-07	2.2266327	-16.224206
6.0	4.4651523e-07	2.0753423	-15.471137
7.0	4.1487387e-07	1.8558233	-14.255467
8.0	3.9109019e-07	1.6933657	-13.293738
9.0	3.7272638e-07	1.5634963	-12.523038
10.0	3.585636e-07	1.4591017	-11.904133
11.0	3.4766716e-07	1.3759343	-11.400176
12.0	3.3925015e-07	1.309451	-10.98007
13.0	3.3270783e-07	1.2553046	-10.62156
14.0	3.2760267e-07	1.2100735	-10.310331
15.0	3.2364551e-07	1.1714328	-10.037326
16.0	3.2063664e-07	1.1379378	-9.7963596
17.0	3.1843348e-07	1.108685	-9.5826285
18.0	3.1691728e-07	1.0830514	-9.3920744
19.0	3.159982e-07	1.0605425	-9.2211974
20.0	3.1559798e-07	1.0407216	-9.0670221
21.0	3.156526e-07	1.0231963	-8.9270932
22.0	3.1610439e-07	1.0076235	-8.7994319
23.0	3.1690843e-07	0.99371172	-8.6824508
24.0	3.1802798e-07	0.98122184	-8.574866
25.0	3.1943425e-07	0.96996321	-8.4756235
26.0	3.210988e-07	0.9597837	-8.3838336
27.0	3.2300104e-07	0.95055964	-8.2987254
28.0	3.251232e-07	0.94218901	-8.2196244
29.0	3.2744958e-07	0.93458539	-8.1459372
30.0	3.2996829e-07	0.92767282	-8.0771381
31.0	3.3266323e-07	0.92138336	-8.0127628
32.0	3.3552584e-07	0.9156566	-7.9524036
33.0	3.3854693e-07	0.91043867	-7.8957034
34.0	3.4172007e-07	0.90568125	-7.8423474
35.0	3.4503453e-07	0.90134125	-7.7920575
36.0	3.4848589e-07	0.8973809	-7.7445877
37.0	3.5206863e-07	0.89376718	-7.6997195
38.0	3.5577955e-07	0.89047083	-7.6572563
39.0	3.5961044e-07	0.88746581	-7.61702
40.0	3.6355985e-07	0.88472906	-7.57885
41.0	3.6762416e-07	0.8822402	-7.5426011
42.0	3.7180215e-07	0.87998088	-7.5081412
43.0	3.7608701e-07	0.87793426	-7.4753492
44.0	3.8047933e-07	0.87608497	-7.4441144
45.0	3.8497645e-07	0.8744191	-7.4143357
46.0	3.8957654e-07	0.87292403	-7.3859211
47.0	3.9427969e-07	0.8715881	-7.358786
48.0	3.9907989e-07	0.87040046	-7.3328521
49.0	4.0397962e-07	0.86935119	-7.3080472
50.0	4.0897681e-07	0.86843128	-7.2843051
55.0	4.3539692e-07	0.86550507	-7.1795626
60.0	4.6415146e-07	0.8648131	-7.0939358
65.0	4.9522253e-07	0.8657935	-7.0230815
70.0	5.2862089e-07	0.86804901	-6.9638972
75.0	5.6438729e-07	0.87129162	-6.9140549
80.0	6.0258393e-07	0.87530869	-6.8718213
85.0	6.4327861e-07	0.87994007	-6.8358553
90.0	6.8657471e-07	0.88506287	-6.8050992
95.0	7.3256903e-07	0.89058145	-6.7787351
100.0	7.8137398e-07	0.89642055	-6.7560788
110.0	8.8789264e-07	0.90883282	-6.7198405
