# Supplementary material for: Quantum Calculation of the Collision-Induced Line-Shape Effects in Antiprotonic Helium and the New Accurate Ab Initio p̅He+ –He Potential Energy Surface
Source: J Chem Theory Comput. 2025 Dec 28;22(1):488–501. doi: 10.1021/acs.jctc.5c01636 (PMC12805563; doi:10.1021/acs.jctc.5c01636)
Supplement: Supplementary file 3 [file ct5c01636_si_003.zip › supplementary_material/generalized_cross_sections/1-1_P37.csv]

Ekin	Inelastic contribution to PBXS	PBXS	PSXS
0.001	7.6529067e-05	33391.568	-21784.384
0.002	3.4529861e-05	15640.969	-11298.584
0.003	2.2016141e-05	9650.5698	-7747.01
0.004	1.6040956e-05	6712.0358	-5902.7826
0.005	1.2537562e-05	4999.7361	-4755.8153
0.006	1.0233359e-05	3895.9855	-3967.9872
0.007	8.6028365e-06	3135.2066	-3391.7257
0.008	7.3891633e-06	2585.0315	-2951.4877
0.009	6.4516675e-06	2172.4588	-2604.2454
0.01	5.7066937e-06	1854.1335	-2323.5436
0.02	2.4587395e-06	612.95771	-1044.0376
0.03	1.4625682e-06	306.76611	-630.70701
0.04	1.0026836e-06	184.92557	-435.94027
0.05	7.4597735e-07	124.08693	-326.0033
0.06	5.8562292e-07	89.297236	-256.84317
0.07	4.7766138e-07	67.512736	-210.05101
0.08	4.0097249e-07	52.95252	-176.69248
0.09	3.4426176e-07	42.730456	-151.9554
0.1	3.0099261e-07	35.273227	-133.03972
0.11	2.6714446e-07	29.663021	-118.21591
0.12	2.4012492e-07	25.334736	-106.36347
0.13	2.1818253e-07	21.924774	-96.727566
0.14	2.0011044e-07	19.190453	-88.782871
0.15	1.8504405e-07	16.964694	-82.153522
0.16	1.72351e-07	15.12937	-76.564139
0.17	1.6155902e-07	13.59901	-71.808748
0.18	1.5230891e-07	12.310507	-67.730468
0.19	1.4432297e-07	11.216421	-64.207873
0.2	1.3738342e-07	10.280515	-61.145627
0.21	1.3131721e-07	9.4747049	-58.467909
0.22	1.2598526e-07	8.776939	-56.113718
0.23	1.2127457e-07	8.1696919	-54.033463
0.24	1.1709249e-07	7.6388815	-52.186444
0.25	1.1336237e-07	7.173076	-50.538971
0.26	1.1002033e-07	6.7629064	-49.062944
0.27	1.0701271e-07	6.4006258	-47.734757
0.28	1.042942e-07	6.0797748	-46.534454
0.29	1.0183266e-07	5.7949257	-45.445073
0.3	9.958235e-08	5.5414838	-44.452121
0.31	9.7521579e-08	5.3155332	-43.54316
0.32	9.5626059e-08	5.1137152	-42.707474
0.33	9.3874809e-08	4.9331317	-41.935801
0.34	9.2249649e-08	4.7712685	-41.220113
0.35	9.0734794e-08	4.6259339	-40.55343
0.36	8.9316507e-08	4.4952082	-39.929679
0.37	8.7982822e-08	4.3774038	-39.343563
0.38	8.67233e-08	4.2710316	-38.790459
0.39	8.5528832e-08	4.1747739	-38.266329
0.4	8.4391467e-08	4.0874616	-37.767644
0.41	8.3304266e-08	4.0080551	-37.291322
0.42	8.2261175e-08	3.9356293	-36.83467
0.43	8.1256919e-08	3.8693589	-36.395341
0.44	8.0286906e-08	3.8085082	-35.971285
0.45	7.9347143e-08	3.7524204	-35.560719
0.46	7.8434168e-08	3.7005096	-35.162095
0.47	7.7544983e-08	3.6522532	-34.774068
0.48	7.6677001e-08	3.6071856	-34.395477
0.49	7.5827992e-08	3.5648923	-34.025316
0.51	7.4179525e-08	3.4871971	-33.306961
0.52	7.3377042e-08	3.4511792	-32.957395
0.53	7.2587417e-08	3.4166961	-32.613488
0.54	7.1809655e-08	3.3835229	-32.274787
0.55	7.1042927e-08	3.3514625	-31.940909
0.56	7.0286538e-08	3.3203424	-31.611535
0.57	6.9539919e-08	3.2900124	-31.286401
0.58	6.8802601e-08	3.2603424	-30.965288
0.59	6.8074208e-08	3.2312203	-30.64802
0.6	6.7354437e-08	3.2025498	-30.334452
0.61	6.6643052e-08	3.1742494	-30.024473
0.62	6.5939869e-08	3.1462498	-29.717993
0.63	6.5244752e-08	3.1184935	-29.414946
0.64	6.45576e-08	3.0909326	-29.115283
0.65	6.3878345e-08	3.0635284	-28.818967
0.66	6.3206943e-08	3.0362498	-28.525976
0.67	6.2543368e-08	3.0090723	-28.236295
0.68	6.1887613e-08	2.9819775	-27.94992
0.69	6.1239678e-08	2.9549523	-27.666849
0.7	6.0599577e-08	2.9279875	-27.387086
0.71	5.9967323e-08	2.9010781	-27.110638
0.72	5.9342937e-08	2.8742222	-26.837514
0.73	5.8726438e-08	2.8474204	-26.567725
0.74	5.8117848e-08	2.8206759	-26.30128
0.75	5.7517185e-08	2.7939933	-26.038189
0.76	5.6924463e-08	2.7673791	-25.778462
0.77	5.6339695e-08	2.7408408	-25.522107
0.78	5.5762889e-08	2.7143868	-25.269129
0.79	5.5194047e-08	2.6880261	-25.019534
0.8	5.4633167e-08	2.6617684	-24.773323
0.81	5.4080241e-08	2.6356235	-24.530498
0.82	5.3535256e-08	2.6096015	-24.291055
0.83	5.2998193e-08	2.5837124	-24.054991
0.84	5.2469027e-08	2.5579661	-23.822299
0.85	5.1947729e-08	2.5323723	-23.59297
0.86	5.1434264e-08	2.5069406	-23.366993
0.87	5.0928591e-08	2.4816801	-23.144354
0.88	5.0430664e-08	2.4565997	-22.925038
0.89	4.9940435e-08	2.4317077	-22.709027
0.9	4.9457848e-08	2.407012	-22.4963
0.91	4.8982844e-08	2.3825203	-22.286838
0.92	4.8515361e-08	2.3582394	-22.080615
0.93	4.8055332e-08	2.3341759	-21.877607
0.94	4.7602687e-08	2.3103359	-21.677788
0.95	4.7157354e-08	2.2867249	-21.481128
0.96	4.6719256e-08	2.263348	-21.2876
0.97	4.6288315e-08	2.2402099	-21.097171
0.98	4.5864449e-08	2.2173147	-20.90981
0.99	4.5447576e-08	2.1946661	-20.725485
1.0	4.503761e-08	2.1722673	-20.54416
1.1	4.1298189e-08	1.9624664	-18.888028
1.2	3.8149049e-08	1.7786853	-17.490913
1.3	3.5499468e-08	1.6196406	-16.314715
1.4	3.3266619e-08	1.4829603	-15.323971
1.5	3.1378448e-08	1.3659479	-14.487348
1.6	2.9774291e-08	1.2659674	-13.777931
1.7	2.8403942e-08	1.1806051	-13.172963
1.8	2.7221944e-08	1.1077179	-12.653384
1.9	2.6195199e-08	1.0454302	-12.203356
2.0	2.5295062e-08	0.99211135	-11.809806
2.1	2.449817e-08	0.94634915	-11.462026
2.2	2.3785582e-08	0.90692495	-11.151318
2.3	2.3142047e-08	0.87279153	-10.870677
2.4	2.2555365e-08	0.84305383	-10.614518
2.5	2.2015842e-08	0.81695199	-10.378428
2.6	2.1515826e-08	0.79384579	-10.158955
2.7	2.1049305e-08	0.77320046	-9.9534239
2.8	2.0611578e-08	0.75457329	-9.7597762
2.9	2.0198981e-08	0.7376013	-9.5764436
3.0	1.9808939e-08	0.72198972	-9.4022357
3.1	1.943864e-08	0.70750157	-9.2362517
3.2	1.9087767e-08	0.69394815	-9.0778085
3.3	1.8752588e-08	0.68118065	-8.926383
3.4	1.843314e-08	0.66908281	-8.7815676
3.5	1.8128482e-08	0.65756461	-8.643036
3.6	1.7837811e-08	0.64655689	-8.5105167
3.7	1.7560426e-08	0.63600694	-8.3837745
3.8	1.72957e-08	0.62587477	-8.2625962
3.9	1.7043055e-08	0.61613021	-8.1467817
4.0	1.6801951e-08	0.60675045	-8.0361369
4.1	1.6571871e-08	0.59771819	-7.9304699
4.2	1.6352321e-08	0.58902008	-7.8295886
4.3	1.614282e-08	0.5806456	-7.7332994
4.4	1.5943131e-08	0.5725861	-7.6414072
4.5	1.5752331e-08	0.56483414	-7.5537152
4.6	1.5571141e-08	0.55738297	-7.470026
4.7	1.539725e-08	0.55022613	-7.3901425
4.8	1.5231178e-08	0.54335717	-7.3138692
4.9	1.5072515e-08	0.53676949	-7.2410128
5.0	1.4920866e-08	0.53045623	-7.171384
5.5	1.4254979e-08	0.50274098	-6.8654078
6.0	1.3714917e-08	0.48066602	-6.6153251
7.0	1.2889415e-08	0.44894764	-6.2251892
8.0	1.22892e-08	0.42748808	-5.9274813
9.0	1.1838444e-08	0.41158678	-5.6916741
10.0	1.1497262e-08	0.39915569	-5.5030155
11.0	1.1241456e-08	0.3893713	-5.3509012
12.0	1.105174e-08	0.38177952	-5.2264487
13.0	1.0913589e-08	0.37597082	-5.1227173
14.0	1.08156e-08	0.37154634	-5.0347939
15.0	1.0751673e-08	0.36816258	-4.9593794
16.0	1.071547e-08	0.36556476	-4.8942405
17.0	1.0702081e-08	0.36358072	-4.8377362
18.0	1.0709872e-08	0.36209929	-4.7885503
19.0	1.0735514e-08	0.3610465	-4.7455751
20.0	1.0776291e-08	0.36036529	-4.7078642
21.0	1.0831544e-08	0.36000612	-4.6746234
22.0	1.0899547e-08	0.35992415	-4.6452037
23.0	1.097894e-08	0.36007816	-4.6190791
24.0	1.1067925e-08	0.36043163	-4.595823
25.0	1.1167272e-08	0.36095421	-4.5750882
26.0	1.1275505e-08	0.36162133	-4.5565859
27.0	1.1391395e-08	0.36241313	-4.540068
28.0	1.1515571e-08	0.36331378	-4.5253191
29.0	1.1647316e-08	0.36431075	-4.5121509
30.0	1.1786092e-08	0.36539335	-4.5003972
31.0	1.1930722e-08	0.36655211	-4.4899112
32.0	1.2082634e-08	0.36777863	-4.4805648
33.0	1.2240752e-08	0.36906551	-4.4722464
34.0	1.2403994e-08	0.37040591	-4.4648579
35.0	1.2573951e-08	0.37179352	-4.4583125
36.0	1.2749598e-08	0.3732228	-4.4525335
37.0	1.2930084e-08	0.374689	-4.4474538
38.0	1.3116539e-08	0.37618793	-4.4430131
39.0	1.3308539e-08	0.37771581	-4.4391572
40.0	1.3505805e-08	0.37926937	-4.4358375
41.0	1.3707295e-08	0.38084585	-4.4330113
42.0	1.3914893e-08	0.38244281	-4.4306399
43.0	1.4127594e-08	0.38405804	-4.4286878
44.0	1.4344345e-08	0.38568946	-4.4271217
45.0	1.4567138e-08	0.38733524	-4.4259115
46.0	1.4794949e-08	0.38899381	-4.4250297
47.0	1.5026926e-08	0.39066369	-4.4244511
48.0	1.5264484e-08	0.39234346	-4.4241528
49.0	1.550725e-08	0.39403182	-4.4241139
50.0	1.5754999e-08	0.39572763	-4.4243162
55.0	1.7066431e-08	0.4042858	-4.4284202
60.0	1.8505709e-08	0.41291015	-4.4365019
65.0	2.0074102e-08	0.42153871	-4.4474204
70.0	2.1779307e-08	0.43013138	-4.4603334
75.0	2.362461e-08	0.43866204	-4.4746889
80.0	2.5620082e-08	0.44711398	-4.4900714
85.0	2.7770073e-08	0.45547671	-4.5061613
90.0	3.0086728e-08	0.46374382	-4.5228005
95.0	3.25751e-08	0.4719117	-4.5397524
100.0	3.5249057e-08	0.47997876	-4.5568652
110.0	4.1184137e-08	0.49581048	-4.591347
120.0	4.7984721e-08	0.51124651	-4.6256823
130.0	5.5747159e-08	0.52630199	-4.6596556
140.0	6.4581652e-08	0.54099519	-4.6928441
150.0	7.4606452e-08	0.55534526	-4.7253821
160.0	8.5952294e-08	0.56937112	-4.7571839
170.0	9.8762377e-08	0.58309099	-4.7881098
180.0	1.1319186e-07	0.59652201	-4.8183221
190.0	1.2940925e-07	0.60968008	-4.8474332
200.0	1.4759202e-07	0.62258007	-4.8760207
250.0	2.7569574e-07	0.68365506	-5.007175
300.0	4.9083495e-07	0.73995571	-5.1223368
350.0	8.3919149e-07	0.79243616	-5.2245597
400.0	1.3855499e-06	0.84177703	-5.3161681
450.0	2.2190344e-06	0.88848152	-5.3990385
500.0	3.4593983e-06	0.93293325	-5.4744956
600.0	7.8415537e-06	1.0162175	-5.6076499
700.0	1.6421499e-05	1.0933874	-5.7219637
800.0	3.2175402e-05	1.1656149	-5.8217088
900.0	5.9533359e-05	1.2337019	-5.9097867
1000.0	0.00010477285	1.2981917	-5.9881907
1100.0	0.00017636851	1.3594332	-6.058382
1200.0	0.00028524899	1.4176176	-6.1213926
1300.0	0.0004448908	1.4728062	-6.1779391
1400.0	0.00067113046	1.5249527	-6.2285368
1500.0	0.0009818117	1.5739255	-6.2735596
