# Supplementary material for: Quantum Calculation of the Collision-Induced Line-Shape Effects in Antiprotonic Helium and the New Accurate Ab Initio p̅He+ –He Potential Energy Surface
Source: J Chem Theory Comput. 2025 Dec 28;22(1):488–501. doi: 10.1021/acs.jctc.5c01636 (PMC12805563; doi:10.1021/acs.jctc.5c01636)
Supplement: Supplementary file 3 [file ct5c01636_si_003.zip › supplementary_material/generalized_cross_sections/0-2_P34.csv]

Ekin	Inelastic contribution to PBXS	PBXS	PSXS
0.001	2.0253498e-05	1270.9329	7673.6603
0.002	1.1505701e-05	896.01692	4530.3472
0.003	7.86205e-06	668.28325	3187.1399
0.004	5.8593454e-06	518.82605	2430.1425
0.005	4.6024132e-06	415.13307	1944.303
0.006	3.7470244e-06	340.09737	1607.1474
0.007	3.13167e-06	283.971	1360.4334
0.008	2.6705512e-06	240.84901	1172.7791
0.009	2.3139738e-06	206.97621	1025.7514
0.01	2.0312446e-06	179.86797	907.81131
0.02	8.268872e-07	64.738977	387.384
0.03	4.7726515e-07	33.493181	228.38132
0.04	3.213985e-07	20.61531	155.63786
0.05	2.3631936e-07	14.056277	115.26804
0.06	1.8397444e-07	10.253551	90.128174
0.07	1.4910786e-07	7.8464982	73.22062
0.08	1.2453159e-07	6.2229091	61.205725
0.09	1.0645922e-07	5.0737558	52.306992
0.1	9.2725541e-08	4.2291187	45.500598
0.11	8.2011655e-08	3.5891642	40.158889
0.12	7.3472858e-08	3.0920471	35.877679
0.13	6.6545569e-08	2.6977589	32.38602
0.14	6.084078e-08	2.3794655	29.496109
0.15	5.608216e-08	2.1186099	27.074041
0.16	5.2068536e-08	1.9020175	25.021992
0.17	4.8650293e-08	1.7201192	23.26698
0.18	4.5714076e-08	1.5658248	21.753543
0.19	4.3172571e-08	1.4337867	20.438837
0.2	4.0957539e-08	1.3199079	19.289287
0.21	3.9014946e-08	1.2210048	18.278233
0.22	3.7301501e-08	1.1345718	17.384255
0.23	3.5782153e-08	1.0586139	16.589965
0.24	3.4428249e-08	0.99152561	15.881106
0.25	3.321616e-08	0.93200254	15.245888
0.26	3.212625e-08	0.8789751	14.67448
0.27	3.114208e-08	0.83155905	14.158626
0.28	3.0249797e-08	0.78901765	13.691344
0.29	2.943766e-08	0.75073264	13.266694
0.3	2.8695664e-08	0.71618164	12.879592
0.31	2.8015239e-08	0.68492049	12.525665
0.32	2.7389013e-08	0.65656927	12.201133
0.33	2.6810617e-08	0.63080121	11.902715
0.34	2.6274532e-08	0.60733373	11.627551
0.35	2.5775957e-08	0.58592128	11.373137
0.36	2.5310704e-08	0.56634949	11.137278
0.37	2.487511e-08	0.54843039	10.918038
0.38	2.4465964e-08	0.53199848	10.713711
0.39	2.4080446e-08	0.51690748	10.522783
0.4	2.3716703e-08	0.50302766	10.343914
0.41	2.337128e-08	0.49024357	10.175913
0.42	2.3042884e-08	0.47845217	10.017717
0.43	2.272981e-08	0.46756122	9.8683789
0.44	2.2430547e-08	0.45748796	9.727054
0.45	2.2143759e-08	0.44815794	9.5929855
0.46	2.1868263e-08	0.43950405	9.4654963
0.47	2.160301e-08	0.43146571	9.3439795
0.48	2.1347069e-08	0.4239881	9.227891
0.49	2.1099614e-08	0.41702155	9.1167424
0.5	2.0859913e-08	0.41052102	9.0100951
0.51	2.0627317e-08	0.40444559	8.9075552
0.52	2.0401249e-08	0.39875807	8.8087685
0.53	2.0181196e-08	0.39342462	8.7134167
0.54	1.9966704e-08	0.38841441	8.6212137
0.55	1.9757369e-08	0.38369939	8.5319019
0.56	1.9552835e-08	0.37925396	8.4452498
0.57	1.9352782e-08	0.3750548	8.3610491
0.58	1.9156929e-08	0.37108064	8.2791126
0.59	1.8965026e-08	0.36731206	8.1992717
0.6	1.8776849e-08	0.36373137	8.1213749
0.61	1.8592202e-08	0.36032243	8.0452857
0.62	1.8410909e-08	0.3570705	7.9708817
0.63	1.8232813e-08	0.35396217	7.8980527
0.64	1.8057777e-08	0.35098517	7.8266994
0.65	1.7885677e-08	0.34812836	7.7567327
0.66	1.7716402e-08	0.34538157	7.6880726
0.67	1.7549854e-08	0.34273552	7.6206469
0.68	1.7385946e-08	0.34018178	7.5543909
0.69	1.7224598e-08	0.33771267	7.4892463
0.7	1.706574e-08	0.33532121	7.4251608
0.71	1.6909308e-08	0.33300104	7.3620872
0.72	1.6755245e-08	0.3307464	7.2999832
0.73	1.6603497e-08	0.32855203	7.2388106
0.74	1.6454018e-08	0.32641319	7.1785349
0.75	1.6306765e-08	0.32432554	7.1191252
0.76	1.6161696e-08	0.32228517	7.0605537
0.77	1.6018775e-08	0.32028853	7.0027949
0.78	1.5877968e-08	0.31833242	6.9458261
0.79	1.5739241e-08	0.31641391	6.8896266
0.8	1.5602566e-08	0.31453039	6.8341778
0.81	1.5467913e-08	0.31267947	6.7794625
0.82	1.5335255e-08	0.310859	6.7254652
0.83	1.5204566e-08	0.30906705	6.6721718
0.84	1.507582e-08	0.30730186	6.6195692
0.85	1.4948994e-08	0.30556187	6.5676456
0.86	1.4824063e-08	0.30384566	6.51639
0.87	1.4701005e-08	0.30215194	6.4657923
0.88	1.4579796e-08	0.30047956	6.4158428
0.89	1.4460415e-08	0.29882749	6.3665329
0.9	1.434284e-08	0.29719481	6.3178543
0.91	1.4227048e-08	0.29558067	6.2697993
0.92	1.4113018e-08	0.29398433	6.2223604
0.93	1.4000729e-08	0.29240512	6.1755309
0.94	1.389016e-08	0.29084242	6.1293039
0.95	1.3781288e-08	0.28929571	6.0836731
0.96	1.3674093e-08	0.2877645	6.0386324
0.97	1.3568554e-08	0.28624834	5.9941758
0.98	1.346465e-08	0.28474685	5.9502976
0.99	1.3362359e-08	0.28325968	5.9069922
1.0	1.3261661e-08	0.28178651	5.8642541
1.1	1.2337657e-08	0.26777445	5.4669221
1.2	1.1550088e-08	0.25497056	5.120691
1.3	1.087922e-08	0.24328815	4.8205716
1.4	1.030691e-08	0.23266259	4.5616041
1.5	9.8171623e-09	0.22303062	4.3389491
1.6	9.3961055e-09	0.2143277	4.1479968
1.7	9.0319241e-09	0.20648956	3.984447
1.8	8.714897e-09	0.19945365	3.8443563
1.9	8.4362716e-09	0.19315972	3.724163
2.0	8.1894274e-09	0.18754994	3.6206955
2.1	7.9687463e-09	0.1825687	3.5311693
2.2	7.7696618e-09	0.17816232	3.4531746
2.3	7.5884904e-09	0.174279	3.3846555
2.4	7.4222825e-09	0.17086875	3.3238829
2.5	7.2686893e-09	0.16788357	3.2694236
2.6	7.1258505e-09	0.16527767	3.2201058
2.7	6.9923134e-09	0.16300774	3.1749852
2.8	6.8668835e-09	0.1610332	3.133311
2.9	6.7486623e-09	0.15931645	3.0944952
3.0	6.6369223e-09	0.15782301	3.058084
3.1	6.5312491e-09	0.15652162	3.0237327
3.2	6.4308349e-09	0.15538427	2.9911837
3.3	6.3354623e-09	0.15438609	2.9602476
3.4	6.244806e-09	0.15350526	2.9307876
3.5	6.1585872e-09	0.15272287	2.9027063
3.6	6.076561e-09	0.15202267	2.8759348
3.7	5.9985073e-09	0.15139086	2.8504243
3.8	5.9242248e-09	0.15081587	2.8261392
3.9	5.8535257e-09	0.15028813	2.8030518
4.0	5.7862328e-09	0.14979982	2.7811388
4.1	5.7221915e-09	0.14934466	2.7603778
4.2	5.6612114e-09	0.1489177	2.740746
4.3	5.6031507e-09	0.14851514	2.7222182
4.4	5.5478586e-09	0.14813413	2.7047666
4.5	5.4953286e-09	0.14777264	2.6883603
4.6	5.4451403e-09	0.1474293	2.6729649
4.7	5.3972987e-09	0.14710327	2.6585433
4.8	5.3516732e-09	0.14679415	2.6450553
4.9	5.3081387e-09	0.14650187	2.6324589
5.0	5.2665757e-09	0.14622659	2.6207103
5.5	5.0845592e-09	0.14511983	2.5731023
6.0	4.9372903e-09	0.14450212	2.5400674
7.0	4.7141537e-09	0.14473014	2.500519
8.0	4.5556245e-09	0.14640874	2.4803014
9.0	4.4419664e-09	0.14881556	2.4720051
10.0	4.3620499e-09	0.15152208	2.4730725
11.0	4.307847e-09	0.15440732	2.4813766
12.0	4.2735836e-09	0.15747325	2.4946929
13.0	4.2547873e-09	0.16071981	2.5112145
14.0	4.2484434e-09	0.16411297	2.5297868
15.0	4.2523147e-09	0.16760091	2.5497677
16.0	4.2650606e-09	0.17113933	2.5708073
17.0	4.2853416e-09	0.17470043	2.5926611
18.0	4.3121648e-09	0.17827159	2.6151108
19.0	4.3446596e-09	0.18184971	2.6379573
20.0	4.3823828e-09	0.18543387	2.6610254
21.0	4.4247009e-09	0.18902195	2.6841757
22.0	4.4711732e-09	0.19261056	2.7073101
23.0	4.5213611e-09	0.19619509	2.7303619
24.0	4.5751784e-09	0.19977067	2.7532853
25.0	4.6322657e-09	0.20333359	2.7760491
26.0	4.6923256e-09	0.20688151	2.7986311
27.0	4.755386e-09	0.21041291	2.8210111
28.0	4.821179e-09	0.21392707	2.8431718
29.0	4.8895656e-09	0.2174239	2.8651002
30.0	4.9603489e-09	0.22090347	2.8867859
31.0	5.0336657e-09	0.22436559	2.9082209
32.0	5.1093138e-09	0.22781003	2.9293999
33.0	5.1872472e-09	0.23123667	2.9503208
34.0	5.2672626e-09	0.23464534	2.9709837
35.0	5.3495302e-09	0.23803574	2.9913891
36.0	5.4338984e-09	0.2414077	3.0115389
37.0	5.5203159e-09	0.24476125	3.0314364
38.0	5.6086249e-09	0.24809653	3.0510852
39.0	5.6990546e-09	0.25141365	3.0704885
40.0	5.7914854e-09	0.25471273	3.0896492
41.0	5.8858883e-09	0.25799401	3.1085709
42.0	5.9820917e-09	0.2612578	3.1272577
43.0	6.0803813e-09	0.26450435	3.1457138
44.0	6.1805871e-09	0.26773384	3.1639432
45.0	6.2825486e-09	0.27094645	3.1819504
46.0	6.3865353e-09	0.27414244	3.1997403
47.0	6.4924306e-09	0.27732207	3.2173176
48.0	6.6002217e-09	0.28048555	3.2346864
49.0	6.7097391e-09	0.28363304	3.2518503
50.0	6.8213267e-09	0.28676473	3.2688132
55.0	7.4076941e-09	0.30219479	3.3507594
60.0	8.0420191e-09	0.3172642	3.4282853
65.0	8.7258037e-09	0.33199876	3.5018168
70.0	9.4605132e-09	0.34642173	3.5717485
75.0	1.0247624e-08	0.36055411	3.6384187
80.0	1.1089656e-08	0.37441491	3.702101
85.0	1.198875e-08	0.3880212	3.7630841
90.0	1.2946866e-08	0.40138828	3.8215668
95.0	1.3967202e-08	0.41452997	3.877758
100.0	1.5052165e-08	0.42745882	3.9318545
110.0	1.7427e-08	0.4527226	4.0342789
120.0	2.0095741e-08	0.47725904	4.1299291
130.0	2.308431e-08	0.50113486	4.2196542
140.0	2.6421421e-08	0.52440663	4.3041796
150.0	3.0135966e-08	0.54712281	4.3840778
160.0	3.4260669e-08	0.56932531	4.4598108
170.0	3.883005e-08	0.59105071	4.5318078
180.0	4.388048e-08	0.61233114	4.6004494
190.0	4.9452457e-08	0.63319507	4.6659622
200.0	5.5585424e-08	0.65366782	4.7287038
250.0	9.6331298e-08	0.75088489	5.0074008
300.0	1.5908003e-07	0.84095613	5.2410556
350.0	2.5281873e-07	0.92528765	5.4419642
400.0	3.8946277e-07	1.0048558	5.617837
450.0	5.8465321e-07	1.0803755	5.7739122
500.0	8.5879713e-07	1.152391	5.9139394
600.0	1.7569241e-06	1.2875371	6.1561761
700.0	3.3958379e-06	1.4128373	6.3597536
800.0	6.2732541e-06	1.5300486	6.5341761
900.0	1.1160439e-05	1.6404492	6.6858474
1000.0	1.92157e-05	1.7450013	6.8191917
1100.0	3.2126634e-05	1.8444446	6.9375066
1200.0	5.2278037e-05	1.9393537	7.0432049
1300.0	8.2937292e-05	2.0301713	7.1381626
1400.0	0.00012845282	2.1172326	7.2238323
1500.0	0.00019442063	2.2007799	7.3013591
