# Supplementary material for: Quantum Calculation of the Collision-Induced Line-Shape Effects in Antiprotonic Helium and the New Accurate Ab Initio p̅He+ –He Potential Energy Surface
Source: J Chem Theory Comput. 2025 Dec 28;22(1):488–501. doi: 10.1021/acs.jctc.5c01636 (PMC12805563; doi:10.1021/acs.jctc.5c01636)
Supplement: Supplementary file 3 [file ct5c01636_si_003.zip › supplementary_material/generalized_cross_sections/0-2_P35.csv]

Ekin	Inelastic contribution to PBXS	PBXS	PSXS
0.001	5.173265e-05	18256.879	23146.95
0.002	2.117847e-05	9190.7487	11588.618
0.003	1.2227642e-05	5749.9102	7628.0305
0.004	8.2126115e-06	3999.1039	5622.1742
0.005	6.0089865e-06	2965.8068	4410.0533
0.006	4.6460578e-06	2297.647	3599.6498
0.007	3.7334587e-06	1837.6882	3021.0638
0.008	3.0867634e-06	1506.1814	2588.4504
0.009	2.6085829e-06	1258.675	2253.6647
0.01	2.2430996e-06	1068.6252	1987.5815
0.02	8.2554193e-07	341.37085	836.24772
0.03	4.5909843e-07	168.11936	490.85649
0.04	3.0317705e-07	100.48867	333.82064
0.05	2.2023082e-07	67.108243	247.02164
0.06	1.7001662e-07	48.163282	193.15242
0.07	1.3694671e-07	36.360631	157.04007
0.08	1.1383132e-07	28.499717	131.45985
0.09	9.694271e-08	22.994315	112.57521
0.1	8.4174633e-08	18.984566	98.178151
0.11	7.4256123e-08	15.97106	86.916741
0.12	6.6379327e-08	13.647377	77.921362
0.13	6.0008616e-08	11.816914	70.609692
0.14	5.4776209e-08	10.348745	64.57852
0.15	5.0422024e-08	9.1528998	59.54064
0.16	4.6757441e-08	8.1658652	55.28645
0.17	4.3642653e-08	7.341745	51.659731
0.18	4.0972042e-08	6.6466886	48.541888
0.19	3.8664467e-08	6.0552747	45.841406
0.2	3.6656656e-08	5.5481016	43.48664
0.21	3.4898609e-08	5.1101467	41.420771
0.22	3.3350339e-08	4.7296249	39.598209
0.23	3.1979521e-08	4.3971801	37.981985
0.24	3.0759767e-08	4.1053037	36.541837
0.25	2.9669346e-08	3.847909	35.252776
0.26	2.8690214e-08	3.6200162	34.094008
0.27	2.7807284e-08	3.4175163	33.048098
0.28	2.7007852e-08	3.2369913	32.10034
0.29	2.6281159e-08	3.0755771	31.238249
0.3	2.5618042e-08	2.930857	30.451173
0.31	2.5010658e-08	2.8007785	29.729978
0.32	2.4452264e-08	2.6835877	29.066794
0.33	2.3937038e-08	2.5777776	28.454816
0.34	2.3459938e-08	2.4820461	27.888138
0.35	2.3016578e-08	2.3952629	27.361617
0.36	2.2603137e-08	2.3164424	26.870759
0.37	2.2216274e-08	2.2447212	26.411633
0.38	2.1853061e-08	2.1793402	25.980786
0.39	2.151093e-08	2.1196299	25.575184
0.4	2.118762e-08	2.0649973	25.192153
0.41	2.0881144e-08	2.0149163	24.829334
0.42	2.0589745e-08	1.9689185	24.484645
0.43	2.0311877e-08	1.926586	24.156243
0.44	2.0046172e-08	1.8875455	23.842497
0.45	1.9791421e-08	1.8514624	23.541964
0.46	1.9546555e-08	1.8180368	23.253364
0.47	1.9310628e-08	1.7869996	22.975564
0.48	1.9082804e-08	1.7581087	22.707556
0.49	1.8862342e-08	1.7311464	22.44845
0.5	1.8648588e-08	1.705917	22.197453
0.51	1.8440961e-08	1.6822439	21.953864
0.52	1.8238948e-08	1.6599686	21.717062
0.53	1.8042097e-08	1.638948	21.486493
0.54	1.7850007e-08	1.6190534	21.26167
0.55	1.7662323e-08	1.600169	21.042158
0.56	1.7478733e-08	1.5821907	20.827574
0.57	1.7298959e-08	1.5650247	20.617577
0.58	1.7122759e-08	1.548587	20.411868
0.59	1.6949918e-08	1.532802	20.210179
0.6	1.6780244e-08	1.517602	20.012274
0.61	1.6613572e-08	1.5029263	19.817945
0.62	1.6449752e-08	1.4887208	19.627007
0.63	1.6288656e-08	1.4749369	19.439297
0.64	1.6130169e-08	1.4615315	19.254671
0.65	1.5974188e-08	1.448466	19.073001
0.66	1.5820625e-08	1.4357063	18.894174
0.67	1.56694e-08	1.423222	18.718088
0.68	1.5520444e-08	1.4109863	18.544656
0.69	1.5373694e-08	1.3989753	18.373798
0.7	1.5229096e-08	1.3871684	18.205443
0.71	1.5086599e-08	1.375547	18.03953
0.72	1.4946159e-08	1.364095	17.876
0.73	1.4807738e-08	1.3527985	17.714805
0.74	1.4671299e-08	1.3416451	17.555898
0.75	1.453681e-08	1.3306244	17.399238
0.76	1.4404241e-08	1.3197271	17.244787
0.77	1.4273565e-08	1.3089454	17.092512
0.78	1.4144756e-08	1.2982726	16.94238
0.79	1.401779e-08	1.2877031	16.794362
0.8	1.3892646e-08	1.2772319	16.648431
0.81	1.3769303e-08	1.2668551	16.50456
0.82	1.3647739e-08	1.2565694	16.362726
0.83	1.3527936e-08	1.246372	16.222905
0.84	1.3409874e-08	1.2362609	16.085075
0.85	1.3293536e-08	1.2262342	15.949214
0.86	1.3178903e-08	1.2162907	15.815301
0.87	1.3065958e-08	1.2064294	15.683315
0.88	1.2954682e-08	1.1966495	15.553237
0.89	1.2845059e-08	1.1869506	15.425046
0.9	1.2737071e-08	1.1773324	15.298723
0.91	1.26307e-08	1.1677949	15.174248
0.92	1.252593e-08	1.1583382	15.051601
0.93	1.2422742e-08	1.1489623	14.930764
0.94	1.2321119e-08	1.1396676	14.811717
0.95	1.2221043e-08	1.1304543	14.694439
0.96	1.2122497e-08	1.1213229	14.578913
0.97	1.2025463e-08	1.1122737	14.465117
0.98	1.1929923e-08	1.1033072	14.353033
0.99	1.1835859e-08	1.0944237	14.242641
1.0	1.1743252e-08	1.0856238	14.13392
1.1	1.0893336e-08	1.0022941	13.134265
1.2	1.0169022e-08	0.92755458	12.279715
1.3	9.5524298e-09	0.86123649	11.550552
1.4	9.0270488e-09	0.80285313	10.928312
1.5	8.5784228e-09	0.75173835	10.39635
1.6	8.1931024e-09	0.70715601	9.94004
1.7	7.8605478e-09	0.66836729	9.5467483
1.8	7.5715644e-09	0.634667	9.2056961
1.9	7.3184704e-09	0.60540079	8.9077788
2.0	7.0949004e-09	0.57997224	8.6453751
2.1	6.8956217e-09	0.55784457	8.4121634
2.2	6.7163662e-09	0.53853977	8.2029476
2.3	6.5536794e-09	0.52163621	8.0134951
2.4	6.4047847e-09	0.50676543	7.840389
2.5	6.2674647e-09	0.49360831	7.6808942
2.6	6.1399583e-09	0.48189094	7.5328377
2.7	6.020872e-09	0.47138021	7.3945058
2.8	5.9093643e-09	0.46187949	7.2645539
2.9	5.8040466e-09	0.45322425	7.1419323
3.0	5.7044962e-09	0.445278	7.0258223
3.1	5.6101677e-09	0.43792841	6.9155852
3.2	5.5206235e-09	0.43108374	6.81072
3.3	5.4355074e-09	0.42466963	6.7108296
3.4	5.3545248e-09	0.41862623	6.6155941
3.5	5.2774262e-09	0.41290568	6.5247498
3.6	5.2039959e-09	0.40746989	6.4380736
3.7	5.1340426e-09	0.40228872	6.3553705
3.8	5.067393e-09	0.39733842	6.2764649
3.9	5.003887e-09	0.39260025	6.2011944
4.0	4.9433744e-09	0.38805945	6.1294052
4.1	4.8857125e-09	0.38370434	6.0609487
4.2	4.8309738e-09	0.37952559	5.99568
4.3	4.7786051e-09	0.37551563	5.9334565
4.4	4.7286905e-09	0.37166819	5.8741374
4.5	4.6811063e-09	0.36797792	5.8175833
4.6	4.6357324e-09	0.36444012	5.7636566
4.7	4.5924525e-09	0.36105049	5.712222
4.8	4.5511544e-09	0.35780497	5.6631464
4.9	4.5117299e-09	0.35469963	5.6162999
5.0	4.474075e-09	0.35173057	5.5715562
5.5	4.3090236e-09	0.33879012	5.3752755
6.0	4.1754416e-09	0.3286394	5.2154172
7.0	3.9726924e-09	0.31455842	4.9682974
8.0	3.8273791e-09	0.30573764	4.7836111
9.0	3.721731e-09	0.29986743	4.64141
10.0	3.6456898e-09	0.29587434	4.5312513
11.0	3.5923891e-09	0.29330713	4.4454444
12.0	3.5565136e-09	0.29190555	4.3777829
13.0	3.5344862e-09	0.29143987	4.3236263
14.0	3.5234385e-09	0.29169416	4.2797909
15.0	3.521333e-09	0.29248594	4.2441449
16.0	3.5270163e-09	0.29368248	4.2152126
17.0	3.5392545e-09	0.29519484	4.1918719
18.0	3.5572179e-09	0.29696485	4.1732035
19.0	3.5800735e-09	0.29895316	4.1584388
20.0	3.6075323e-09	0.30112831	4.1469342
21.0	3.6389795e-09	0.30346213	4.1381614
22.0	3.6740612e-09	0.30592945	4.1316989
23.0	3.7123072e-09	0.30850758	4.1272098
24.0	3.7537232e-09	0.3111766	4.1244204
25.0	3.7979841e-09	0.31392046	4.1231064
26.0	3.8447486e-09	0.31672663	4.1230804
27.0	3.8941345e-09	0.31958492	4.1241798
28.0	3.9458922e-09	0.32248722	4.1262633
29.0	3.9998962e-09	0.32542716	4.1292094
30.0	4.0559009e-09	0.3283993	4.132912
31.0	4.1141181e-09	0.33139861	4.137278
32.0	4.1743595e-09	0.3344206	4.142227
33.0	4.2365487e-09	0.33746144	4.1476904
34.0	4.30045e-09	0.34051763	4.1536176
35.0	4.3663658e-09	0.34358594	4.1599284
36.0	4.434076e-09	0.34666354	4.1666041
37.0	4.5035309e-09	0.34974816	4.1735957
38.0	4.5745695e-09	0.35283788	4.1808681
39.0	4.647497e-09	0.35593092	4.1883896
40.0	4.7221287e-09	0.35902573	4.1961317
41.0	4.7982528e-09	0.36212105	4.2040685
42.0	4.8762454e-09	0.36521588	4.2121775
43.0	4.9558969e-09	0.36830923	4.220438
44.0	5.0371744e-09	0.37140015	4.2288311
45.0	5.1199174e-09	0.37448781	4.23734
46.0	5.2044787e-09	0.37757157	4.2459501
47.0	5.290652e-09	0.38065084	4.2546482
48.0	5.3784791e-09	0.38372504	4.2634223
49.0	5.4677403e-09	0.38679361	4.272262
50.0	5.5588194e-09	0.3898561	4.2811577
55.0	6.0387921e-09	0.40506628	4.3261995
60.0	6.5602214e-09	0.42008522	4.3716133
65.0	7.1248276e-09	0.43489722	4.4168864
70.0	7.7336586e-09	0.44949604	4.4616704
75.0	8.3890687e-09	0.46388126	4.5057827
80.0	9.0928505e-09	0.47805598	4.5490895
85.0	9.8469852e-09	0.49202525	4.5915156
90.0	1.0654486e-08	0.50579513	4.6330386
95.0	1.1517722e-08	0.51937219	4.673631
100.0	1.2438912e-08	0.53276329	4.7133088
110.0	1.44687e-08	0.55901489	4.7899508
120.0	1.6768782e-08	0.58460229	4.8631147
130.0	1.9367165e-08	0.60957404	4.933044
140.0	2.2292493e-08	0.63397417	4.9998882
150.0	2.5577639e-08	0.65784221	5.0638968
160.0	2.9257954e-08	0.68121365	5.1253186
170.0	3.3371577e-08	0.70412035	5.1842825
180.0	3.7959719e-08	0.72659093	5.2409228
190.0	4.306693e-08	0.7486512	5.2955666
200.0	4.8740948e-08	0.77032446	5.3481741
250.0	8.7537747e-08	0.85271989	5.4354245
300.0	1.5028587e-07	0.96963392	5.7891604
350.0	2.4851988e-07	1.0599132	5.9666543
400.0	3.9858323e-07	1.145374	6.1238431
450.0	6.2297482e-07	1.2267353	6.2645706
500.0	9.5221784e-07	1.3045477	6.3916669
600.0	2.1023437e-06	1.4511778	6.6133664
700.0	4.3550666e-06	1.5878491	6.8011886
800.0	8.5477049e-06	1.716343	6.96309
900.0	1.6002029e-05	1.8379446	7.1044106
1000.0	2.8716168e-05	1.953605	7.229005
1100.0	4.958421e-05	2.0640344	7.3396603
1200.0	8.2646527e-05	2.1697584	7.4385034
1300.0	0.00013331933	2.2711513	7.5271425
1400.0	0.00020862269	2.368458	7.6068268
1500.0	0.00031731549	2.4618099	7.6785465
