# Supplementary material for: Quantum Calculation of the Collision-Induced Line-Shape Effects in Antiprotonic Helium and the New Accurate Ab Initio p̅He+ –He Potential Energy Surface
Source: J Chem Theory Comput. 2025 Dec 28;22(1):488–501. doi: 10.1021/acs.jctc.5c01636 (PMC12805563; doi:10.1021/acs.jctc.5c01636)
Supplement: Supplementary file 3 [file ct5c01636_si_003.zip › supplementary_material/generalized_cross_sections/1-1_P36.csv]

Ekin	Inelastic contribution to PBXS	PBXS	PSXS
0.001	6.2779708e-05	40292.004	-17162.984
0.002	2.444243e-05	15175.028	-11441.707
0.003	1.3936411e-05	8056.213	-7933.2895
0.004	9.3100224e-06	5014.382	-5876.7966
0.005	6.7900893e-06	3428.0433	-4570.6474
0.006	5.2378226e-06	2494.3724	-3684.1258
0.007	4.2011645e-06	1897.8263	-3050.9967
0.008	3.4679891e-06	1493.2493	-2580.6039
0.009	2.9267263e-06	1206.1132	-2219.9752
0.01	2.5135967e-06	994.89866	-1936.3677
0.02	9.1801068e-07	273.14665	-759.89118
0.03	5.085137e-07	126.66154	-431.63241
0.04	3.3497973e-07	73.315626	-288.01909
0.05	2.4289631e-07	48.001945	-210.47017
0.06	1.8726185e-07	33.995658	-163.08377
0.07	1.506725e-07	25.42314	-131.66501
0.08	1.2512423e-07	19.787514	-109.58995
0.09	1.0647402e-07	15.879605	-93.394046
0.1	9.2384063e-08	13.05539	-81.106813
0.11	8.1445225e-08	10.945968	-71.533108
0.12	7.2766248e-08	9.3275256	-63.910104
0.13	6.5746743e-08	8.0577807	-57.730268
0.14	5.9983922e-08	7.04272	-52.644086
0.15	5.5190268e-08	6.218166	-48.403753
0.16	5.1157369e-08	5.5390718	-44.829146
0.17	4.7730822e-08	4.9730489	-41.786483
0.18	4.4794023e-08	4.4963147	-39.174504
0.19	4.2258213e-08	4.0910791	-36.915281
0.2	4.0051962e-08	3.7438133	-34.947943
0.21	3.8120956e-08	3.4440758	-33.22431
0.22	3.6421094e-08	3.1836998	-31.705791
0.23	3.4916732e-08	2.9562198	-30.361137
0.24	3.3578777e-08	2.75646	-29.164801
0.25	3.2383267e-08	2.5802351	-28.095705
0.26	3.1310314e-08	2.4241287	-27.136323
0.27	3.034328e-08	2.2853275	-26.271971
0.28	2.946816e-08	2.1614965	-25.490263
0.29	2.867309e-08	2.0506824	-24.780691
0.3	2.7947964e-08	1.9512399	-24.134284
0.31	2.7284133e-08	1.8617739	-23.54335
0.32	2.6674158e-08	1.7810941	-23.00126
0.33	2.6111616e-08	1.7081789	-22.502278
0.34	2.5590942e-08	1.6421468	-22.041423
0.35	2.5107296e-08	1.5822329	-21.614353
0.36	2.4656459e-08	1.5277709	-21.217274
0.37	2.4234743e-08	1.4781775	-20.846859
0.38	2.3838915e-08	1.4329397	-20.500187
0.39	2.3466139e-08	1.3916051	-20.174687
0.4	2.3113921e-08	1.3537732	-19.86809
0.41	2.2780063e-08	1.3190879	-19.578394
0.42	2.246263e-08	1.2872324	-19.303828
0.43	2.2159913e-08	1.2579237	-19.042824
0.44	2.1870403e-08	1.2309084	-18.793993
0.45	2.1592769e-08	1.2059594	-18.556103
0.46	2.1325831e-08	1.1828726	-18.328064
0.47	2.1068548e-08	1.1614645	-18.108906
0.48	2.0820001e-08	1.1415696	-17.89777
0.49	2.0579375e-08	1.123039	-17.693893
0.5	2.0345951e-08	1.1057383	-17.496599
0.51	2.0119096e-08	1.0895459	-17.305289
0.52	1.9898246e-08	1.0743524	-17.119429
0.53	1.9682909e-08	1.0600587	-16.938549
0.54	1.9472646e-08	1.0465754	-16.762231
0.55	1.9267073e-08	1.0338219	-16.590106
0.56	1.9065851e-08	1.0217252	-16.421847
0.57	1.8868682e-08	1.0102195	-16.257165
0.58	1.8675302e-08	0.9992457	-16.095804
0.59	1.8485482e-08	0.98875023	-15.93754
0.6	1.8299018e-08	0.978685	-15.782174
0.61	1.8115732e-08	0.96900673	-15.629531
0.62	1.7935468e-08	0.95967653	-15.479457
0.63	1.775809e-08	0.95065945	-15.331817
0.64	1.7583476e-08	0.94192421	-15.186491
0.65	1.7411522e-08	0.93344277	-15.043375
0.66	1.7242135e-08	0.92519007	-14.902377
0.67	1.7075234e-08	0.91714373	-14.763417
0.68	1.6910749e-08	0.90928381	-14.626423
0.69	1.6748615e-08	0.90159259	-14.491333
0.7	1.6588778e-08	0.8940543	-14.358094
0.71	1.6431188e-08	0.886655	-14.226656
0.72	1.6275804e-08	0.87938236	-14.096979
0.73	1.6122584e-08	0.87222548	-13.969023
0.74	1.5971496e-08	0.86517479	-13.842757
0.75	1.5822507e-08	0.8582219	-13.718151
0.76	1.5675589e-08	0.85135946	-13.59518
0.77	1.5530716e-08	0.84458107	-13.473818
0.78	1.5387864e-08	0.83788114	-13.354047
0.79	1.5247011e-08	0.83125488	-13.235845
0.8	1.5108135e-08	0.82469811	-13.119196
0.81	1.4971216e-08	0.8182073	-13.004084
0.82	1.4836236e-08	0.81177938	-12.890494
0.83	1.4703174e-08	0.8054118	-12.77841
0.84	1.4572015e-08	0.79910237	-12.66782
0.85	1.4442739e-08	0.79284929	-12.558711
0.86	1.4315329e-08	0.78665104	-12.45107
0.87	1.4189768e-08	0.7805064	-12.344886
0.88	1.4066038e-08	0.77441438	-12.240145
0.89	1.3944123e-08	0.76837417	-12.136837
0.9	1.3824004e-08	0.76238516	-12.034949
0.91	1.3705663e-08	0.75644689	-11.93447
0.92	1.3589084e-08	0.750559	-11.835388
0.93	1.3474248e-08	0.74472126	-11.73769
0.94	1.3361138e-08	0.73893351	-11.641366
0.95	1.3249734e-08	0.73319569	-11.546403
0.96	1.3140019e-08	0.72750776	-11.452789
0.97	1.3031973e-08	0.72186975	-11.360511
0.98	1.2925579e-08	0.71628172	-11.269557
0.99	1.2820816e-08	0.71074376	-11.179914
1.0	1.2717666e-08	0.70525597	-11.091569
1.1	1.1770542e-08	0.65316103	-10.276601
1.2	1.0962876e-08	0.6061542	-9.5764242
1.3	1.0275057e-08	0.56413298	-8.9769181
1.4	9.6888204e-09	0.52683125	-8.4644015
1.5	9.1878641e-09	0.49388538	-8.0262338
1.6	8.7586192e-09	0.46489287	-7.6510821
1.7	8.3877954e-09	0.43944917	-7.3289776
1.8	8.0658083e-09	0.4171671	-7.0512647
1.9	7.7841218e-09	0.39768537	-6.8105019
2.0	7.5356474e-09	0.38067142	-6.6003496
2.1	7.3145413e-09	0.36582153	-6.4154543
2.2	7.1160207e-09	0.3528599	-6.2513374
2.3	6.9361982e-09	0.34153735	-6.1042881
2.4	6.7719359e-09	0.33163005	-5.9712614
2.5	6.6207161e-09	0.32293821	-5.8497837
2.6	6.4805296e-09	0.31528473	-5.7378649
2.7	6.34978e-09	0.30851385	-5.6339191
2.8	6.2272023e-09	0.30248966	-5.5366946
2.9	6.1117954e-09	0.29709464	-5.4452119
3.0	6.0031657e-09	0.29222803	-5.3587109
3.1	5.8998766e-09	0.2878042	-5.2766057
3.2	5.8018294e-09	0.28375104	-5.1984471
3.3	5.7086146e-09	0.28000838	-5.1238909
3.4	5.619895e-09	0.27652643	-5.0526729
3.5	5.5353878e-09	0.2732644	-4.984588
3.6	5.4548508e-09	0.27018912	-4.9194742
3.7	5.3780713e-09	0.26727389	-4.8571999
3.8	5.3048591e-09	0.26449744	-4.7976542
3.9	5.2350398e-09	0.26184297	-4.7407396
4.0	5.1684515e-09	0.25929736	-4.6863667
4.1	5.1049411e-09	0.25685047	-4.6344505
4.2	5.0443628e-09	0.25449459	-4.5849076
4.3	4.9865764e-09	0.25222388	-4.5376546
4.4	4.9317725e-09	0.25003403	-4.4926072
4.5	4.8791649e-09	0.24792185	-4.4496794
4.6	4.8289564e-09	0.24588502	-4.4087838
4.7	4.781024e-09	0.24392184	-4.3698315
4.8	4.7352487e-09	0.24203104	-4.332733
4.9	4.6915161e-09	0.24021165	-4.2973978
5.0	4.6497156e-09	0.23846284	-4.2637362
5.5	4.4661552e-09	0.23074994	-4.1174661
6.0	4.3173108e-09	0.22465678	-4.0005887
7.0	4.0904511e-09	0.21645344	-3.8242198
8.0	3.9272454e-09	0.21178503	-3.6944834
9.0	3.8070052e-09	0.20897827	-3.5950222
10.0	3.7186084e-09	0.20718499	-3.5186374
11.0	3.6546632e-09	0.20611297	-3.4602283
12.0	3.6099317e-09	0.2056662	-3.4152922
13.0	3.5801273e-09	0.20576083	-3.3802089
14.0	3.5620327e-09	0.20628601	-3.3524355
15.0	3.5539572e-09	0.20712571	-3.3303218
16.0	3.5541138e-09	0.20818696	-3.3128022
17.0	3.5610988e-09	0.20940742	-3.2991114
18.0	3.5744456e-09	0.21075082	-3.2886298
19.0	3.5931887e-09	0.21219752	-3.2808278
20.0	3.616721e-09	0.21373423	-3.2752461
21.0	3.6443082e-09	0.21534892	-3.2715002
22.0	3.6759997e-09	0.21702955	-3.2692822
23.0	3.7112227e-09	0.21876375	-3.2683489
24.0	3.7494548e-09	0.22053972	-3.2685078
25.0	3.7909345e-09	0.22234774	-3.269606
26.0	3.835232e-09	0.22418025	-3.2715184
27.0	3.8821813e-09	0.22603141	-3.2741372
28.0	3.9313933e-09	0.22789699	-3.2773689
29.0	3.9832413e-09	0.22977405	-3.2811327
30.0	4.0373776e-09	0.23166021	-3.2853575
31.0	4.0934552e-09	0.23355327	-3.2899802
32.0	4.1519089e-09	0.23545125	-3.2949469
33.0	4.2124209e-09	0.23735244	-3.3002119
34.0	4.2747475e-09	0.23925516	-3.3057362
35.0	4.3391314e-09	0.24115779	-3.3114851
36.0	4.4055069e-09	0.24305892	-3.3174288
37.0	4.4737594e-09	0.24495747	-3.3235416
38.0	4.5435767e-09	0.24685252	-3.3298015
39.0	4.6154966e-09	0.24874326	-3.3361889
40.0	4.6892195e-09	0.25062901	-3.3426867
41.0	4.7645216e-09	0.25250932	-3.3492792
42.0	4.8417125e-09	0.25438383	-3.3559521
43.0	4.9207559e-09	0.2562522	-3.362692
44.0	5.0013362e-09	0.25811407	-3.369487
45.0	5.0837846e-09	0.25996919	-3.3763271
46.0	5.1680714e-09	0.26181737	-3.3832039
47.0	5.2541026e-09	0.26365843	-3.3901101
48.0	5.3415476e-09	0.26549218	-3.3970391
49.0	5.4310647e-09	0.26731843	-3.4039845
50.0	5.5223321e-09	0.26913706	-3.4109406
55.0	6.0044006e-09	0.27811378	-3.4457135
60.0	6.531696e-09	0.28689427	-3.4801816
65.0	7.1049959e-09	0.29548107	-3.5140598
70.0	7.7270943e-09	0.30387987	-3.5472133
75.0	8.3993616e-09	0.31209797	-3.5795855
80.0	9.1253321e-09	0.32014352	-3.6110725
85.0	9.9069313e-09	0.32802479	-3.6417229
90.0	1.0747804e-08	0.33574984	-3.6714975
95.0	1.1650708e-08	0.34332639	-3.7004513
100.0	1.2619626e-08	0.35076177	-3.728635
110.0	1.4769149e-08	0.36523636	-3.7826266
120.0	1.7227904e-08	0.37922358	-3.833817
130.0	2.0030111e-08	0.39276704	-3.882327
140.0	2.3215934e-08	0.40590471	-3.9284839
150.0	2.6826789e-08	0.41866963	-3.9724215
160.0	3.090882e-08	0.43109078	-4.0143595
170.0	3.5512704e-08	0.44319363	-4.0544928
180.0	4.0693519e-08	0.45500067	-4.0927213
190.0	4.6510916e-08	0.46653194	-4.1296969
200.0	5.3029135e-08	0.47780529	-4.165028
250.0	9.8839724e-08	0.53081208	-4.3233859
300.0	1.7563815e-07	0.57922772	-4.4577017
350.0	3.0000575e-07	0.62403548	-4.5739162
400.0	4.9549013e-07	0.66590984	-4.676301
450.0	7.9490612e-07	0.70533799	-4.7675437
500.0	1.2429649e-06	0.74268592	-4.8498466
600.0	2.8447844e-06	0.81221754	-4.9931056
700.0	6.0399496e-06	0.87616185	-5.1145353
800.0	1.2037309e-05	0.93563178	-5.2195278
900.0	2.2713378e-05	0.99141059	-5.3116411
1000.0	4.0847891e-05	1.0440624	-5.3934194
1100.0	7.0387269e-05	1.0939934	-5.4666219
1200.0	0.00011670433	1.1414885	-5.5325591
1300.0	0.00018683804	1.1867331	-5.5922074
1400.0	0.00028964295	1.2298288	-5.646276
1500.0	0.00043586858	1.2708034	-5.6952538
