# Supplementary material for: Quantum Calculation of the Collision-Induced Line-Shape Effects in Antiprotonic Helium and the New Accurate Ab Initio p̅He+ –He Potential Energy Surface
Source: J Chem Theory Comput. 2025 Dec 28;22(1):488–501. doi: 10.1021/acs.jctc.5c01636 (PMC12805563; doi:10.1021/acs.jctc.5c01636)
Supplement: Supplementary file 3 [file ct5c01636_si_003.zip › supplementary_material/generalized_cross_sections/4-4_P34.csv]

Ekin	Inelastic contribution to PBXS	PBXS	PSXS
0.001	0.00011024359	1026.0613	-6914.7967
0.002	7.4160057e-05	941.49847	-4641.6954
0.003	5.7816481e-05	868.1624	-3611.6111
0.004	4.7960976e-05	804.01351	-2990.4484
0.005	4.1204111e-05	747.47506	-2564.7134
0.006	3.6217109e-05	697.30909	-2250.6526
0.007	3.2354851e-05	652.53028	-2007.5799
0.008	2.9260104e-05	612.34472	-1812.9541
0.009	2.6716478e-05	576.1057	-1653.1156
0.01	2.4584057e-05	543.28124	-1519.2295
0.02	1.3616871e-05	332.61255	-833.39499
0.03	9.3212724e-06	228.22225	-567.0376
0.04	7.0343664e-06	167.75187	-426.18747
0.05	5.6249642e-06	129.2038	-339.84366
0.06	4.6773511e-06	102.97021	-282.03686
0.07	4.0022733e-06	84.244456	-240.99729
0.08	3.5011436e-06	70.382147	-210.6185
0.09	3.1175632e-06	59.821883	-187.41972
0.1	2.8169535e-06	51.589696	-169.2737
0.11	2.5769479e-06	45.050706	-154.80839
0.12	2.3824467e-06	39.775818	-143.09989
0.13	2.2228908e-06	35.46608	-133.50368
0.14	2.0906758e-06	31.907735	-125.55656
0.15	1.9801851e-06	28.94445	-118.91714
0.16	1.8871782e-06	26.459591	-113.32821
0.17	1.8083915e-06	24.364563	-108.59218
0.18	1.7412697e-06	22.590957	-104.5547
0.19	1.6837816e-06	21.085141	-101.0933
0.2	1.6342903e-06	19.804454	-98.109551
0.22	1.554192e-06	17.78714	-93.268764
0.23	1.5215683e-06	16.999121	-91.29118
0.24	1.4928214e-06	16.330929	-89.544854
0.25	1.4673029e-06	15.76602	-87.991298
0.26	1.4444278e-06	15.290212	-86.597955
0.27	1.423798e-06	14.891224	-85.337179
0.28	1.404979e-06	14.558328	-84.185449
0.29	1.3876296e-06	14.282083	-83.122732
0.3	1.3714593e-06	14.054133	-82.131977
0.31	1.3562208e-06	13.867053	-81.198702
0.32	1.3417047e-06	13.714225	-80.310647
0.33	1.3277345e-06	13.589749	-79.457489
0.34	1.314163e-06	13.488368	-78.630591
0.35	1.3008683e-06	13.405408	-77.822792
0.36	1.2877507e-06	13.33673	-77.02822
0.37	1.2747302e-06	13.278689	-76.242125
0.38	1.2617439e-06	13.228094	-75.460735
0.39	1.2487434e-06	13.182179	-74.681121
0.4	1.2356935e-06	13.138568	-73.901084
0.41	1.2225693e-06	13.095242	-73.119046
0.42	1.2093557e-06	13.050517	-72.333955
0.43	1.1960449e-06	13.003007	-71.545203
0.44	1.1826358e-06	12.951601	-70.752547
0.45	1.1691322e-06	12.895432	-69.956047
0.46	1.1555423e-06	12.833852	-69.156002
0.47	1.1418772e-06	12.766408	-68.352903
0.48	1.1281509e-06	12.692813	-67.547386
0.49	1.1143786e-06	12.612929	-66.740192
0.5	1.100577e-06	12.52674	-65.93214
0.51	1.0867633e-06	12.434336	-65.124093
0.52	1.072955e-06	12.335892	-64.316939
0.53	1.0591694e-06	12.231655	-63.511571
0.54	1.0454235e-06	12.121926	-62.708869
0.55	1.0317338e-06	12.007051	-61.909692
0.56	1.0181158e-06	11.887402	-61.114865
0.57	1.0045845e-06	11.763378	-60.325175
0.58	9.9115358e-07	11.635385	-59.54136
0.59	9.7783601e-07	11.503838	-58.764112
0.6	9.6464356e-07	11.369149	-57.994071
0.61	9.5158702e-07	11.231724	-57.231823
0.62	9.3867612e-07	11.091961	-56.477903
0.63	9.2591959e-07	10.950242	-55.732793
0.64	9.133252e-07	10.806935	-54.996924
0.65	9.0089974e-07	10.66239	-54.270679
0.66	8.8864913e-07	10.516938	-53.554392
0.67	8.7657844e-07	10.370889	-52.848354
0.68	8.6469192e-07	10.224535	-52.15281
0.69	8.5299312e-07	10.078146	-51.467969
0.7	8.4148485e-07	9.9319721	-50.793998
0.71	8.3016929e-07	9.7862441	-50.131033
0.72	8.1904805e-07	9.6411729	-49.479174
0.73	8.0812218e-07	9.4969509	-48.838494
0.74	7.9739222e-07	9.3537526	-48.209036
0.75	7.8685828e-07	9.2117355	-47.590819
0.76	7.7652005e-07	9.0710408	-46.983838
0.77	7.6637685e-07	8.9317944	-46.388067
0.78	7.5642768e-07	8.7941082	-45.803461
0.79	7.4667122e-07	8.6580803	-45.229959
0.8	7.3710591e-07	8.5237965	-44.667483
0.81	7.2772992e-07	8.3913309	-44.115942
0.82	7.1854124e-07	8.2607468	-43.575231
0.83	7.0953769e-07	8.1320976	-43.045237
0.84	7.0071689e-07	8.0054276	-42.525835
0.85	6.9207636e-07	7.8807727	-42.016892
0.86	6.8360932e-07	7.758161	-41.51827
0.87	6.7532145e-07	7.6376137	-41.029821
0.88	6.6720574e-07	7.5191457	-40.551395
0.89	6.5925934e-07	7.4027658	-40.082835
0.9	6.5147933e-07	7.2884779	-39.623983
0.91	6.4386278e-07	7.1762811	-39.174675
0.92	6.3640669e-07	7.0661701	-38.734746
0.93	6.2910808e-07	6.9581359	-38.304031
0.94	6.2196393e-07	6.8521663	-37.882362
0.95	6.1497123e-07	6.7482457	-37.469569
0.96	6.0812697e-07	6.6463562	-37.065485
0.97	6.0142817e-07	6.5464774	-36.66994
0.98	5.9487183e-07	6.4485868	-36.282767
0.99	5.88455e-07	6.3526602	-35.903799
1.0	5.8217476e-07	6.2586719	-35.532867
1.1	5.26264e-07	5.4190173	-32.230177
1.2	4.8107572e-07	4.7399011	-29.562323
1.3	4.4438586e-07	4.1913525	-27.399179
1.4	4.1440928e-07	3.7475308	-25.634932
1.5	3.8973161e-07	3.3874341	-24.184936
1.6	3.6922767e-07	3.094333	-22.981839
1.7	3.5202763e-07	2.8549252	-21.972136
1.8	3.3742247e-07	2.6585651	-21.113388
1.9	3.2485661e-07	2.4966601	-20.372052
2.0	3.1389141e-07	2.3622273	-19.721797
2.1	3.0418282e-07	2.2495763	-19.142157
2.2	2.9546163e-07	2.1540786	-18.617421
2.3	2.8752575e-07	2.0719931	-18.135707
2.4	2.802171e-07	2.0003266	-17.688171
2.5	2.7341842e-07	1.9367144	-17.268345
2.6	2.670428e-07	1.8793163	-16.871585
2.7	2.6102649e-07	1.8267237	-16.49461
2.8	2.553232e-07	1.7778779	-16.135146
2.9	2.4989472e-07	1.7319984	-15.791632
3.0	2.4472644e-07	1.6885215	-15.463004
3.1	2.3979577e-07	1.6470497	-15.148524
3.2	2.3508943e-07	1.6073095	-14.847663
3.3	2.3059705e-07	1.5691176	-14.560009
3.4	2.2631008e-07	1.5323548	-14.285206
3.5	2.2221975e-07	1.4969461	-14.02292
3.6	2.183217e-07	1.4628452	-13.772808
3.7	2.1460792e-07	1.4300238	-13.534509
3.8	2.1107174e-07	1.3984635	-13.307636
3.9	2.0770642e-07	1.3681508	-13.091775
4.0	2.0450511e-07	1.339073	-12.886488
4.1	2.0146086e-07	1.3112159	-12.69132
4.2	1.9856305e-07	1.2845627	-12.505796
4.3	1.9581182e-07	1.2590929	-12.329435
4.4	1.9319644e-07	1.2347822	-12.16175
4.5	1.9070985e-07	1.2116023	-12.002255
4.6	1.8834509e-07	1.1895216	-11.85047
4.7	1.8609535e-07	1.1685048	-11.705921
4.8	1.8395292e-07	1.148514	-11.56815
4.9	1.8191344e-07	1.1295091	-11.436712
5.0	1.7996964e-07	1.1114481	-11.311184
5.5	1.7148444e-07	1.0337697	-10.758766
6.0	1.6462493e-07	0.97317683	-10.302822
7.0	1.5409731e-07	0.88503488	-9.576018
8.0	1.4630918e-07	0.82161559	-9.0094708
9.0	1.4037554e-07	0.77198064	-8.5568852
10.0	1.3584304e-07	0.73217843	-8.192351
11.0	1.3239045e-07	0.70030549	-7.8948075
12.0	1.2976242e-07	0.67476762	-7.6470314
13.0	1.2776894e-07	0.65407305	-7.4364287
14.0	1.2626781e-07	0.63698376	-7.2545463
15.0	1.2516525e-07	0.62259631	-7.095799
16.0	1.2439206e-07	0.61031196	-6.9562966
17.0	1.2390031e-07	0.59974113	-6.8330478
18.0	1.2364677e-07	0.59061667	-6.7235839
19.0	1.2360201e-07	0.58273532	-6.62582
20.0	1.2373817e-07	0.57592414	-6.5380012
21.0	1.2403545e-07	0.57003012	-6.4586803
22.0	1.2447186e-07	0.5649196	-6.3866861
23.0	1.2503391e-07	0.5604777	-6.3210714
24.0	1.2570948e-07	0.55660862	-6.2610628
25.0	1.2648875e-07	0.55323505	-6.2060217
26.0	1.2736016e-07	0.55029488	-6.1554081
27.0	1.2831809e-07	0.54773721	-6.1087544
28.0	1.2935682e-07	0.54552002	-6.0656527
29.0	1.3046975e-07	0.54360804	-6.0257463
30.0	1.316544e-07	0.54197042	-5.9887204
31.0	1.3290309e-07	0.5405795	-5.9542973
32.0	1.3421449e-07	0.53941079	-5.9222341
33.0	1.3558427e-07	0.53844258	-5.8923183
34.0	1.3701196e-07	0.53765535	-5.8643625
35.0	1.3849165e-07	0.53703161	-5.8382007
36.0	1.4002351e-07	0.53655602	-5.8136857
37.0	1.4160447e-07	0.53621524	-5.7906868
38.0	1.4323515e-07	0.53599745	-5.7690868
39.0	1.4491058e-07	0.53589208	-5.7487793
40.0	1.4663115e-07	0.53588973	-5.7296686
41.0	1.4839632e-07	0.53598218	-5.7116683
42.0	1.5020559e-07	0.53616205	-5.6946999
43.0	1.520552e-07	0.53642254	-5.6786912
44.0	1.5394602e-07	0.53675739	-5.6635762
45.0	1.5587795e-07	0.537161	-5.6492943
46.0	1.5784915e-07	0.53762831	-5.635791
47.0	1.5986139e-07	0.53815465	-5.623016
48.0	1.6191072e-07	0.53873566	-5.6109234
49.0	1.6399903e-07	0.53936734	-5.5994713
50.0	1.6612472e-07	0.54004607	-5.5886211
55.0	1.7731683e-07	0.5440396	-5.5422386
60.0	1.8942335e-07	0.54881307	-5.506513
65.0	2.024385e-07	0.55414561	-5.4789281
70.0	2.1636741e-07	0.5598829	-5.4576643
75.0	2.3122344e-07	0.56591464	-5.441391
80.0	2.4702993e-07	0.57216079	-5.4291337
85.0	2.6380992e-07	0.57856211	-5.4201027
90.0	2.8159564e-07	0.58507403	-5.4137297
95.0	3.0042224e-07	0.59166262	-5.4095469
100.0	3.2032703e-07	0.59830188	-5.4071695
110.0	3.6353429e-07	0.61165643	-5.4067623
