# Supplementary material for: Quantum Calculation of the Collision-Induced Line-Shape Effects in Antiprotonic Helium and the New Accurate Ab Initio p̅He+ –He Potential Energy Surface
Source: J Chem Theory Comput. 2025 Dec 28;22(1):488–501. doi: 10.1021/acs.jctc.5c01636 (PMC12805563; doi:10.1021/acs.jctc.5c01636)
Supplement: Supplementary file 3 [file ct5c01636_si_003.zip › supplementary_material/generalized_cross_sections/2-4_P33.csv]

Ekin	Inelastic contribution to PBXS	PBXS	PSXS
0.001	0.00028241961	46066.075	-8412.5164
0.002	0.00012907098	23304.781	3402.6399
0.003	7.8106994e-05	14192.845	4876.4993
0.004	5.3816958e-05	9585.1557	4712.4707
0.005	4.0001341e-05	6920.6734	4243.3244
0.006	3.1254938e-05	5237.4325	3759.6032
0.007	2.5302368e-05	4104.7621	3328.2196
0.008	2.1033696e-05	3305.4673	2958.7355
0.009	1.7848781e-05	2720.0663	2645.5999
0.01	1.5397366e-05	2278.3053	2380.1563
0.02	5.7393598e-06	672.78974	1074.9418
0.03	3.2020443e-06	319.82873	640.51095
0.04	2.1174568e-06	187.29469	438.02126
0.05	1.5393597e-06	123.38694	325.03591
0.06	1.1891721e-06	87.682994	254.61522
0.07	9.5849248e-07	65.693514	207.3135
0.08	7.972662e-07	51.176771	173.78084
0.09	6.7951e-07	41.08182	149.02339
0.1	5.9053071e-07	33.772527	130.15656
0.11	5.2145703e-07	28.306819	115.40973
0.12	4.6664768e-07	24.1108	103.64201
0.13	4.2236104e-07	20.818456	94.08845
0.14	3.8602726e-07	18.187303	86.218879
0.15	3.5582849e-07	16.051452	79.655388
0.16	3.3044608e-07	14.294252	74.122015
0.17	3.0890235e-07	12.831701	69.41298
0.18	2.9045851e-07	11.602032	65.371992
0.19	2.745468e-07	10.558984	61.878405
0.2	2.6072436e-07	9.667337	58.837733
0.21	2.486411e-07	8.8998767	56.175017
0.22	2.3801693e-07	8.235293	53.830093
0.23	2.2862535e-07	7.6566947	51.754165
0.24	2.202814e-07	7.1505433	49.907276
0.25	2.1283268e-07	6.7058755	48.256433
0.26	2.0615264e-07	6.3137288	46.774172
0.27	2.0013542e-07	5.9667114	45.437477
0.28	1.9469189e-07	5.6586767	44.226931
0.29	1.8974656e-07	5.384474	43.126064
0.3	1.8523515e-07	5.1397567	42.120828
0.31	1.8110267e-07	4.9208318	41.199191
0.32	1.7730186e-07	4.7245422	40.350801
0.33	1.7379198e-07	4.5481734	39.566718
0.34	1.7053776e-07	4.3893792	38.839201
0.35	1.6750863e-07	4.2461214	38.161524
0.36	1.6467794e-07	4.1166218	37.527834
0.37	1.6202252e-07	3.9993226	36.933019
0.38	1.5952208e-07	3.8928539	36.372616
0.39	1.5715891e-07	3.7960078	35.842715
0.4	1.5491813e-07	3.7077153	35.339894
0.41	1.5278486e-07	3.627029	34.861149
0.42	1.5074784e-07	3.5531068	34.403846
0.43	1.4879659e-07	3.4851992	33.965673
0.44	1.4692196e-07	3.4226381	33.544601
0.45	1.451159e-07	3.3648277	33.138847
0.46	1.4337135e-07	3.3112357	32.74685
0.47	1.4168214e-07	3.2613868	32.367238
0.48	1.4004286e-07	3.2148565	31.99881
0.49	1.3844876e-07	3.1712653	31.640513
0.5	1.3689572e-07	3.1302747	31.291428
0.51	1.3538011e-07	3.0915823	30.950749
0.52	1.3389878e-07	3.0549187	30.617774
0.53	1.3244898e-07	3.0200438	30.291889
0.54	1.3102834e-07	2.9867441	29.972563
0.55	1.2963477e-07	2.95483	29.65933
0.56	1.2826648e-07	2.9241332	29.351789
0.57	1.2692191e-07	2.8945051	29.049589
0.58	1.2559972e-07	2.8658141	28.75243
0.59	1.2429875e-07	2.8379445	28.460049
0.6	1.23018e-07	2.8107946	28.172222
0.61	1.2175661e-07	2.7842752	27.888754
0.62	1.2051385e-07	2.7583088	27.609478
0.63	1.1928908e-07	2.7328274	27.33425
0.64	1.1808176e-07	2.7077726	27.062947
0.65	1.1689143e-07	2.6830939	26.795462
0.66	1.1571768e-07	2.6587477	26.531705
0.67	1.1456018e-07	2.6346972	26.271596
0.68	1.1341864e-07	2.6109111	26.015069
0.69	1.1229279e-07	2.5873629	25.762063
0.7	1.1118242e-07	2.5640309	25.512529
0.71	1.1008733e-07	2.5408969	25.266421
0.72	1.0900736e-07	2.5179463	25.023699
0.73	1.0794235e-07	2.4951675	24.784329
0.74	1.0689217e-07	2.4725512	24.548279
0.75	1.0585669e-07	2.4500907	24.315519
0.76	1.0483579e-07	2.4277809	24.086022
0.77	1.0382937e-07	2.4056185	23.859763
0.78	1.0283731e-07	2.3836016	23.636718
0.79	1.0185952e-07	2.3617294	23.416862
0.8	1.0089589e-07	2.3400021	23.200173
0.81	9.9946495e-08	2.3184208	22.986627
0.82	9.9010885e-08	2.296987	22.776201
0.83	9.808913e-08	2.2757031	22.568872
0.84	9.7181124e-08	2.2545715	22.364616
0.85	9.6286758e-08	2.2335953	22.163409
0.86	9.5405921e-08	2.2127775	21.965226
0.87	9.4538499e-08	2.1921214	21.770042
0.88	9.3684375e-08	2.1716304	21.577831
0.89	9.2843428e-08	2.1513077	21.388566
0.9	9.2015535e-08	2.1311568	21.202219
0.91	9.1200568e-08	2.1111809	21.018764
0.92	9.0398397e-08	2.0913832	20.83817
0.93	8.9608889e-08	2.0717668	20.660409
0.94	8.8831907e-08	2.0523344	20.485451
0.95	8.8067314e-08	2.0330889	20.313265
0.96	8.7314967e-08	2.0140328	20.14382
0.97	8.6574724e-08	1.9951684	19.977085
0.98	8.5846438e-08	1.976498	19.813027
0.99	8.5129961e-08	1.9580235	19.651615
1.0	8.4425145e-08	1.9397466	19.492814
1.1	7.7984589e-08	1.7680918	18.041055
1.2	7.2540322e-08	1.6167501	16.813084
1.3	6.7941845e-08	1.4848572	15.775548
1.4	6.4051627e-08	1.3707696	14.89779
1.5	6.0749135e-08	1.2725395	14.152787
1.6	5.7931332e-08	1.1881916	13.517311
1.7	5.5511469e-08	1.115858	12.971719
1.8	5.3417486e-08	1.0538358	12.499579
1.9	5.1589181e-08	1.0006021	12.087276
2.0	4.997778e-08	0.95481243	11.723624
2.1	4.8543514e-08	0.9152908	11.399518
2.2	4.7253916e-08	0.88101765	11.107611
2.3	4.6083289e-08	0.8511168	10.842034
2.4	4.5011095e-08	0.82484206	10.598138
2.5	4.4021111e-08	0.80156391	10.372271
2.6	4.3100595e-08	0.78075623	10.16159
2.7	4.2239582e-08	0.7619835	9.9638921
2.8	4.1430304e-08	0.74488857	9.7774807
2.9	4.0666703e-08	0.72918131	9.6010508
3.0	3.9944042e-08	0.71462813	9.4335979
3.1	3.9258759e-08	0.70104266	9.2743438
3.2	3.8607548e-08	0.68827747	9.1226785
3.3	3.7988172e-08	0.67621677	8.9781142
3.4	3.739875e-08	0.6647703	8.8402507
3.5	3.6837373e-08	0.65386808	8.7087491
3.6	3.6302677e-08	0.64345605	8.583312
3.7	3.579334e-08	0.6334925	8.4636698
3.8	3.5308152e-08	0.6239452	8.349571
3.9	3.484598e-08	0.61478907	8.2407754
4.0	3.4405748e-08	0.60600433	8.13705
4.1	3.3986421e-08	0.59757507	8.0381666
4.2	3.3586998e-08	0.58948813	7.9439001
4.3	3.320651e-08	0.5817322	7.8540281
4.4	3.2844009e-08	0.57429722	7.7683311
4.5	3.2498714e-08	0.56717383	7.6865929
4.6	3.2169451e-08	0.56035306	7.608601
4.7	3.1855594e-08	0.55382604	7.534148
4.8	3.1556099e-08	0.54758388	7.4630316
4.9	3.127026e-08	0.54161752	7.3950564
5.0	3.0997299e-08	0.53591774	7.3300338
5.5	2.9800915e-08	0.51108174	7.0431932
6.0	2.8830456e-08	0.49144972	6.8068344
7.0	2.7351752e-08	0.46321126	6.4349206
8.0	2.6283884e-08	0.44396642	6.1513625
9.0	2.5497709e-08	0.42983845	5.9291143
10.0	2.4922343e-08	0.41915086	5.7531273
11.0	2.4508383e-08	0.41113718	5.6121045
12.0	2.4218923e-08	0.40527185	5.4971553
13.0	2.4026166e-08	0.4010871	5.4017955
14.0	2.3910491e-08	0.39817862	5.3216081
15.0	2.3857765e-08	0.39623137	5.2536002
16.0	2.385834e-08	0.39502612	5.1956482
17.0	2.3904347e-08	0.39441639	5.1461106
18.0	2.3989718e-08	0.39430207	5.1036398
19.0	2.4109444e-08	0.39460996	5.0671159
20.0	2.4259555e-08	0.39527913	5.0356084
21.0	2.4436813e-08	0.39625564	5.0083562
22.0	2.4638361e-08	0.39749248	4.9847488
23.0	2.4861845e-08	0.39894887	4.9642933
24.0	2.5105485e-08	0.40059013	4.9465849
25.0	2.5367884e-08	0.40238844	4.9312889
26.0	2.564749e-08	0.40432172	4.9181224
27.0	2.5943381e-08	0.40637181	4.9068397
28.0	2.6254469e-08	0.40852379	4.8972269
29.0	2.6579794e-08	0.4107654	4.889099
30.0	2.6918839e-08	0.41308603	4.8822941
31.0	2.7271103e-08	0.41547598	4.8766701
32.0	2.7635948e-08	0.41792662	4.8721036
33.0	2.8012758e-08	0.42043053	4.868488
34.0	2.8401302e-08	0.42298103	4.8657301
35.0	2.880129e-08	0.42557204	4.863747
36.0	2.9212276e-08	0.42819828	4.8624655
37.0	2.9633826e-08	0.43085531	4.8618209
38.0	3.0065937e-08	0.4335393	4.8617557
39.0	3.0508517e-08	0.43624674	4.8622181
40.0	3.0961277e-08	0.43897452	4.8631609
41.0	3.1424073e-08	0.44172	4.8645424
42.0	3.1896439e-08	0.44448091	4.8663248
43.0	3.2378918e-08	0.44725513	4.8684738
44.0	3.2871071e-08	0.45004065	4.870958
45.0	3.3372662e-08	0.45283567	4.8737489
46.0	3.3883707e-08	0.45563868	4.8768215
47.0	3.4404435e-08	0.45844831	4.8801527
48.0	3.4934598e-08	0.46126326	4.8837215
49.0	3.5474007e-08	0.46408227	4.8875083
50.0	3.6022713e-08	0.46690428	4.8914956
55.0	3.8907348e-08	0.48103034	4.9139237
60.0	4.2026439e-08	0.49512434	4.9394345
65.0	4.538342e-08	0.50913189	4.9669743
70.0	4.8983961e-08	0.52301936	4.995811
75.0	5.2834581e-08	0.53676645	5.025445
80.0	5.6943749e-08	0.55036154	5.0555161
85.0	6.1321578e-08	0.56379853	5.0857711
90.0	6.5977438e-08	0.57707491	5.116029
95.0	7.0922625e-08	0.59019059	5.1461513
100.0	7.6168502e-08	0.60314715	5.1760439
110.0	8.760971e-08	0.62859417	5.2348968
