# Supplementary material for: Quantum Calculation of the Collision-Induced Line-Shape Effects in Antiprotonic Helium and the New Accurate Ab Initio p̅He+ –He Potential Energy Surface
Source: J Chem Theory Comput. 2025 Dec 28;22(1):488–501. doi: 10.1021/acs.jctc.5c01636 (PMC12805563; doi:10.1021/acs.jctc.5c01636)
Supplement: Supplementary file 3 [file ct5c01636_si_003.zip › supplementary_material/generalized_cross_sections/1-3_P43.csv]

Ekin	Inelastic contribution to PBXS	PBXS	PSXS
0.001	0.0001717277	43375.268	13541.676
0.002	6.2581597e-05	18527.225	9885.8292
0.003	3.4693995e-05	10742.91	7420.7644
0.004	2.2832678e-05	7125.032	5834.3378
0.005	1.6504135e-05	5108.8885	4748.7306
0.006	1.26578e-05	3857.8462	3966.7608
0.007	1.0112719e-05	3023.515	3380.7469
0.008	8.3246118e-06	2437.2958	2927.7344
0.009	7.0110223e-06	2008.7225	2568.7019
0.01	6.0121383e-06	1685.4239	2278.2791
0.02	2.1843277e-06	505.34017	975.92703
0.03	1.2090927e-06	242.35148	574.01904
0.04	7.9651519e-07	142.71083	390.38588
0.05	5.7772724e-07	94.380073	288.7979
0.06	4.4558609e-07	67.265423	225.76672
0.07	3.5870167e-07	50.513081	183.53984
0.08	2.9804898e-07	39.425976	153.65246
0.09	2.5378315e-07	31.700041	131.6074
0.1	2.203498e-07	26.096173	114.81641
0.11	1.9440124e-07	21.899242	101.69495
0.12	1.7381164e-07	18.67275	91.224051
0.13	1.5717261e-07	16.137845	82.721587
0.14	1.4351776e-07	14.109521	75.715375
0.15	1.3216405e-07	12.46105	69.869177
0.16	1.2261635e-07	11.103218	64.937682
0.17	1.1450782e-07	9.9717164	60.738099
0.18	1.0756142e-07	9.019218	57.13169
0.19	1.0156435e-07	8.2102487	54.011424
0.2	9.635072e-08	7.5177821	51.293522
0.21	9.1789471e-08	6.9209232	48.911551
0.22	8.7775791e-08	6.4033024	46.812217
0.23	8.4224965e-08	5.9519397	44.952311
0.24	8.1067845e-08	5.5564285	43.296467
0.25	7.8247486e-08	5.2083407	41.815488
0.26	7.5716614e-08	4.9007858	40.485079
0.27	7.3435701e-08	4.6280812	39.28488
0.28	7.1371471e-08	4.3855026	38.197718
0.29	6.9495743e-08	4.1690923	37.209026
0.3	6.7784524e-08	3.9755115	36.306374
0.31	6.6217284e-08	3.8019249	35.479115
0.32	6.477638e-08	3.6459101	34.71808
0.33	6.3446586e-08	3.505385	34.015349
0.34	6.221472e-08	3.3785512	33.364055
0.35	6.1069331e-08	3.2638473	32.758226
0.36	6.0000448e-08	3.1599112	32.192653
0.37	5.8999361e-08	3.0655506	31.662785
0.38	5.8058453e-08	2.9797168	31.164633
0.39	5.7171046e-08	2.9014852	30.694702
0.4	5.6332454e-08	2.8300375	30.249916
0.41	5.5535159e-08	2.7646477	29.827574
0.42	5.4775821e-08	2.7046704	29.425293
0.43	5.4050451e-08	2.6495303	29.040977
0.44	5.3355535e-08	2.5987138	28.672776
0.45	5.2687975e-08	2.5517621	28.31906
0.46	5.2045041e-08	2.5082644	27.978389
0.47	5.1424328e-08	2.4678527	27.649494
0.48	5.0823716e-08	2.4301973	27.331257
0.49	5.0241337e-08	2.3950026	27.022689
0.5	4.9675544e-08	2.3620035	26.722921
0.51	4.912489e-08	2.3309623	26.431187
0.52	4.8588101e-08	2.3016658	26.146809
0.53	4.8064057e-08	2.2739232	25.869196
0.54	4.7551772e-08	2.2475636	25.597824
0.55	4.7050383e-08	2.222434	25.332233
0.56	4.6559133e-08	2.1983978	25.072021
0.57	4.6077355e-08	2.1753329	24.816834
0.58	4.5604469e-08	2.1531305	24.566361
0.59	4.5139966e-08	2.1316938	24.320332
0.6	4.4683399e-08	2.1109369	24.078506
0.61	4.4234381e-08	2.0907832	23.840677
0.62	4.379257e-08	2.0711654	23.606663
0.63	4.335767e-08	2.0520236	23.376303
0.64	4.2929422e-08	2.0333054	23.149459
0.65	4.2507599e-08	2.0149644	22.926008
0.66	4.2092004e-08	1.9969604	22.705845
0.67	4.1682462e-08	1.9792578	22.488876
0.68	4.1278821e-08	1.961826	22.275019
0.69	4.088095e-08	1.9446382	22.064201
0.7	4.0488728e-08	1.9276716	21.856359
0.71	4.0102053e-08	1.9109064	21.651437
0.72	3.9720831e-08	1.8943257	21.449385
0.73	3.934498e-08	1.8779153	21.250158
0.74	3.8974424e-08	1.8616631	21.053715
0.75	3.8609096e-08	1.8455592	20.86002
0.76	3.8248932e-08	1.8295952	20.669039
0.77	3.7893876e-08	1.8137645	20.480742
0.78	3.754405e-08	1.7980616	20.295099
0.79	3.7199047e-08	1.7824823	20.112083
0.8	3.6858997e-08	1.7670234	19.931669
0.81	3.6523853e-08	1.7516826	19.753831
0.82	3.619357e-08	1.7364582	19.578546
0.83	3.5868103e-08	1.7213492	19.40579
0.84	3.5547407e-08	1.7063552	19.23554
0.85	3.5231439e-08	1.6914762	19.067773
0.86	3.4920155e-08	1.6767124	18.902467
0.87	3.4613511e-08	1.6620646	18.739598
0.88	3.4311463e-08	1.6475335	18.579145
0.89	3.4013966e-08	1.6331203	18.421083
0.9	3.3720976e-08	1.6188261	18.26539
0.91	3.3432446e-08	1.6046522	18.112042
0.92	3.3148332e-08	1.5905999	17.961016
0.93	3.2868585e-08	1.5766705	17.812287
0.94	3.259316e-08	1.5628656	17.665832
0.95	3.2322009e-08	1.5491863	17.521626
0.96	3.2055082e-08	1.535634	17.379645
0.97	3.1792332e-08	1.52221	17.239862
0.98	3.1533708e-08	1.5089154	17.102254
0.99	3.1279162e-08	1.4957515	16.966793
1.0	3.1028642e-08	1.4827191	16.833455
1.1	2.8733649e-08	1.3597972	15.611027
1.2	2.6784647e-08	1.2504835	14.571673
1.3	2.5131208e-08	1.1543745	13.689288
1.4	2.3726836e-08	1.0705316	12.93963
1.5	2.2530378e-08	0.99776405	12.30109
1.6	2.1506338e-08	0.9348148	11.754901
1.7	2.0624596e-08	0.88046186	11.285033
1.8	1.9860289e-08	0.83356696	10.877955
1.9	1.9191564e-08	0.79309477	10.522356
2.0	1.8601508e-08	0.7581176	10.208862
2.1	1.8075929e-08	0.72781335	9.9297787
2.2	1.7603388e-08	0.7014604	9.6788427
2.3	1.7174425e-08	0.6784312	9.4510049
2.4	1.67817e-08	0.65818491	9.2422306
2.5	1.6419313e-08	0.64025973	9.049322
2.6	1.6082601e-08	0.62426492	8.8697647
2.7	1.5767897e-08	0.60987289	8.7015939
2.8	1.5472323e-08	0.5968114	8.5432825
2.9	1.5193621e-08	0.58485628	8.3936471
3.0	1.4930017e-08	0.57382447	8.2517707
3.1	1.4680409e-08	0.56356777	8.1169403
3.2	1.4443067e-08	0.55396717	7.9885966
3.3	1.4217387e-08	0.54492779	7.8662943
3.4	1.4002617e-08	0.53637454	7.7496709
3.5	1.3798119e-08	0.52824834	7.6384236
3.6	1.3603406e-08	0.52050292	7.5322908
3.7	1.3417852e-08	0.51310216	7.4310397
3.8	1.3241076e-08	0.5060179	7.3344562
3.9	1.3072659e-08	0.49922813	7.242339
4.0	1.2912208e-08	0.49271553	7.1544948
4.1	1.2759346e-08	0.48646634	7.0707352
4.2	1.2613712e-08	0.48046939	6.9908757
4.3	1.2474953e-08	0.47471538	6.9147341
4.4	1.2342982e-08	0.46919633	6.8421306
4.5	1.2216958e-08	0.46390511	6.7728879
4.6	1.2096816e-08	0.45883515	6.7068315
4.7	1.1982244e-08	0.45398015	6.6437901
4.8	1.1872941e-08	0.44933393	6.5835966
4.9	1.1768614e-08	0.44489032	6.5260886
5.0	1.1669043e-08	0.44064309	6.471109
5.5	1.1232448e-08	0.42212597	6.2290838
6.0	1.0878787e-08	0.40752397	6.030552
7.0	1.0341234e-08	0.38680069	5.7203185
8.0	9.9551972e-09	0.37310062	5.4856112
9.0	9.672981e-09	0.36336809	5.3028857
10.0	9.4686591e-09	0.35624207	5.1593704
11.0	9.3239193e-09	0.35112502	5.0455593
12.0	9.2254101e-09	0.34763467	4.9538969
13.0	9.1627428e-09	0.34543059	4.8788158
14.0	9.1288222e-09	0.34420824	4.8165111
15.0	9.118509e-09	0.34372239	4.7644163
16.0	9.1278546e-09	0.34379937	4.7207279
17.0	9.1544969e-09	0.34432318	4.684061
18.0	9.1959461e-09	0.34521604	4.6532795
19.0	9.2503984e-09	0.34642284	4.6274369
20.0	9.3161231e-09	0.34789832	4.6057446
21.0	9.3923794e-09	0.34960224	4.5875568
22.0	9.4779143e-09	0.35149912	4.5723565
23.0	9.5718977e-09	0.35355773	4.5597278
24.0	9.6733864e-09	0.3557512	4.5493306
25.0	9.7823207e-09	0.35805794	4.5408845
26.0	9.8979681e-09	0.36046094	4.5341539
27.0	1.0019863e-08	0.36294629	4.528934
28.0	1.0147524e-08	0.36550267	4.5250468
29.0	1.0281043e-08	0.36812097	4.5223384
30.0	1.0419956e-08	0.37079333	4.5206746
31.0	1.0564002e-08	0.3735125	4.5199377
32.0	1.0712865e-08	0.37627208	4.5200254
33.0	1.0866789e-08	0.37906652	4.5208496
34.0	1.102534e-08	0.38189085	4.5223332
35.0	1.1188484e-08	0.38474049	4.5244084
36.0	1.1355806e-08	0.38761147	4.5270153
37.0	1.15277e-08	0.39050051	4.5301019
38.0	1.1703799e-08	0.39340477	4.5336215
39.0	1.1884158e-08	0.39632169	4.5375321
40.0	1.206841e-08	0.39924898	4.5417951
41.0	1.2256971e-08	0.40218474	4.5463765
42.0	1.2449656e-08	0.40512736	4.551246
43.0	1.2646364e-08	0.40807534	4.5563762
44.0	1.2846773e-08	0.41102723	4.5617422
45.0	1.3051349e-08	0.41398174	4.5673217
46.0	1.3259924e-08	0.41693782	4.5730952
47.0	1.3472129e-08	0.41989454	4.5790446
48.0	1.3688484e-08	0.42285096	4.5851533
49.0	1.3908825e-08	0.4258062	4.5914054
50.0	1.4133087e-08	0.42875953	4.5977868
55.0	1.5312502e-08	0.44347807	4.6312361
60.0	1.6591329e-08	0.45807803	4.666448
65.0	1.7971355e-08	0.47252573	4.702613
70.0	1.9455734e-08	0.48680227	4.7392113
75.0	2.1047682e-08	0.50089807	4.7758887
80.0	2.2752254e-08	0.51480946	4.8123828
85.0	2.4573959e-08	0.52853637	4.8485603
90.0	2.6516919e-08	0.54208096	4.8842826
95.0	2.8588026e-08	0.55544675	4.9194846
100.0	3.0792256e-08	0.56863825	4.9541389
110.0	3.5623897e-08	0.59451837	5.0216045
120.0	4.1065258e-08	0.61976246	5.0866062
130.0	4.7170614e-08	0.64441165	5.1491513
140.0	5.4002449e-08	0.66850486	5.2093394
150.0	6.1628154e-08	0.69207806	5.2672664
160.0	7.01162e-08	0.71516416	5.3230239
170.0	7.9545165e-08	0.73779315	5.3767483
180.0	8.9999506e-08	0.75999227	5.4285845
190.0	1.0156378e-07	0.78178632	5.4785678
200.0	1.1433539e-07	0.8031978	5.5268978
250.0	2.0014861e-07	0.90517779	5.7463567
300.0	3.3496484e-07	1.0000485	5.9355137
350.0	5.4096557e-07	1.0891739	6.1013361
400.0	8.4878323e-07	1.173521	6.2485869
450.0	1.300228e-06	1.2538054	6.3807157
500.0	1.951688e-06	1.3305757	6.5003142
600.0	4.1799099e-06	1.4752175	6.7092991
700.0	8.4617658e-06	1.610014	6.8867138
800.0	1.6331052e-05	1.7367288	7.0397922
900.0	3.0211332e-05	1.8566266	7.1735329
1000.0	5.3761897e-05	1.9706364	7.2914366
1100.0	9.2289676e-05	2.0794418	7.3961365
1200.0	0.00015316981	2.1835382	7.4895557
1300.0	0.00024627101	2.283265	7.5732132
1400.0	0.00038428363	2.3788275	7.6482515
1500.0	0.00058292708	2.4703139	7.7155735
