# Supplementary material for: Quantum Calculation of the Collision-Induced Line-Shape Effects in Antiprotonic Helium and the New Accurate Ab Initio p̅He+ –He Potential Energy Surface
Source: J Chem Theory Comput. 2025 Dec 28;22(1):488–501. doi: 10.1021/acs.jctc.5c01636 (PMC12805563; doi:10.1021/acs.jctc.5c01636)
Supplement: Supplementary file 3 [file ct5c01636_si_003.zip › supplementary_material/generalized_cross_sections/1-1_P32.csv]

Ekin	Inelastic contribution to PBXS	PBXS	PSXS
0.001	3.8947823e-05	54.615076	1611.8247
0.002	2.3713833e-05	40.579298	982.435
0.003	1.7006096e-05	31.306868	704.73262
0.004	1.3133504e-05	24.864511	544.11113
0.005	1.0601996e-05	20.208876	438.9602
0.006	8.8204242e-06	16.736524	364.8788
0.007	7.5025561e-06	14.078732	310.03716
0.008	6.4916028e-06	11.99989	267.94666
0.009	5.6941307e-06	10.343739	234.73554
0.01	5.0509162e-06	9.0033451	207.94668
0.02	2.1747745e-06	3.168565	88.363423
0.03	1.2847039e-06	1.5629583	51.699358
0.04	8.7649554e-07	0.91067949	35.114711
0.05	6.5005743e-07	0.58637785	26.06654
0.06	5.0928842e-07	0.40381227	20.54672
0.07	4.148464e-07	0.29205278	16.919888
0.08	3.4792863e-07	0.21942428	14.407633
0.09	2.9852688e-07	0.17009838	12.597523
0.1	2.6087228e-07	0.13547188	11.253008
0.11	2.3142864e-07	0.1105524	10.229858
0.12	2.0791951e-07	0.092286476	9.4357437
0.13	1.8881956e-07	0.078723854	8.8091645
0.14	1.7307213e-07	0.068572614	8.3077801
0.15	1.5992427e-07	0.06094975	7.9016168
0.16	1.4882635e-07	0.055235045	7.5689441
0.17	1.3936863e-07	0.050982219	7.2936811
0.18	1.3124002e-07	0.047863125	7.0637138
0.19	1.2420044e-07	0.04563171	6.8697733
0.2	1.1806195e-07	0.044100156	6.7046713
0.21	1.1267552e-07	0.043122741	6.5627661
0.22	1.0792159e-07	0.042584709	6.4395844
0.23	1.0370327e-07	0.042394455	6.3315472
0.24	9.9941257e-08	0.042477966	6.2357696
0.25	9.6570121e-08	0.042774789	6.1499112
0.26	9.3535452e-08	0.043235095	6.072063
0.27	9.0791689e-08	0.043817486	6.0006625
0.28	8.8300434e-08	0.044487358	5.9344259
0.29	8.6029145e-08	0.045215662	5.8722974
0.3	8.3950098e-08	0.045977941	5.8134077
0.31	8.2039564e-08	0.046753594	5.7570416
0.32	8.0277144e-08	0.047525288	5.7026117
0.33	7.8645242e-08	0.048278488	5.6496375
0.34	7.7128622e-08	0.049001082	5.5977275
0.47	6.3645117e-08	0.053039077	4.9385071
0.48	6.2888609e-08	0.052890165	4.8870564
0.49	6.2155368e-08	0.052682486	4.8355557
0.5	6.1443476e-08	0.052418986	4.7840475
0.51	6.0751235e-08	0.052102791	4.7325767
0.52	6.0077145e-08	0.051737153	4.6811896
0.53	5.9419879e-08	0.051325412	4.6299331
0.54	5.8778266e-08	0.050870956	4.5788542
0.55	5.8151268e-08	0.050377189	4.5279992
0.56	5.7537966e-08	0.049847503	4.4774133
0.57	5.693755e-08	0.049285252	4.4271403
0.58	5.6349299e-08	0.048693729	4.3772223
0.59	5.5772576e-08	0.048076149	4.3276996
0.6	5.5206815e-08	0.047435634	4.2786099
0.61	5.4651516e-08	0.046775201	4.2299891
0.62	5.4106232e-08	0.046097748	4.1818706
0.63	5.3570566e-08	0.04540605	4.1342852
0.64	5.3044164e-08	0.044702752	4.0872614
0.65	5.2526711e-08	0.043990363	4.0408253
0.66	5.2017923e-08	0.043271257	3.9950006
0.67	5.1517545e-08	0.042547669	3.9498085
0.68	5.1025349e-08	0.041821696	3.9052681
0.69	5.0541127e-08	0.041095299	3.8613961
0.7	5.0064691e-08	0.040370303	3.818207
0.71	4.9595869e-08	0.039648401	3.7757134
0.72	4.9134504e-08	0.038931157	3.7339258
0.73	4.868045e-08	0.038220013	3.6928529
0.74	4.8233574e-08	0.037516286	3.6525014
0.75	4.7793749e-08	0.036821181	3.6128766
0.76	4.7360859e-08	0.03613579	3.573982
0.77	4.6934793e-08	0.0354611	3.5358195
0.78	4.6515446e-08	0.034797995	3.49839
0.79	4.6102718e-08	0.034147265	3.4616926
0.8	4.5696513e-08	0.03350961	3.4257257
0.81	4.5296738e-08	0.032885642	3.390486
0.82	4.4903305e-08	0.032275896	3.3559695
0.83	4.4516127e-08	0.031680828	3.3221713
0.84	4.4135117e-08	0.031100824	3.2890853
0.85	4.3760193e-08	0.030536206	3.256705
0.86	4.3391274e-08	0.029987231	3.2250228
0.87	4.3028279e-08	0.029454102	3.1940306
0.88	4.2671127e-08	0.028936966	3.1637198
0.89	4.231974e-08	0.028435923	3.1340809
0.9	4.1974041e-08	0.027951026	3.1051044
0.91	4.1633951e-08	0.027482286	3.0767799
0.92	4.1299393e-08	0.027029678	3.0490971
0.93	4.0970291e-08	0.026593138	3.0220449
0.94	4.0646569e-08	0.026172573	2.9956121
0.95	4.032815e-08	0.025767859	2.9697876
0.96	4.0014959e-08	0.025378847	2.9445594
0.97	3.970692e-08	0.025005361	2.919916
0.98	3.9403958e-08	0.024647208	2.8958455
0.99	3.9105999e-08	0.02430417	2.8723356
1.0	3.8812969e-08	0.023976016	2.8493746
1.1	3.6137582e-08	0.021452987	2.6472854
1.2	3.3876179e-08	0.020093255	2.4870799
1.3	3.1962848e-08	0.019582006	2.358245
1.4	3.0338874e-08	0.019635469	2.2521201
1.5	2.8953728e-08	0.020020896	2.1619416
1.6	2.7764555e-08	0.020559508	2.082644
1.7	2.6735605e-08	0.021122322	2.0105801
1.8	2.5837242e-08	0.021623333	1.943237
1.9	2.5045322e-08	0.022011946	1.8789776
2.0	2.4340236e-08	0.022265472	1.8168189
2.1	2.3706228e-08	0.022382055	1.7562459
2.2	2.3130739e-08	0.022374277	1.6970623
2.3	2.2603841e-08	0.02226364	1.6392713
2.4	2.2117732e-08	0.022076053	1.5829879
2.5	2.166631e-08	0.021838386	1.5283747
2.6	2.1244859e-08	0.021576024	1.4755985
2.7	2.0849579e-08	0.021311312	1.424804
2.8	2.0477607e-08	0.021062718	1.3760992
2.9	2.0126647e-08	0.020844544	1.329549
3.0	1.9794898e-08	0.020667016	1.2851749
3.1	1.9480817e-08	0.020536623	1.2429583
3.2	1.91832e-08	0.020456595	1.2028456
4.5	1.6448052e-08	0.022588737	0.82138533
4.6	1.630339e-08	0.022835613	0.79880392
4.7	1.6165579e-08	0.023077002	0.77676063
4.8	1.6034198e-08	0.023311498	0.75520697
4.9	1.590885e-08	0.023538174	0.7341024
5.0	1.578916e-08	0.023756526	0.71341351
5.5	1.5264069e-08	0.024728461	0.61542593
6.0	1.4836751e-08	0.025565023	0.52549389
7.0	1.4186196e-08	0.027242334	0.36770125
8.0	1.3725193e-08	0.029200135	0.23558311
9.0	1.3398876e-08	0.031304638	0.12247678
10.0	1.3172667e-08	0.0333613	0.022629956
11.0	1.3021816e-08	0.035325014	-0.067294996
12.0	1.2928727e-08	0.037238132	-0.14899476
13.0	1.28811e-08	0.039141356	-0.22357988
14.0	1.2870245e-08	0.041043015	-0.29205163
15.0	1.2889785e-08	0.042930466	-0.35534346
16.0	1.2935083e-08	0.044789685	-0.41425793
17.0	1.3002607e-08	0.046614189	-0.46942002
18.0	1.3089642e-08	0.048405103	-0.52129826
19.0	1.3193796e-08	0.05016738	-0.57025519
20.0	1.3313062e-08	0.051905565	-0.61658522
21.0	1.3445737e-08	0.053622169	-0.66054237
22.0	1.3590626e-08	0.055317994	-0.70235516
23.0	1.3746712e-08	0.056992737	-0.74222706
24.0	1.3913199e-08	0.058645853	-0.78033616
25.0	1.4089358e-08	0.060277317	-0.81683806
26.0	1.4274657e-08	0.061887679	-0.85186767
27.0	1.4468487e-08	0.063477767	-0.88554051
28.0	1.4670364e-08	0.065048564	-0.91795741
29.0	1.4879849e-08	0.066601113	-0.94920862
30.0	1.5096721e-08	0.068136289	-0.97937503
31.0	1.5320665e-08	0.069654712	-1.0085291
32.0	1.5551416e-08	0.07115687	-1.0367367
33.0	1.5788823e-08	0.072643237	-1.0640586
34.0	1.6032656e-08	0.07411422	-1.0905498
35.0	1.6282795e-08	0.075570173	-1.1162602
36.0	1.6539054e-08	0.077011472	-1.1412349
37.0	1.6801379e-08	0.078438566	-1.1655158
38.0	1.7069617e-08	0.079851913	-1.1891412
39.0	1.7343711e-08	0.081251919	-1.212146
40.0	1.7623515e-08	0.082638963	-1.234562
41.0	1.7909019e-08	0.084013438	-1.2564189
42.0	1.8200118e-08	0.085375729	-1.2777442
43.0	1.8496825e-08	0.086726176	-1.2985637
44.0	1.8799062e-08	0.088065063	-1.3189007
45.0	1.9106884e-08	0.089392667	-1.3387776
46.0	1.9420214e-08	0.090709279	-1.358215
47.0	1.9739081e-08	0.092015183	-1.3772326
48.0	2.0063391e-08	0.093310633	-1.3958481
49.0	2.0393186e-08	0.094595855	-1.4140784
50.0	2.072838e-08	0.095871081	-1.431939
55.0	2.2486027e-08	0.10210545	-1.5161888
60.0	2.4381427e-08	0.10812197	-1.5930968
65.0	2.6416714e-08	0.11394218	-1.6638534
70.0	2.8595476e-08	0.11958415	-1.7293723
75.0	3.0922059e-08	0.12506333	-1.7903835
80.0	3.3401303e-08	0.13039297	-1.8474686
85.0	3.6038247e-08	0.13558455	-1.9010977
90.0	3.8838936e-08	0.14064809	-1.9516797
95.0	4.1809029e-08	0.14559241	-1.9995271
100.0	4.495475e-08	0.15042535	-2.0449253
110.0	5.1800264e-08	0.1597843	-2.1293025
