# Supplementary material for: Quantum Calculation of the Collision-Induced Line-Shape Effects in Antiprotonic Helium and the New Accurate Ab Initio p̅He+ –He Potential Energy Surface
Source: J Chem Theory Comput. 2025 Dec 28;22(1):488–501. doi: 10.1021/acs.jctc.5c01636 (PMC12805563; doi:10.1021/acs.jctc.5c01636)
Supplement: Supplementary file 3 [file ct5c01636_si_003.zip › supplementary_material/generalized_cross_sections/0-2_P31.csv]

Ekin	Inelastic contribution to PBXS	PBXS	PSXS
0.001	9.3368153e-05	1046.2681	-6979.9567
0.002	5.5794574e-05	706.37754	-4039.9779
0.003	3.9539196e-05	510.11416	-2800.1006
0.004	3.0285812e-05	386.09307	-2109.827
0.005	2.4302071e-05	302.56812	-1671.5531
0.006	2.0126257e-05	243.571	-1370.2655
0.007	1.7057845e-05	200.3236	-1151.6284
0.008	1.4716676e-05	167.66331	-986.55854
0.009	1.2878053e-05	142.3878	-858.08314
0.01	1.140056e-05	122.42291	-755.64238
0.02	4.8595075e-06	40.911343	-312.37597
0.03	2.8598448e-06	20.131234	-181.29155
0.04	1.9474031e-06	11.88578	-122.60902
0.05	1.4426967e-06	7.8072141	-90.628182
0.06	1.1295144e-06	5.501552	-71.045473
0.07	9.1967538e-07	4.0756733	-58.090879
0.08	7.7114027e-07	3.1351614	-49.036243
0.09	6.6157273e-07	2.4840541	-42.44175
0.1	5.7811512e-07	2.0160973	-37.48336
0.11	5.1289427e-07	1.6696481	-33.659083
0.12	4.6084603e-07	1.4069608	-30.647555
0.13	4.185795e-07	1.2038784	-28.234549
0.14	3.8374701e-07	1.0443589	-26.272377
0.15	3.546765e-07	0.91740983	-24.656289
0.16	3.3014789e-07	0.81529203	-23.310162
0.17	3.0925195e-07	0.73242642	-22.177503
0.18	2.9129855e-07	0.66470604	-21.215615
0.19	2.7575527e-07	0.60905063	-20.391704
0.2	2.6220542e-07	0.56311076	-19.680225
0.21	2.5031861e-07	0.52506685	-19.061028
0.22	2.3982988e-07	0.49349002	-18.518046
0.23	2.3052449e-07	0.4672438	-18.038339
0.24	2.2222678e-07	0.44541379	-17.611395
0.25	2.1479182e-07	0.42725642	-17.228615
0.26	2.0809911e-07	0.41216124	-16.882911
0.27	2.0204777e-07	0.39962275	-16.568416
0.28	1.9655282e-07	0.38921909	-16.280241
0.29	1.9154225e-07	0.38059592	-16.014305
0.3	1.8695474e-07	0.37345382	-15.767182
0.31	1.827378e-07	0.36753864	-15.535995
0.32	1.7884637e-07	0.36263379	-15.31832
0.33	1.7524156e-07	0.35855417	-15.112114
0.34	1.7188974e-07	0.35514135	-14.915652
0.35	1.6876172e-07	0.35225956	-14.72748
0.36	1.6583211e-07	0.34979251	-14.546375
0.37	1.6307875e-07	0.3476407	-14.371304
0.38	1.604823e-07	0.34571921	-14.201403
0.39	1.5802581e-07	0.3439558	-14.035946
0.4	1.5569444e-07	0.34228935	-13.874332
0.41	1.5347514e-07	0.34066845	-13.716057
0.42	1.5135648e-07	0.33905022	-13.56071
0.43	1.4932837e-07	0.33739929	-13.407951
0.44	1.4738195e-07	0.33568687	-13.257506
0.45	1.455094e-07	0.33388995	-13.109154
0.46	1.4370384e-07	0.33199055	-12.962721
0.47	1.4195921e-07	0.32997515	-12.818071
0.48	1.4027016e-07	0.32783403	-12.675102
0.49	1.3863197e-07	0.32556084	-12.533736
0.5	1.3704047e-07	0.32315208	-12.393922
0.51	1.3549199e-07	0.3206067	-12.255624
0.52	1.339833e-07	0.31792578	-12.118824
0.53	1.3251151e-07	0.31511212	-11.983514
0.54	1.3107412e-07	0.31216999	-11.849698
0.55	1.2966889e-07	0.30910489	-11.717385
0.56	1.2829385e-07	0.30592327	-11.586593
0.57	1.2694725e-07	0.30263232	-11.45734
0.58	1.2562756e-07	0.29923985	-11.329651
0.59	1.2433341e-07	0.29575406	-11.20355
0.6	1.2306359e-07	0.29218346	-11.079062
0.61	1.2181704e-07	0.28853669	-10.956214
0.62	1.2059281e-07	0.28482246	-10.83503
0.63	1.1939004e-07	0.28104945	-10.715533
0.64	1.1820798e-07	0.27722623	-10.597745
0.65	1.1704596e-07	0.2733612	-10.481688
0.66	1.1590338e-07	0.26946253	-10.367379
0.67	1.1477969e-07	0.26553814	-10.254833
0.68	1.1367441e-07	0.26159563	-10.144065
0.69	1.1258708e-07	0.25764229	-10.035084
0.7	1.1151732e-07	0.25368506	-9.9279006
0.71	1.1046474e-07	0.24973053	-9.822519
0.72	1.09429e-07	0.2457849	-9.7189431
0.73	1.0840998e-07	0.24185402	-9.6171739
0.74	1.0740702e-07	0.23794336	-9.5172099
0.75	1.0642003e-07	0.23405802	-9.4190476
0.76	1.0544875e-07	0.23020272	-9.3226811
0.77	1.0449294e-07	0.22638186	-9.2281024
0.78	1.0355236e-07	0.22259945	-9.1353019
0.79	1.026268e-07	0.21885918	-9.0442677
0.8	1.0171604e-07	0.21516442	-8.9549865
0.81	1.0081987e-07	0.21151822	-8.8674432
0.82	9.9938092e-08	0.20792332	-8.7816214
0.83	9.9070509e-08	0.20438218	-8.697503
0.84	9.8216928e-08	0.200897	-8.6150691
0.85	9.7377161e-08	0.19746969	-8.5342993
0.86	9.655102e-08	0.19410194	-8.4551722
0.87	9.5738322e-08	0.1907952	-8.3776655
0.88	9.4938883e-08	0.1875507	-8.3017561
0.89	9.4152523e-08	0.18436947	-8.2274201
0.9	9.3379062e-08	0.18125234	-8.1546329
0.91	9.2618321e-08	0.17819996	-8.0833693
0.92	9.1870124e-08	0.17521283	-8.0136038
0.93	9.1134292e-08	0.17229126	-7.9453102
0.94	9.0410661e-08	0.16943546	-7.8784622
0.95	8.9699034e-08	0.16664546	-7.813033
0.96	8.8999246e-08	0.1639212	-7.7489958
0.97	8.8311123e-08	0.16126248	-7.6863234
0.98	8.7634493e-08	0.15866903	-7.6249888
0.99	8.6969181e-08	0.15614044	-7.5649646
1.0	8.6315017e-08	0.15367624	-7.5062236
1.1	8.0349222e-08	0.13242184	-6.9834757
1.2	7.5316391e-08	0.11667244	-6.5603798
1.3	7.1065148e-08	0.10535428	-6.2140113
1.4	6.7461775e-08	0.09740554	-5.9254474
1.5	6.4391334e-08	0.091891177	-5.6797279
1.6	6.1756902e-08	0.08804052	-5.465404
1.7	5.9477867e-08	0.085248978	-5.2739613
1.8	5.7487911e-08	0.083064071	-5.0992456
1.9	5.573299e-08	0.081165144	-4.9369486
2.0	5.4169548e-08	0.079340974	-4.7841644
2.1	5.2762479e-08	0.077467383	-4.6390206
2.2	5.1484148e-08	0.075486077	-4.5003773
2.3	5.0312723e-08	0.07338568	-4.3675894
2.4	4.9231102e-08	0.071185565	-4.2403251
2.5	4.8225971e-08	0.068922835	-4.1184325
2.6	4.7286973e-08	0.066642442	-4.0018473
2.7	4.6406043e-08	0.064390149	-3.8905312
2.8	4.5576877e-08	0.06220793	-3.7844346
2.9	4.4794498e-08	0.060131257	-3.6834761
3.0	4.405493e-08	0.058187827	-3.5875344
3.1	4.3354933e-08	0.056397283	-3.4964458
3.2	4.269181e-08	0.054771595	-3.4100097
3.3	4.206332e-08	0.053315859	-3.3279939
3.4	4.146731e-08	0.052029315	-3.2501429
3.5	4.0902027e-08	0.050906442	-3.1761861
3.6	4.0365807e-08	0.049938064	-3.1058454
3.7	3.9857079e-08	0.049112374	-3.0388424
3.8	3.9374373e-08	0.048415862	-2.9749044
3.9	3.8916281e-08	0.047834105	-2.9137693
4.0	3.8481452e-08	0.047352428	-2.8551892
4.1	3.806859e-08	0.046956433	-2.7989329
4.2	3.7676448e-08	0.046632403	-2.7447876
4.3	3.7303828e-08	0.046367594	-2.6925597
4.4	3.6949579e-08	0.046150439	-2.6420747
4.5	3.6612602e-08	0.045970669	-2.5931771
4.6	3.6291903e-08	0.045819371	-2.5457297
4.7	3.5986371e-08	0.045688994	-2.499612
4.8	3.5695116e-08	0.04557331	-2.4547197
4.9	3.5417249e-08	0.045467347	-2.4109625
5.0	3.5151921e-08	0.045367293	-2.3682636
5.5	3.3987654e-08	0.044888833	-2.1686686
6.0	3.3039811e-08	0.044444495	-1.988992
7.0	3.1596312e-08	0.044187565	-1.6797407
8.0	3.0574548e-08	0.045209785	-1.4247445
9.0	2.9852996e-08	0.047127325	-1.2089511
10.0	2.9354296e-08	0.049389029	-1.0207846
11.0	2.902306e-08	0.051770081	-0.85335708
12.0	2.8819918e-08	0.054274283	-0.70278277
13.0	2.8717589e-08	0.056938545	-0.56639419
14.0	2.8696871e-08	0.059751211	-0.44195179
15.0	2.8743853e-08	0.062664824	-0.32752373
16.0	2.8848251e-08	0.065632033	-0.22152279
17.0	2.9002096e-08	0.068623476	-0.12272313
18.0	2.9199085e-08	0.071627954	-0.030192618
19.0	2.9433931e-08	0.074644454	0.056801918
20.0	2.9702299e-08	0.077673341	0.13886122
21.0	3.0000628e-08	0.080712587	0.21649902
22.0	3.0326063e-08	0.083757954	0.29016716
23.0	3.0676443e-08	0.086803982	0.36026043
24.0	3.1049858e-08	0.089845483	0.42711956
25.0	3.144472e-08	0.092878841	0.49103959
26.0	3.1859632e-08	0.095902013	0.55227528
27.0	3.2293509e-08	0.098913903	0.61104561
28.0	3.2745285e-08	0.10191401	0.66754183
29.0	3.3214112e-08	0.1049022	0.72193461
30.0	3.3699255e-08	0.10787826	0.77437656
31.0	3.4200012e-08	0.1108417	0.82500394
32.0	3.471591e-08	0.11379197	0.8739398
33.0	3.5246439e-08	0.11672863	0.92129634
34.0	3.5791208e-08	0.11965129	0.96717516
35.0	3.6349888e-08	0.12255956	1.0116677
36.0	3.6922132e-08	0.12545323	1.0548571
37.0	3.7507805e-08	0.12833226	1.0968194
38.0	3.8106612e-08	0.13119674	1.1376243
39.0	3.8718323e-08	0.13404673	1.1773353
40.0	3.9342668e-08	0.13688227	1.2160101
41.0	3.9979594e-08	0.1397035	1.2537027
42.0	4.0628934e-08	0.14251058	1.2904629
43.0	4.1290606e-08	0.14530363	1.326337
44.0	4.1964551e-08	0.14808273	1.3613676
45.0	4.2650656e-08	0.15084794	1.3955945
46.0	4.3349004e-08	0.15359941	1.4290549
47.0	4.4059485e-08	0.1563373	1.4617836
48.0	4.4782046e-08	0.15906175	1.4938126
49.0	4.5516628e-08	0.16177285	1.5251718
50.0	4.6263136e-08	0.16447076	1.5558892
55.0	5.0176054e-08	0.17776835	1.7007192
60.0	5.4391746e-08	0.19076059	1.8328675
65.0	5.8915232e-08	0.20346639	1.9544186
70.0	6.3753369e-08	0.21590347	2.0669833
75.0	6.8915435e-08	0.22808831	2.1718184
80.0	7.4411337e-08	0.240036	2.2699484
85.0	8.0251817e-08	0.25176023	2.3621836
90.0	8.6449201e-08	0.26327349	2.4492116
95.0	9.3016209e-08	0.27458716	2.5315942
100.0	9.9965693e-08	0.28571168	2.6098088
110.0	1.1506715e-07	0.30743058	2.7553095
