# Supplementary material for: Quantum Calculation of the Collision-Induced Line-Shape Effects in Antiprotonic Helium and the New Accurate Ab Initio p̅He+ –He Potential Energy Surface
Source: J Chem Theory Comput. 2025 Dec 28;22(1):488–501. doi: 10.1021/acs.jctc.5c01636 (PMC12805563; doi:10.1021/acs.jctc.5c01636)
Supplement: Supplementary file 3 [file ct5c01636_si_003.zip › supplementary_material/generalized_cross_sections/1-1_P33.csv]

Ekin	Inelastic contribution to PBXS	PBXS	PSXS
0.001	1.899222e-05	0.00029376668	3.8804702
0.002	1.17367e-05	1.5563696e-05	0.18796872
0.003	8.5118514e-06	0.00023888297	-1.4273712
0.004	6.6315251e-06	0.000690732	-2.2998856
0.005	5.3911908e-06	0.001239306	-2.8107043
0.006	4.511307e-06	0.0018185226	-3.1187812
0.007	3.8558887e-06	0.0023948275	-3.3035169
0.008	3.3500397e-06	0.0029514612	-3.40909
0.009	2.9488736e-06	0.003480581	-3.461926
0.01	2.623779e-06	0.00397915	-3.4786793
0.02	1.1492613e-06	0.0075224503	-2.9878051
0.03	6.8384571e-07	0.0095297272	-2.3534434
0.04	4.6837274e-07	0.01087941	-1.8128859
0.05	3.4817443e-07	0.011923438	-1.3610304
0.06	2.731684e-07	0.012817968	-0.97817057
0.07	2.2270789e-07	0.013639932	-0.64849295
0.08	1.868771e-07	0.01442989	-0.36059451
0.09	1.6037913e-07	0.01520992	-0.10628901
0.1	1.4015233e-07	0.015991943	0.1204008
0.11	1.2431587e-07	0.016781932	0.32393258
0.12	1.1165679e-07	0.017582208	0.50770209
0.13	1.0136114e-07	0.018392755	0.67434671
0.14	9.2864384e-08	0.01921203	0.82595199
0.15	8.5763818e-08	0.020037469	0.96419435
0.16	7.9765219e-08	0.020865829	1.0904419
0.17	7.4649081e-08	0.021693426	1.205827
0.18	7.024863e-08	0.022516306	1.3112991
0.19	6.6435091e-08	0.023330381	1.4076654
0.2	6.31076e-08	0.024131525	1.4956196
0.21	6.0186135e-08	0.024915658	1.5757656
0.22	5.7606473e-08	0.025678819	1.6486351
0.23	5.5316534e-08	0.026417217	1.7147014
0.24	5.3273686e-08	0.027127281	1.7743901
0.25	5.1442735e-08	0.0278057	1.8280881
0.26	4.97944e-08	0.028449453	1.8761501
0.27	4.8304148e-08	0.029055839	1.9189042
0.28	4.6951294e-08	0.02962249	1.9566562
0.29	4.5718293e-08	0.030147389	1.989693
0.3	4.4590191e-08	0.030628878	2.0182856
0.31	4.3554173e-08	0.031065657	2.042691
0.32	4.2599217e-08	0.031456785	2.0631539
0.33	4.1715802e-08	0.031801671	2.0799084
0.34	4.0895676e-08	0.032100065	2.0931788
0.35	4.0131663e-08	0.03235204	2.1031802
0.36	3.9417508e-08	0.032557981	2.1101197
0.37	3.8747742e-08	0.032718556	2.1141962
0.38	3.8117573e-08	0.032834701	2.1156015
0.39	3.7522797e-08	0.032907593	2.1145199
0.4	3.6959715e-08	0.032938626	2.1111282
0.41	3.642507e-08	0.032929387	2.1055973
0.42	3.5915991e-08	0.032881625	2.0980905
0.43	3.5429943e-08	0.032797233	2.0887647
0.44	3.4964684e-08	0.032678217	2.0777701
0.45	3.4518233e-08	0.032526677	2.0652502
0.46	3.4088838e-08	0.032344778	2.0513422
0.47	3.3674944e-08	0.032134735	2.0361765
0.48	3.3275177e-08	0.031898787	2.0198777
0.49	3.2888316e-08	0.031639181	2.0025636
0.5	3.2513281e-08	0.031358155	1.9843461
0.51	3.2149114e-08	0.031057922	1.9653311
0.52	3.1794962e-08	0.030740657	1.9456183
0.53	3.1450073e-08	0.030408483	1.9253019
0.54	3.1113775e-08	0.030063462	1.9044703
0.55	3.0785476e-08	0.029707587	1.8832066
0.56	3.0464647e-08	0.029342772	1.8615882
0.57	3.0150819e-08	0.02897085	1.8396879
0.58	2.9843576e-08	0.028593564	1.8175732
0.59	2.9542548e-08	0.028212565	1.7953068
0.6	2.9247407e-08	0.027829412	1.772947
0.61	2.8957858e-08	0.027445567	1.7505478
0.62	2.8673642e-08	0.027062398	1.7281587
0.63	2.8394525e-08	0.026681176	1.7058253
0.64	2.8120301e-08	0.02630308	1.6835897
0.65	2.7850783e-08	0.025929194	1.66149
0.66	2.7585806e-08	0.025560512	1.6395611
0.67	2.7325221e-08	0.025197942	1.6178346
0.68	2.7068892e-08	0.024842304	1.5963389
0.69	2.6816699e-08	0.024494338	1.5750998
0.7	2.6568533e-08	0.024154706	1.5541402
0.71	2.6324295e-08	0.023823993	1.5334805
0.72	2.6083892e-08	0.023502716	1.5131386
0.73	2.5847244e-08	0.023191322	1.4931304
0.74	2.5614273e-08	0.022890195	1.4734694
0.75	2.5384908e-08	0.022599661	1.4541675
0.76	2.5159085e-08	0.022319987	1.4352345
0.77	2.4936742e-08	0.02205139	1.4166786
0.78	2.4717823e-08	0.021794037	1.3985066
0.79	2.4502272e-08	0.02154805	1.3807235
0.8	2.4290038e-08	0.021313508	1.3633333
0.81	2.4081073e-08	0.021090454	1.3463387
0.82	2.3875329e-08	0.020878892	1.329741
0.83	2.3672762e-08	0.020678796	1.3135409
0.84	2.3473328e-08	0.020490108	1.2977377
0.85	2.3276983e-08	0.020312745	1.2823302
0.86	2.3083687e-08	0.020146598	1.2673161
0.87	2.2893399e-08	0.019991537	1.2526926
0.88	2.2706079e-08	0.01984741	1.2384562
0.89	2.2521688e-08	0.019714049	1.2246026
0.9	2.2340187e-08	0.019591269	1.2111273
0.91	2.2161654e-08	0.019478873	1.1980252
0.92	2.1985818e-08	0.019376649	1.1852906
0.93	2.1812759e-08	0.019284377	1.1729176
0.94	2.1642439e-08	0.019201825	1.1609
0.95	2.1474821e-08	0.019128754	1.1492312
0.96	2.1309868e-08	0.019064921	1.1379044
0.97	2.1147544e-08	0.019010075	1.1269125
0.98	2.0987812e-08	0.018963961	1.1162485
0.99	2.0830635e-08	0.018926321	1.1059048
1.0	2.0675978e-08	0.018896894	1.0958742
1.1	1.9260128e-08	0.018996833	1.0110951
1.2	1.8057738e-08	0.019637743	0.94926375
1.3	1.7036324e-08	0.020597325	0.90349169
1.4	1.6166496e-08	0.021699366	0.86813169
1.5	1.5422762e-08	0.022813668	0.83886925
1.6	1.4783247e-08	0.02385062	0.81259636
1.7	1.4229501e-08	0.024754438	0.78721148
1.8	1.3746138e-08	0.025496539	0.76141062
1.9	1.3320453e-08	0.026069438	0.73449605
2.0	1.2942043e-08	0.026481239	0.7062108
2.1	1.2602469e-08	0.026750734	0.67660084
2.2	1.2294937e-08	0.026903143	0.64590334
2.3	1.2014085e-08	0.026966551	0.61446013
2.4	1.1755483e-08	0.026969128	0.58265256
2.5	1.1515801e-08	0.02693708	0.5508568
2.6	1.1292408e-08	0.026893336	0.51941432
2.7	1.1083123e-08	0.026856833	0.48861537
2.8	1.0886339e-08	0.026842281	0.45869153
2.9	1.0700752e-08	0.026860289	0.42981481
3.0	1.0525323e-08	0.026917711	0.40210085
3.1	1.0359214e-08	0.027018137	0.37561489
3.2	1.0201736e-08	0.027162441	0.35037871
3.3	1.0052313e-08	0.02734933	0.32637833
3.4	9.9104512e-09	0.027575877	0.3035716
3.5	9.7757155e-09	0.027837998	0.28189522
3.6	9.6477161e-09	0.028130866	0.26127126
3.7	9.5261441e-09	0.028449267	0.24161269
3.8	9.4105686e-09	0.028787886	0.22282813
3.9	9.3007245e-09	0.029141532	0.20482571
4.0	9.196347e-09	0.029505309	0.18751598
4.1	9.097081e-09	0.029874734	0.17081424
4.2	9.002686e-09	0.030245822	0.154642
4.3	8.9128972e-09	0.030615127	0.13892805
4.4	8.8274599e-09	0.030979762	0.12360903
4.5	8.7461291e-09	0.031337395	0.10862955
4.6	8.6686698e-09	0.031686231	0.093942169
4.7	8.5948569e-09	0.032024978	0.079507015
4.8	8.5244757e-09	0.032352805	0.065291391
4.9	8.4573217e-09	0.0326693	0.05126911
5.0	8.3932438e-09	0.03297441	0.037419911
5.5	8.1121435e-09	0.03434621	-0.029615328
6.0	7.8838188e-09	0.035545218	-0.09316567
7.0	7.5370403e-09	0.037874815	-0.20841763
8.0	7.2909701e-09	0.040404719	-0.30747512
9.0	7.1158741e-09	0.043015688	-0.39379612
10.0	6.9939892e-09	0.045525398	-0.4713687
11.0	6.9124088e-09	0.047897664	-0.54251085
12.0	6.8616884e-09	0.050183646	-0.60819605
13.0	6.8350743e-09	0.052433343	-0.66895048
14.0	6.8280376e-09	0.05466258	-0.725312
15.0	6.8372029e-09	0.056862871	-0.7778714
16.0	6.8601189e-09	0.059021747	-0.82718914
17.0	6.8948244e-09	0.061133109	-0.87371629
18.0	6.9399013e-09	0.063198572	-0.91778737
19.0	6.9940445e-09	0.065224211	-0.95965357
20.0	7.0561883e-09	0.06721608	-0.99951305
21.0	7.1255255e-09	0.069178203	-1.0375369
22.0	7.2013948e-09	0.071112632	-1.0738837
23.0	7.2832302e-09	0.073019892	-1.1086992
24.0	7.3705509e-09	0.074899907	-1.1421138
25.0	7.4630275e-09	0.076752934	-1.1742444
26.0	7.5603505e-09	0.078579748	-1.205193
27.0	7.6622037e-09	0.080381403	-1.2350472
28.0	7.768297e-09	0.082159164	-1.2638832
29.0	7.8784703e-09	0.08391441	-1.2917694
30.0	7.9925746e-09	0.085648358	-1.3187671
31.0	8.1104415e-09	0.087361929	-1.3449313
32.0	8.2318801e-09	0.089055885	-1.3703125
33.0	8.3569171e-09	0.090730912	-1.3949575
34.0	8.4853844e-09	0.092387607	-1.4189094
35.0	8.6171477e-09	0.094026452	-1.4422072
36.0	8.7521766e-09	0.095647944	-1.4648868
37.0	8.8904282e-09	0.097252645	-1.4869816
38.0	9.0318227e-09	0.098841119	-1.5085222
39.0	9.1762765e-09	0.10041388	-1.5295364
40.0	9.3238052e-09	0.1019714	-1.5500492
41.0	9.4743993e-09	0.10351418	-1.5700847
42.0	9.6279993e-09	0.10504271	-1.589665
43.0	9.7845352e-09	0.10655743	-1.6088111
44.0	9.9440375e-09	0.10805869	-1.627542
45.0	1.0106514e-08	0.10954686	-1.6458758
46.0	1.0271871e-08	0.11102229	-1.6638293
47.0	1.0440194e-08	0.11248534	-1.6814185
48.0	1.0611394e-08	0.11393631	-1.6986584
49.0	1.0785537e-08	0.11537549	-1.7155628
50.0	1.0962532e-08	0.11680316	-1.7321446
55.0	1.1891301e-08	0.12377862	-1.8106267
60.0	1.2893421e-08	0.13050482	-1.8826392
65.0	1.3970155e-08	0.13700752	-1.9491761
70.0	1.5123687e-08	0.14330812	-2.0110292
75.0	1.635617e-08	0.14942469	-2.0688194
80.0	1.7670563e-08	0.1553727	-2.1230579
85.0	1.9069733e-08	0.16116547	-2.1741598
90.0	2.0556667e-08	0.16681456	-2.2224649
95.0	2.2134933e-08	0.17233012	-2.2682734
100.0	2.3807927e-08	0.17772112	-2.3118347
110.0	2.7452835e-08	0.18816049	-2.3930003
120.0	3.1522715e-08	0.19818694	-2.4673534
130.0	3.605097e-08	0.20784465	-2.5359493
140.0	4.1072463e-08	0.21717023	-2.5996138
150.0	4.6625193e-08	0.22619438	-2.6590135
160.0	5.274903e-08	0.23494323	-2.714633
170.0	5.9485349e-08	0.2434392	-2.7669689
180.0	6.6877798e-08	0.25170173	-2.8163903
190.0	7.4973371e-08	0.25974786	-2.8631232
200.0	8.3820495e-08	0.26759256	-2.9075212
250.0	1.4120481e-07	0.30421315	-3.1007308
300.0	2.261693e-07	0.33730797	-3.2583509
350.0	3.4796383e-07	0.36765345	-3.3910822
400.0	5.1806662e-07	0.39577261	-3.5054535
450.0	7.5059912e-07	0.42203876	-3.6056516
500.0	1.0628486e-06	0.44673002	-3.6946076
600.0	2.0152487e-06	0.4922005	-3.8466997
700.0	3.603132e-06	0.53343129	-3.9730143
800.0	6.1580601e-06	0.57126141	-4.080394
900.0	1.0156534e-05	0.60628996	-4.1733162
1000.0	1.6275642e-05	0.6389634	-4.2548255
1100.0	2.546474e-05	0.66962479	-4.3271468
1200.0	3.9032482e-05	0.69854392	-4.3918923
1300.0	5.8757305e-05	0.72593528	-4.4503026
1400.0	8.7005398e-05	0.75197033	-4.5033246
1500.0	0.0001268708	0.7767859	-4.551713
