# Supplementary material for: Quantum Calculation of the Collision-Induced Line-Shape Effects in Antiprotonic Helium and the New Accurate Ab Initio p̅He+ –He Potential Energy Surface
Source: J Chem Theory Comput. 2025 Dec 28;22(1):488–501. doi: 10.1021/acs.jctc.5c01636 (PMC12805563; doi:10.1021/acs.jctc.5c01636)
Supplement: Supplementary file 3 [file ct5c01636_si_003.zip › supplementary_material/generalized_cross_sections/2-4_P36.csv]

Ekin	Inelastic contribution to PBXS	PBXS	PSXS
0.001	5.4782976e-05	1012.8389	6875.4743
0.002	3.8143147e-05	965.0863	4703.2568
0.003	3.0697697e-05	921.31079	3721.4943
0.004	2.6228738e-05	881.03951	3128.2579
0.005	2.3164994e-05	843.8716	2719.7992
0.006	2.0897185e-05	809.46504	2416.6909
0.007	1.9132365e-05	777.52627	2180.5421
0.008	1.7709652e-05	747.80185	1990.1605
0.009	1.6532258e-05	720.07189	1832.7334
0.01	1.5537937e-05	694.14463	1699.9822
0.02	1.0244563e-05	505.13388	1002.3641
0.03	8.030257e-06	391.43192	720.88934
0.04	6.8030732e-06	316.06889	569.49016
0.05	6.0346587e-06	262.86006	476.19398
0.06	5.5226949e-06	223.61305	413.9283
0.07	5.1714534e-06	193.74693	370.18709
0.08	4.9291569e-06	170.50754	338.38927
0.09	4.7649984e-06	152.1453	314.73725
0.1	4.6592307e-06	137.49959	296.88053
0.11	4.5983697e-06	125.77289	283.27975
0.12	4.5726627e-06	116.40033	272.87756
0.13	4.5746598e-06	108.97052	264.9166
0.14	4.5983672e-06	103.1753	258.83352
0.15	4.6387286e-06	98.776616	254.1947
0.16	4.691306e-06	95.583983	250.65624
0.17	4.7519865e-06	93.438744	247.93842
0.18	4.8172798e-06	92.203037	245.80954
0.19	4.8836793e-06	91.752113	244.07556
0.2	4.9480549e-06	91.969216	242.57376
0.21	5.0075848e-06	92.742506	241.16878
0.22	5.0597991e-06	93.963632	239.75023
0.23	5.1026275e-06	95.527595	238.23101
0.24	5.134439e-06	97.333576	236.54596
0.25	5.1540676e-06	99.286372	234.65027
0.26	5.1608172e-06	101.2981	232.51768
0.27	5.1544439e-06	103.28988	230.13822
0.28	5.1351174e-06	105.1932	227.51566
0.29	5.1033653e-06	106.95084	224.66473
0.3	5.0600053e-06	108.51728	221.6083
0.31	5.0060722e-06	109.85852	218.37472
0.32	4.9427457e-06	110.95141	214.99531
0.33	4.8712825e-06	111.78268	211.50236
0.34	4.7929588e-06	112.34762	207.92747
0.35	4.7090223e-06	112.64869	204.30031
0.36	4.6206566e-06	112.69409	200.64782
0.37	4.5289553e-06	112.49642	196.9937
0.38	4.4349073e-06	112.07142	193.35826
0.39	4.3393887e-06	111.43693	189.75843
0.4	4.2431624e-06	110.61192	186.20791
0.41	4.146881e-06	109.61585	182.7175
0.42	4.0510944e-06	108.46803	179.29537
0.43	3.9562578e-06	107.18721	175.94746
0.44	3.8627421e-06	105.79131	172.67782
0.45	3.7708436e-06	104.29717	169.48891
0.46	3.680794e-06	102.72044	166.38193
0.47	3.5927693e-06	101.07555	163.35706
0.48	3.5068989e-06	99.375625	160.41371
0.49	3.4232725e-06	97.632596	157.55068
0.5	3.3419471e-06	95.857175	154.76637
0.51	3.262953e-06	94.058948	152.05883
0.52	3.1862983e-06	92.24644	149.42594
0.53	3.1119737e-06	90.427191	146.86547
0.54	3.0399558e-06	88.607834	144.3751
0.55	2.97021e-06	86.794176	141.95254
0.56	2.9026933e-06	84.99127	139.59548
0.57	2.8373562e-06	83.203485	137.30172
0.58	2.7741443e-06	81.434578	135.06908
0.59	2.7130002e-06	79.687753	132.89548
0.6	2.6538637e-06	77.96572	130.77893
0.61	2.5966738e-06	76.270746	128.71752
0.62	2.5413686e-06	74.604706	126.70945
0.63	2.4878863e-06	72.969128	124.75297
0.64	2.4361654e-06	71.365227	122.84645
0.65	2.3861456e-06	69.79395	120.98833
0.66	2.3377672e-06	68.255999	119.17711
0.67	2.2909721e-06	66.751867	117.41138
0.68	2.2457037e-06	65.281862	115.6898
0.69	2.2019069e-06	63.84613	114.01107
0.7	2.1595283e-06	62.444678	112.37397
0.71	2.118516e-06	61.077388	110.77731
0.72	2.0788202e-06	59.744042	109.21998
0.73	2.0403925e-06	58.444328	107.70089
0.74	2.0031863e-06	57.17786	106.219
0.75	1.9671569e-06	55.944186	104.77331
0.76	1.932261e-06	54.7428	103.36286
0.77	1.8984573e-06	53.573152	101.98672
0.78	1.8657056e-06	52.434653	100.64398
0.79	1.8339677e-06	51.326687	99.333781
0.8	1.8032067e-06	50.248613	98.05528
0.81	1.7733872e-06	49.199773	96.807661
0.82	1.7444752e-06	48.179498	95.590132
0.83	1.716438e-06	47.187107	94.401926
0.84	1.6892444e-06	46.221918	93.242296
0.85	1.6628642e-06	45.283245	92.110518
0.86	1.6372687e-06	44.370405	91.005888
0.87	1.61243e-06	43.482718	89.927719
0.88	1.5883217e-06	42.61951	88.875344
0.89	1.5649181e-06	41.780116	87.848113
0.9	1.5421948e-06	40.963877	86.845394
0.91	1.5201283e-06	40.170148	85.86657
0.92	1.498696e-06	39.398294	84.911041
0.93	1.4778762e-06	38.64769	83.978222
0.94	1.4576481e-06	37.917728	83.067541
0.95	1.4379917e-06	37.207811	82.178445
0.96	1.4188878e-06	36.517357	81.310389
0.97	1.4003179e-06	35.845796	80.462847
0.98	1.3822643e-06	35.192575	79.635303
0.99	1.36471e-06	34.557155	78.827254
1.0	1.3476385e-06	33.939011	78.038211
1.1	1.200294e-06	28.602426	71.09367
1.2	1.0871492e-06	24.517827	65.592383
1.3	9.9918469e-07	21.367079	61.207495
1.4	9.2999918e-07	18.920399	57.683398
1.5	8.749094e-07	17.010331	54.819345
1.6	8.3043831e-07	15.512497	52.457235
1.7	7.9392553e-07	14.332331	50.472729
1.8	7.6333952e-07	13.396338	48.768785
1.9	7.3712608e-07	12.646498	47.27078
2.0	7.1410834e-07	12.036725	45.92258
2.1	6.9341145e-07	11.530566	44.683157
2.2	6.744014e-07	11.099575	43.52357
2.3	6.5663319e-07	10.722026	42.424265
2.4	6.3980632e-07	10.381776	41.372713
2.5	6.2372734e-07	10.067237	40.361433
2.6	6.0828145e-07	9.7704171	39.386396
2.7	5.9339914e-07	9.4860881	38.445804
2.8	5.790467e-07	9.2110601	37.539182
2.9	5.6522323e-07	8.9435923	36.666742
3.0	5.5192357e-07	8.6829251	35.828952
3.1	5.3915206e-07	8.4289243	35.026264
3.2	5.2691342e-07	8.1818196	34.258955
3.3	5.1521032e-07	7.9420205	33.527042
3.4	5.0404215e-07	7.7099924	32.830253
3.5	4.9340456e-07	7.4861775	32.168037
3.6	4.8328952e-07	7.2709491	31.539587
3.7	4.7368557e-07	7.0645876	30.943873
3.8	4.6457836e-07	6.8672731	30.37969
3.9	4.5595111e-07	6.6790862	29.845689
4.0	4.4778688e-07	6.5000154	29.340424
4.1	4.4005902e-07	6.3299666	28.86238
4.2	4.3275444e-07	6.1687743	28.410002
4.3	4.2584834e-07	6.0162128	27.981726
4.4	4.193188e-07	5.8720067	27.575998
4.5	4.1314391e-07	5.735841	27.191289
4.6	4.0730204e-07	5.6073699	26.826113
4.7	4.0177196e-07	5.4862252	26.479042
4.8	3.9653312e-07	5.3720236	26.148709
4.9	3.9156567e-07	5.2643731	25.833819
5.0	3.8685065e-07	5.1628785	25.533155
5.5	3.6646464e-07	4.7342717	24.206245
6.0	3.501141e-07	4.4053307	23.098039
7.0	3.2490239e-07	3.9199789	21.291829
8.0	3.0590202e-07	3.5556268	19.856697
9.0	2.9120683e-07	3.2642573	18.704132
10.0	2.7986239e-07	3.0309298	17.773915
11.0	2.7112849e-07	2.8450828	17.010658
12.0	2.643736e-07	2.6957005	16.369378
13.0	2.5911236e-07	2.572945	15.818689
14.0	2.5499499e-07	2.4695095	15.338494
15.0	2.5178884e-07	2.3806062	14.915816
16.0	2.4933408e-07	2.3032693	14.541493
17.0	2.4751863e-07	2.2355703	14.208247
18.0	2.4625012e-07	2.1760944	13.90992
19.0	2.45455e-07	2.1236723	13.641255
20.0	2.4507318e-07	2.0772747	13.397837
21.0	2.4505126e-07	2.0359983	13.17605
22.0	2.4534635e-07	1.9990754	12.972984
23.0	2.4591994e-07	1.9658695	12.786289
24.0	2.4674513e-07	1.9358651	12.614051
25.0	2.4779661e-07	1.9086507	12.454676
26.0	2.4905467e-07	1.8838944	12.306811
27.0	2.5050028e-07	1.8613218	12.169279
28.0	2.5212172e-07	1.8407019	12.04105
29.0	2.5390547e-07	1.8218362	11.921217
30.0	2.5583964e-07	1.8045499	11.808981
31.0	2.579165e-07	1.7886868	11.703636
32.0	2.601268e-07	1.7741092	11.604562
33.0	2.624633e-07	1.7606948	11.511216
34.0	2.6491835e-07	1.7483352	11.423117
35.0	2.674886e-07	1.7369342	11.339839
36.0	2.7016806e-07	1.7264075	11.261003
37.0	2.7295236e-07	1.716681	11.186274
38.0	2.7583636e-07	1.7076893	11.115347
39.0	2.7881877e-07	1.6993735	11.047946
40.0	2.81896e-07	1.6916814	10.983822
41.0	2.8506383e-07	1.6845663	10.922749
42.0	2.8832261e-07	1.6779862	10.864521
43.0	2.9166829e-07	1.6719026	10.808952
44.0	2.9510029e-07	1.6662801	10.755869
45.0	2.9861502e-07	1.6610868	10.705115
46.0	3.0221386e-07	1.6562938	10.656544
47.0	3.0589417e-07	1.6518744	10.610026
48.0	3.0965229e-07	1.6478038	10.565436
49.0	3.1349218e-07	1.6440595	10.522662
50.0	3.174106e-07	1.6406207	10.481602
55.0	3.3815601e-07	1.6273994	10.298906
60.0	3.6079103e-07	1.6195232	10.147281
65.0	3.8531089e-07	1.6156917	10.019874
70.0	4.1172725e-07	1.6149815	9.9116868
75.0	4.4008404e-07	1.6167202	9.8189934
80.0	4.7043548e-07	1.6204085	9.7390474
85.0	5.0284311e-07	1.6256676	9.6696175
90.0	5.3740488e-07	1.6322055	9.609045
95.0	5.7420092e-07	1.6397933	9.5559371
100.0	6.1333603e-07	1.6482496	9.5091815
110.0	6.990357e-07	1.6672145	9.431362
