# Supplementary material for: Quantum Calculation of the Collision-Induced Line-Shape Effects in Antiprotonic Helium and the New Accurate Ab Initio p̅He+ –He Potential Energy Surface
Source: J Chem Theory Comput. 2025 Dec 28;22(1):488–501. doi: 10.1021/acs.jctc.5c01636 (PMC12805563; doi:10.1021/acs.jctc.5c01636)
Supplement: Supplementary file 3 [file ct5c01636_si_003.zip › supplementary_material/generalized_cross_sections/2-4_P34.csv]

Ekin	Inelastic contribution to PBXS	PBXS	PSXS
0.001	0.000121017	44621.039	-11532.95
0.002	6.6901546e-05	23797.059	-315.85003
0.003	4.7225796e-05	15614.53	1989.9892
0.004	3.6738978e-05	11303.745	2600.3164
0.005	3.0107347e-05	8674.1805	2712.5807
0.006	2.5488904e-05	6920.8546	2651.0797
0.007	2.2068008e-05	5679.3175	2526.9329
0.008	1.9423646e-05	4761.0549	2383.4714
0.009	1.7314566e-05	4059.0401	2238.7264
0.01	1.5591646e-05	3508.169	2100.2591
0.02	7.4359759e-06	1249.7827	1194.9286
0.03	4.6324164e-06	647.76887	787.82851
0.04	3.2634445e-06	398.46416	570.93113
0.05	2.4729375e-06	270.8693	440.11116
0.06	1.9678306e-06	196.67405	354.31125
0.07	1.6222784e-06	149.65235	294.58308
0.08	1.3739344e-06	117.94094	251.11954
0.09	1.1886796e-06	95.524741	218.39244
0.1	1.046408e-06	79.084736	193.07369
0.11	9.3457058e-07	66.665759	173.05232
0.12	8.4496638e-07	57.054306	156.93126
0.13	7.720298e-07	49.464326	143.75273
0.14	7.1186249e-07	43.36817	132.84027
0.15	6.6165948e-07	38.400781	123.70378
0.16	6.1935524e-07	34.302937	115.9803
0.17	5.8339772e-07	30.886362	109.39572
0.18	5.5259974e-07	28.011556	103.73953
0.19	5.2603881e-07	25.573314	98.847562
0.2	5.0298794e-07	23.491029	94.590072
0.22	4.6520742e-07	20.157014	87.583108
0.23	4.496275e-07	18.816611	84.681073
0.24	4.3581283e-07	17.649133	82.100613
0.25	4.2350256e-07	16.628769	79.794769
0.26	4.1247861e-07	15.734291	77.724254
0.27	4.0255749e-07	14.948091	75.855991
0.28	3.935839e-07	14.255436	74.161969
0.29	3.8542574e-07	13.643903	72.618358
0.3	3.7797016e-07	13.10294	71.204793
0.31	3.7112044e-07	12.623523	69.903811
0.32	3.6479339e-07	12.197889	68.700389
0.33	3.5891734e-07	11.819321	67.581574
0.34	3.5343042e-07	11.481979	66.536179
0.35	3.4827918e-07	11.180761	65.554523
0.36	3.4341739e-07	10.911196	64.628228
0.37	3.3880511e-07	10.669352	63.750038
0.38	3.3440784e-07	10.45176	62.913669
0.39	3.3019581e-07	10.255358	62.113682
0.4	3.2614337e-07	10.077436	61.345377
0.41	3.222285e-07	9.9155927	60.604695
0.42	3.1843231e-07	9.7677025	59.888138
0.43	3.1473867e-07	9.6318821	59.192698
0.44	3.1113388e-07	9.5064646	58.515799
0.45	3.0760633e-07	9.3899762	57.855237
0.46	3.0414625e-07	9.2811159	57.209135
0.47	3.0074548e-07	9.1787376	56.575903
0.48	2.9739722e-07	9.0818339	55.954199
0.49	2.9409592e-07	8.9895225	55.342898
0.5	2.9083703e-07	8.9010327	54.74106
0.51	2.8761692e-07	8.8156944	54.147909
0.52	2.8443271e-07	8.7329276	53.562809
0.53	2.8128218e-07	8.6522327	52.98524
0.54	2.7816366e-07	8.5731822	52.41479
0.55	2.7507595e-07	8.4954126	51.851129
0.56	2.7201822e-07	8.4186177	51.294004
0.57	2.6898999e-07	8.3425418	50.743223
0.58	2.65991e-07	8.2669738	50.198644
0.59	2.6302124e-07	8.1917422	49.660171
0.6	2.6008084e-07	8.1167099	49.127739
0.61	2.5717006e-07	8.0417703	48.601314
0.62	2.5428927e-07	7.9668427	48.080883
0.63	2.514389e-07	7.8918693	47.566451
0.64	2.4861941e-07	7.8168118	47.058034
0.65	2.4583131e-07	7.7416486	46.55566
0.66	2.430751e-07	7.6663721	46.059363
0.67	2.4035127e-07	7.5909867	45.569178
0.68	2.3766032e-07	7.5155065	45.085145
0.69	2.350027e-07	7.4399537	44.607302
0.7	2.3237883e-07	7.364357	44.135685
0.71	2.2978911e-07	7.2887501	43.670328
0.72	2.2723388e-07	7.2131708	43.211263
0.73	2.2471345e-07	7.1376596	42.758513
0.74	2.2222808e-07	7.062259	42.312101
0.75	2.1977797e-07	6.9870128	41.872041
0.76	2.1736331e-07	6.9119651	41.438343
0.77	2.149842e-07	6.8371603	41.011013
0.78	2.1264072e-07	6.762642	40.590048
0.79	2.103329e-07	6.6884532	40.175441
0.8	2.0806074e-07	6.6146353	39.767179
0.81	2.0582418e-07	6.5412288	39.365244
0.82	2.0362313e-07	6.468272	38.969613
0.83	2.0145747e-07	6.3958017	38.580256
0.84	1.9932703e-07	6.3238527	38.197141
0.85	1.9723162e-07	6.2524577	37.820228
0.86	1.9516686e-07	6.1816475	37.449476
0.87	1.9314087e-07	6.1114507	37.084839
0.88	1.9114915e-07	6.0418937	36.726265
0.89	1.8919141e-07	5.9730011	36.373701
0.9	1.8726733e-07	5.9047952	36.02709
0.91	1.8537657e-07	5.8372965	35.686372
0.92	1.8351875e-07	5.7705234	35.351484
0.93	1.8169352e-07	5.7044924	35.02236
0.94	1.7990048e-07	5.6392184	34.698935
0.95	1.7813922e-07	5.5747143	34.381137
0.96	1.7640934e-07	5.5109915	34.068897
0.97	1.7471041e-07	5.4480596	33.76214
0.98	1.73042e-07	5.3859269	33.460794
0.99	1.7140367e-07	5.3246002	33.164783
1.0	1.6979498e-07	5.2640849	32.87403
1.1	1.5523835e-07	4.7039327	30.238582
1.2	1.431485e-07	4.2235575	28.043291
1.3	1.3310141e-07	3.8161149	26.214165
1.4	1.2472605e-07	3.4725921	24.685589
1.5	1.1771e-07	3.1838091	23.401591
1.6	1.1179373e-07	2.9412854	22.315437
1.7	1.0676552e-07	2.7375259	21.388591
1.8	1.0245251e-07	2.5660439	20.589556
1.9	9.8714516e-08	2.4212841	19.892797
2.0	9.5438457e-08	2.2985209	19.277775
2.1	9.2533684e-08	2.1937584	18.728126
2.2	8.9926335e-08	2.1036412	18.230942
2.3	8.756306e-08	2.0253752	17.776148
2.4	8.5397537e-08	1.9566559	17.355962
2.5	8.3395226e-08	1.895603	16.964436
2.6	8.1529527e-08	1.8406993	16.597064
2.7	7.9780084e-08	1.7907353	16.250462
2.8	7.8131626e-08	1.7447582	15.922097
2.9	7.6571882e-08	1.702027	15.610079
3.0	7.5092103e-08	1.6619723	15.31299
3.1	7.3685384e-08	1.6241622	15.029753
3.2	7.2346344e-08	1.5882726	14.759529
3.3	7.1070699e-08	1.5540634	14.501643
3.4	6.9854935e-08	1.5213578	14.255528
3.5	6.8694796e-08	1.4900266	14.020686
3.6	6.7590231e-08	1.4599755	13.796656
3.7	6.6537552e-08	1.431135	13.583002
3.8	6.5534526e-08	1.4034527	13.379297
3.9	6.4579013e-08	1.3768879	13.185118
4.0	6.366894e-08	1.3514072	13.000044
4.1	6.2802275e-08	1.3269814	12.823653
4.2	6.1977207e-08	1.3035836	12.655524
4.3	6.1191383e-08	1.2811873	12.495238
4.4	6.0443053e-08	1.2597659	12.34238
4.5	5.9730309e-08	1.2392915	12.196543
4.6	5.9051282e-08	1.2197353	12.057326
4.7	5.8404147e-08	1.2010668	11.92434
4.8	5.7786097e-08	1.1832542	11.797208
4.9	5.7197502e-08	1.1662648	11.675567
5.0	5.6635662e-08	1.1500645	11.55907
5.5	5.4175059e-08	1.0796835	11.042834
6.0	5.21783e-08	1.023874	10.61335
7.0	4.9119451e-08	0.9414619	9.9273517
8.0	4.6877228e-08	0.8821035	9.3950691
9.0	4.5189878e-08	0.83621529	8.9712151
10.0	4.3917294e-08	0.79987465	8.6294771
11.0	4.2963694e-08	0.77103239	8.349775
12.0	4.2253589e-08	0.74808976	8.1165035
13.0	4.1732501e-08	0.72966282	7.9184148
14.0	4.1360418e-08	0.71464498	7.7478454
15.0	4.1109645e-08	0.70222953	7.5995503
16.0	4.0959051e-08	0.69186882	7.4697527
17.0	4.0894036e-08	0.68319061	7.3555136
18.0	4.0902723e-08	0.67592744	7.2544256
19.0	4.0975985e-08	0.66987215	7.1644904
20.0	4.1104922e-08	0.66485032	7.0840505
21.0	4.1283398e-08	0.66071093	7.0117466
22.0	4.1505971e-08	0.65732527	6.9464776
23.0	4.1767979e-08	0.6545845	6.8873463
24.0	4.2066528e-08	0.6523979	6.8336117
25.0	4.2397203e-08	0.65069196	6.7846556
26.0	4.2757868e-08	0.64940709	6.739953
27.0	4.3146608e-08	0.64849362	6.6990486
28.0	4.3561975e-08	0.64790983	6.6615458
29.0	4.4001175e-08	0.64762056	6.6270991
30.0	4.4463213e-08	0.64759505	6.5954059
31.0	4.4947135e-08	0.64780575	6.5661995
32.0	4.5452286e-08	0.64822831	6.5392461
33.0	4.5976564e-08	0.64884148	6.5143416
34.0	4.6519576e-08	0.64962626	6.4913056
35.0	4.7080922e-08	0.65056564	6.4699777
36.0	4.7660399e-08	0.65164464	6.4502159
37.0	4.8256274e-08	0.65285034	6.431894
38.0	4.8868474e-08	0.65417129	6.4148985
39.0	4.9496895e-08	0.65559715	6.3991265
40.0	5.0140979e-08	0.65711867	6.3844846
41.0	5.0800817e-08	0.65872776	6.3708886
42.0	5.1475285e-08	0.6604172	6.3582623
43.0	5.2164544e-08	0.66218033	6.3465364
44.0	5.2868365e-08	0.66401098	6.3356475
45.0	5.3586962e-08	0.66590362	6.3255382
46.0	5.4319333e-08	0.66785331	6.3161565
47.0	5.5065746e-08	0.66985554	6.3074545
48.0	5.5826067e-08	0.67190611	6.2993878
49.0	5.6600589e-08	0.67400107	6.2919151
50.0	5.7388397e-08	0.67613694	6.2849986
55.0	6.1530998e-08	0.68732804	6.2576469
60.0	6.6008852e-08	0.6991608	6.2400084
65.0	7.0822785e-08	0.71142426	6.2296598
70.0	7.5976896e-08	0.72397283	6.2248922
75.0	8.1477713e-08	0.7367041	6.2244545
80.0	8.7334876e-08	0.74954496	6.2273918
85.0	9.3559089e-08	0.76244234	6.2330254
90.0	1.001635e-07	0.77535721	6.2407891
95.0	1.0716198e-07	0.78826064	6.2502616
100.0	1.1456728e-07	0.8011312	6.2611235
110.0	1.3066527e-07	0.82671398	6.2859363
