# Supplementary material for: Quantum Calculation of the Collision-Induced Line-Shape Effects in Antiprotonic Helium and the New Accurate Ab Initio p̅He+ –He Potential Energy Surface
Source: J Chem Theory Comput. 2025 Dec 28;22(1):488–501. doi: 10.1021/acs.jctc.5c01636 (PMC12805563; doi:10.1021/acs.jctc.5c01636)
Supplement: Supplementary file 3 [file ct5c01636_si_003.zip › supplementary_material/generalized_cross_sections/1-1_P31.csv]

Ekin	Inelastic contribution to PBXS	PBXS	PSXS
0.001	9.4578853e-05	229.19777	3295.55
0.002	5.5330463e-05	159.44839	1942.1553
0.003	3.8555842e-05	117.30648	1359.9952
0.004	2.9137339e-05	89.893765	1031.237
0.005	2.3125592e-05	71.061318	820.38738
0.006	1.8979081e-05	57.566992	674.38846
0.007	1.5963625e-05	47.568212	567.87629
0.008	1.3683797e-05	39.954357	487.13927
0.009	1.1907742e-05	34.023436	424.10965
0.01	1.0490701e-05	29.314012	373.73415
0.02	4.3515685e-06	9.8480899	154.66712
0.03	2.5312404e-06	4.8252037	89.671018
0.04	1.7126503e-06	2.8293308	60.609146
0.05	1.2637559e-06	1.8439207	44.809855
0.06	9.8681105e-07	1.2887712	35.165344
0.07	8.020245e-07	0.94698544	28.80758
0.08	6.7163931e-07	0.72273846	24.380913
0.09	5.757048e-07	0.56844247	21.170306
0.1	5.0278537e-07	0.45831958	18.766836
0.11	4.4590234e-07	0.37743392	16.921613
0.12	4.0057924e-07	0.3166531	15.475456
0.13	3.6382555e-07	0.27014132	14.322363
0.14	3.3357477e-07	0.23402911	13.389338
0.15	3.0835752e-07	0.2056688	12.624667
0.16	2.8710311e-07	0.18319874	11.990817
0.17	2.6901463e-07	0.16527835	11.459973
0.18	2.5348785e-07	0.15092164	11.011141
0.19	2.4005707e-07	0.1393895	10.628224
0.2	2.283581e-07	0.13011832	10.298705
0.21	2.1810242e-07	0.12267158	10.012729
0.22	2.090588e-07	0.11670638	9.7624556
0.23	2.0103997e-07	0.11194982	9.5415859
0.24	1.9389283e-07	0.10818218	9.3450184
0.25	1.8749113e-07	0.10522466	9.1685914
0.26	1.8172999e-07	0.10293037	9.0088894
0.27	1.7652165e-07	0.10117767	8.8630949
0.28	1.7179223e-07	0.099865036	8.7288739
0.29	1.6747918e-07	0.098907304	8.6042866
0.3	1.6352925e-07	0.098232645	8.487717
0.31	1.5989695e-07	0.097780279	8.3778165
0.32	1.5654322e-07	0.09749866	8.2734593
0.33	1.534344e-07	0.09734403	8.1737054
0.34	1.5054142e-07	0.097279259	8.0777706
0.47	1.2450561e-07	0.095448767	6.9926791
0.48	1.2302053e-07	0.094910335	6.9152019
0.49	1.2157833e-07	0.09430385	6.8382879
0.5	1.2017555e-07	0.093631216	6.7619447
0.51	1.1880914e-07	0.092894882	6.6861867
0.52	1.1747642e-07	0.09209774	6.6110344
0.53	1.1617503e-07	0.091243038	6.5365119
0.54	1.1490291e-07	0.090334295	6.4626465
0.55	1.1365822e-07	0.089375232	6.3894673
0.56	1.1243936e-07	0.088369708	6.3170045
0.57	1.1124492e-07	0.087321666	6.2452886
0.58	1.100737e-07	0.086235087	6.1743498
0.59	1.089245e-07	0.085113943	6.1042177
0.6	1.077964e-07	0.083962171	6.0349208
0.61	1.0668854e-07	0.082783635	5.9664859
0.62	1.0560016e-07	0.081582103	5.8989385
0.63	1.0453059e-07	0.080361233	5.8323021
0.64	1.0347923e-07	0.079124546	5.7665981
0.65	1.0244553e-07	0.077875423	5.701846
0.66	1.0142903e-07	0.076617087	5.6380631
0.67	1.0042928e-07	0.075352604	5.5752648
0.68	9.9445892e-08	0.07408487	5.5134641
0.69	9.8478517e-08	0.072816615	5.4526719
0.7	9.7526827e-08	0.071550398	5.3928973
0.71	9.6590525e-08	0.070288609	5.3341472
0.72	9.5669333e-08	0.069033473	5.2764268
0.73	9.4762996e-08	0.067787049	5.219739
0.74	9.3871272e-08	0.066551237	5.1640855
0.75	9.2993935e-08	0.065327782	5.1094659
0.76	9.2130769e-08	0.064118278	5.0558786
0.77	9.1281568e-08	0.062924177	5.0033202
0.78	9.0446135e-08	0.061746789	4.951786
0.79	8.9624278e-08	0.060587295	4.9012702
0.8	8.8815812e-08	0.059446749	4.8517654
0.81	8.8020554e-08	0.058326085	4.8032635
0.82	8.7238328e-08	0.057226126	4.755755
0.83	8.6468959e-08	0.056147586	4.7092299
0.84	8.5712274e-08	0.055091081	4.663677
0.85	8.4968103e-08	0.054057132	4.6190843
0.86	8.4236277e-08	0.053046171	4.5754394
0.87	8.3516628e-08	0.052058549	4.5327289
0.88	8.2808989e-08	0.05109454	4.4909392
0.89	8.2113195e-08	0.050154348	4.4500559
0.9	8.1429079e-08	0.049238108	4.4100643
0.91	8.0756478e-08	0.048345897	4.3709494
0.92	8.0095226e-08	0.047477735	4.3326957
0.93	7.944516e-08	0.046633587	4.2952876
0.94	7.8806116e-08	0.045813375	4.258709
0.95	7.8177931e-08	0.045016974	4.2229441
0.96	7.7560442e-08	0.044244222	4.1879764
0.97	7.6953487e-08	0.043494917	4.1537897
0.98	7.6356905e-08	0.042768829	4.1203676
0.99	7.5770533e-08	0.042065693	4.0876937
1.0	7.5194213e-08	0.041385222	4.0557516
1.1	6.9949125e-08	0.035749345	3.7730144
1.2	6.554016e-08	0.031949389	3.5462324
1.3	6.1827546e-08	0.029550948	3.361757
1.4	5.8688819e-08	0.028151916	3.208456
1.5	5.601954e-08	0.027414602	3.0776579
1.6	5.3732283e-08	0.027072727	2.9628473
1.7	5.1754883e-08	0.026927479	2.8592895
1.8	5.0028268e-08	0.026839228	2.7636642
1.9	4.8504755e-08	0.026717784	2.6737402
2.0	4.7146014e-08	0.026512483	2.5880985
2.1	4.5921647e-08	0.026202729	2.5059043
2.2	4.4807686e-08	0.025789389	2.4267224
2.3	4.3785392e-08	0.025287336	2.3503749
2.4	4.28402e-08	0.024719335	2.2768332
2.5	4.1960836e-08	0.024111329	2.2061421
2.6	4.113858e-08	0.023489057	2.1383673
2.7	4.0366673e-08	0.022875834	2.0735642
2.8	3.9639842e-08	0.022291279	2.0117589
2.9	3.8953928e-08	0.021750757	1.9529412
3.0	3.8305621e-08	0.021265315	1.8970624
3.1	3.7692151e-08	0.020841961	1.8440385
3.2	3.7111213e-08	0.020484122	1.793755
4.5	3.1805241e-08	0.020120357	1.3180287
4.6	3.1526252e-08	0.020232759	1.2901038
4.7	3.1260535e-08	0.02034446	1.2629029
4.8	3.1007249e-08	0.02045363	1.2363681
4.9	3.07656e-08	0.020558979	1.2104502
5.0	3.0534844e-08	0.020659694	1.1851083
5.5	2.9521825e-08	0.021091064	1.0660383
6.0	2.8696184e-08	0.021453445	0.95817671
7.0	2.7437428e-08	0.022336341	0.77174713
8.0	2.654681e-08	0.023642039	0.61760783
9.0	2.591917e-08	0.025181598	0.4867
10.0	2.5486218e-08	0.026737378	0.37205604
11.0	2.5199042e-08	0.028256188	0.2697012
12.0	2.5023335e-08	0.029771533	0.1774715
13.0	2.4935481e-08	0.031312357	0.093847628
14.0	2.4918884e-08	0.032876691	0.017495004
15.0	2.4961356e-08	0.034445815	-0.052760642
16.0	2.505389e-08	0.036003167	-0.11788413
17.0	2.518962e-08	0.03754134	-0.17861284
18.0	2.5363076e-08	0.039060527	-0.23550227
19.0	2.5569703e-08	0.040564148	-0.28898957
20.0	2.5805634e-08	0.042054871	-0.33943556
21.0	2.6067664e-08	0.043533407	-0.38715198
22.0	2.6353351e-08	0.044999121	-0.43241552
23.0	2.6660811e-08	0.046450753	-0.47546904
24.0	2.6988492e-08	0.047887182	-0.51652127
25.0	2.7335048e-08	0.049307993	-0.55575357
26.0	2.7699321e-08	0.050713405	-0.59332222
27.0	2.8080192e-08	0.052103912	-0.62936164
28.0	2.8476741e-08	0.053480116	-0.66398928
29.0	2.8888178e-08	0.054842648	-0.69731008
30.0	2.9313934e-08	0.056191995	-0.72941794
31.0	2.9753475e-08	0.057528433	-0.760397
32.0	3.0206332e-08	0.058852158	-0.79032354
33.0	3.0672135e-08	0.060163395	-0.81926736
34.0	3.1150503e-08	0.061462364	-0.84729165
35.0	3.1641166e-08	0.062749264	-0.87445314
36.0	3.2143824e-08	0.064024332	-0.90080327
37.0	3.2658283e-08	0.06528788	-0.92638933
38.0	3.3184312e-08	0.066540236	-0.95125455
39.0	3.3721768e-08	0.067781686	-0.97543824
40.0	3.4270455e-08	0.06901249	-0.99897647
41.0	3.4830217e-08	0.070232923	-1.0219029
42.0	3.540096e-08	0.07144326	-1.0442488
43.0	3.5982654e-08	0.07264374	-1.066043
44.0	3.6575235e-08	0.073834561	-1.0873121
45.0	3.7178671e-08	0.075015916	-1.1080804
46.0	3.7792889e-08	0.07618802	-1.1283713
47.0	3.8417934e-08	0.07735109	-1.1482063
48.0	3.9053708e-08	0.078505317	-1.1676056
49.0	3.9700152e-08	0.079650874	-1.1865879
50.0	4.035718e-08	0.080787937	-1.2051706
55.0	4.3802298e-08	0.08635223	-1.2926369
60.0	4.7517229e-08	0.091729282	-1.3722154
65.0	5.1506106e-08	0.096936277	-1.4452135
70.0	5.5775976e-08	0.10198792	-1.5126328
75.0	6.0335535e-08	0.10689696	-1.57527
80.0	6.5193929e-08	0.11167446	-1.6337452
85.0	7.0360933e-08	0.11633008	-1.6885861
90.0	7.5848389e-08	0.12087231	-1.7402075
95.0	8.1667085e-08	0.12530871	-1.7889677
100.0	8.7829139e-08	0.12964599	-1.8351653
110.0	1.012361e-07	0.13804674	-1.9208443
