# Supplementary material for: Quantum Calculation of the Collision-Induced Line-Shape Effects in Antiprotonic Helium and the New Accurate Ab Initio p̅He+ –He Potential Energy Surface
Source: J Chem Theory Comput. 2025 Dec 28;22(1):488–501. doi: 10.1021/acs.jctc.5c01636 (PMC12805563; doi:10.1021/acs.jctc.5c01636)
Supplement: Supplementary file 3 [file ct5c01636_si_003.zip › supplementary_material/generalized_cross_sections/0-2_P32.csv]

Ekin	Inelastic contribution to PBXS	PBXS	PSXS
0.001	4.1704275e-05	169.3911	-2835.0508
0.002	2.5541459e-05	123.59829	-1711.3944
0.003	1.8401606e-05	94.121599	-1219.2895
0.004	1.4264237e-05	74.030488	-936.66796
0.005	1.1550033e-05	59.72323	-752.76897
0.006	9.633704e-06	49.17524	-623.86515
0.007	8.212046e-06	41.176681	-528.84483
0.008	7.1186594e-06	34.96818	-456.17862
0.009	6.2541777e-06	30.053462	-399.01606
0.01	5.5554829e-06	26.097034	-353.02684
0.02	2.4113012e-06	9.1159648	-149.18209
0.03	1.4293784e-06	4.5157835	-87.171094
0.04	9.7702448e-07	2.6527223	-59.160865
0.05	7.2541928e-07	1.7249658	-43.862424
0.06	5.6871744e-07	1.2005129	-34.506263
0.07	4.6344634e-07	0.8775374	-28.337429
0.08	3.8877504e-07	0.6660486	-24.046376
0.09	3.3360174e-07	0.5210861	-20.939687
0.1	2.9151716e-07	0.41819711	-18.619706
0.11	2.5858836e-07	0.34317545	-16.843923
0.12	2.3228129e-07	0.28731943	-15.457017
0.13	2.1089681e-07	0.24506213	-14.355457
0.14	1.9325714e-07	0.21270967	-13.467904
0.15	1.785226e-07	0.18773329	-12.743799
0.16	1.6607998e-07	0.16835428	-12.146445
0.17	1.5547197e-07	0.1532913	-11.648646
0.18	1.4635125e-07	0.14160138	-11.229882
0.19	1.384497e-07	0.13257716	-10.874426
0.2	1.3155739e-07	0.12567866	-10.570055
0.21	1.255078e-07	0.12048704	-10.307152
0.22	1.2016731e-07	0.11667265	-10.078075
0.23	1.1542759e-07	0.11397256	-9.8766887
0.24	1.112e-07	0.11217448	-9.6980314
0.25	1.0741137e-07	0.11110511	-9.5380612
0.26	1.0400081e-07	0.11062162	-9.3934661
0.27	1.0091736e-07	0.11060527	-9.2615199
0.28	9.8118046e-08	0.11095662	-9.1399691
0.29	9.5566421e-08	0.11159194	-9.0269461
0.3	9.3231436e-08	0.11244038	-8.9209
0.31	9.1086498e-08	0.11344183	-8.8205413
0.32	8.910874e-08	0.11454519	-8.7247985
0.33	8.727842e-08	0.11570703	-8.6327814
0.34	8.5578435e-08	0.11689052	-8.5437529
0.35	8.3993925e-08	0.11806449	-8.4571037
0.36	8.251194e-08	0.11920276	-8.3723333
0.37	8.112117e-08	0.12028346	-8.289033
0.38	7.9811713e-08	0.12128856	-8.2068718
0.39	7.8574886e-08	0.12220341	-8.1255845
0.4	7.740306e-08	0.12301633	-8.0449619
0.41	7.6289523e-08	0.12371827	-7.9648422
0.42	7.5228364e-08	0.12430254	-7.8851033
0.43	7.4214369e-08	0.12476447	-7.8056568
0.44	7.3242938e-08	0.12510124	-7.7264429
0.45	7.2310007e-08	0.12531159	-7.6474251
0.46	7.1411983e-08	0.12539566	-7.5685864
0.47	7.0545691e-08	0.12535478	-7.4899262
0.48	6.9708321e-08	0.12519131	-7.4114566
0.49	6.8897386e-08	0.12490848	-7.3332005
0.5	6.8110684e-08	0.12451027	-7.255189
0.51	6.7346268e-08	0.12400125	-7.1774595
0.52	6.660241e-08	0.12338648	-7.1000542
0.53	6.5877581e-08	0.12267141	-7.0230184
0.54	6.5170427e-08	0.1218618	-6.9464
0.55	6.4479748e-08	0.1209636	-6.8702474
0.56	6.3804479e-08	0.11998289	-6.7946097
0.57	6.3143677e-08	0.11892584	-6.7195355
0.58	6.2496505e-08	0.11779861	-6.6450723
0.59	6.186222e-08	0.11660734	-6.5712662
0.6	6.1240163e-08	0.11535809	-6.4981614
0.61	6.0629748e-08	0.11405678	-6.4257999
0.62	6.0030452e-08	0.1127092	-6.3542213
0.63	5.9441811e-08	0.11132096	-6.2834626
0.64	5.8863412e-08	0.10989749	-6.2135584
0.65	5.8294883e-08	0.10844397	-6.1445401
0.66	5.7735893e-08	0.10696539	-6.0764367
0.67	5.7186144e-08	0.10546649	-6.0092742
0.68	5.6645369e-08	0.10395179	-5.9430759
0.69	5.6113326e-08	0.10242553	-5.8778624
0.7	5.5589795e-08	0.10089173	-5.8136516
0.71	5.5074577e-08	0.099354172	-5.7504589
0.72	5.456749e-08	0.097816377	-5.6882971
0.73	5.4068368e-08	0.096281637	-5.6271767
0.74	5.3577055e-08	0.094753012	-5.5671059
0.75	5.3093408e-08	0.093233333	-5.5080908
0.76	5.2617295e-08	0.091725213	-5.4501352
0.77	5.2148591e-08	0.090231052	-5.3932413
0.78	5.1687177e-08	0.088753046	-5.3374091
0.79	5.1232942e-08	0.087293196	-5.2826373
0.8	5.078578e-08	0.085853315	-5.2289226
0.81	5.0345588e-08	0.08443504	-5.1762605
0.82	4.9912268e-08	0.083039837	-5.1246449
0.83	4.9485724e-08	0.081669013	-5.0740686
0.84	4.9065866e-08	0.080323723	-5.0245232
0.85	4.8652602e-08	0.079004979	-4.9759989
0.86	4.8245844e-08	0.077713658	-4.9284855
0.87	4.7845505e-08	0.076450512	-4.8819713
0.88	4.7451501e-08	0.075216176	-4.8364442
0.89	4.7063746e-08	0.074011171	-4.7918911
0.9	4.6682158e-08	0.072835919	-4.7482985
0.91	4.6306654e-08	0.071690743	-4.705652
0.92	4.5937152e-08	0.070575879	-4.663937
0.93	4.5573571e-08	0.06949148	-4.6231381
0.94	4.521583e-08	0.068437622	-4.5832399
0.95	4.4863848e-08	0.067414313	-4.5442264
0.96	4.4517545e-08	0.066421492	-4.5060813
0.97	4.4176842e-08	0.065459044	-4.4687882
0.98	4.3841658e-08	0.064526795	-4.4323304
0.99	4.3511916e-08	0.063624523	-4.3966912
1.0	4.3187537e-08	0.062751962	-4.3618536
1.1	4.0221604e-08	0.055576941	-4.0538412
1.2	3.7708267e-08	0.050874655	-3.8077404
1.3	3.5577124e-08	0.048087587	-3.6086681
1.4	3.3765379e-08	0.046675646	-3.4442515
1.5	3.2217998e-08	0.04617318	-3.3047218
1.6	3.0888536e-08	0.046206016	-3.1826639
1.7	2.9737856e-08	0.046490323	-3.0726462
1.8	2.8733463e-08	0.046823723	-2.9708383
1.9	2.7848635e-08	0.047073408	-2.8746607
2.0	2.7061587e-08	0.04716337	-2.7824795
2.1	2.6354722e-08	0.047061775	-2.6933501
2.2	2.5713937e-08	0.04676914	-2.6068083
2.3	2.5128023e-08	0.046307799	-2.5227031
2.4	2.4588123e-08	0.045713017	-2.4410704
2.5	2.4087289e-08	0.045025935	-2.3620402
2.6	2.3620052e-08	0.04428832	-2.2857725
2.7	2.3182258e-08	0.043538981	-2.2124162
2.8	2.2770347e-08	0.042811561	-2.1420845
2.9	2.2381783e-08	0.042133425	-2.0748436
3.0	2.2014462e-08	0.041525339	-2.0107086
3.1	2.166668e-08	0.041001702	-1.9496458
3.2	2.1337036e-08	0.040571119	-1.8915776
3.3	2.1024347e-08	0.040237178	-1.8363901
3.4	2.0727594e-08	0.039999305	-1.7839406
3.5	2.0445875e-08	0.039853629	-1.7340656
3.6	2.0178372e-08	0.039793812	-1.6865885
3.7	1.9924332e-08	0.039811794	-1.6413259
3.8	1.9683055e-08	0.039898447	-1.5980938
3.9	1.9453856e-08	0.040044128	-1.556712
4.0	1.923619e-08	0.040239132	-1.5170078
4.1	1.902927e-08	0.040474038	-1.4788188
4.2	1.8832592e-08	0.04073998	-1.4419945
4.3	1.8645589e-08	0.041028833	-1.4063976
4.4	1.8467712e-08	0.041333341	-1.3719044
4.5	1.8298438e-08	0.041647185	-1.3384048
4.6	1.8137263e-08	0.041965013	-1.3058022
4.7	1.7983706e-08	0.042282429	-1.2740126
4.8	1.783731e-08	0.042595965	-1.2429638
4.9	1.7697639e-08	0.042903017	-1.2125948
5.0	1.7564282e-08	0.043201777	-1.1828542
5.5	1.6979569e-08	0.044552629	-1.0423381
6.0	1.6504246e-08	0.045728089	-0.91367629
7.0	1.578166e-08	0.048172681	-0.68789617
8.0	1.5269577e-08	0.051253068	-0.49842012
9.0	1.4906423e-08	0.054773714	-0.33596843
10.0	1.4654287e-08	0.058359311	-0.19247386
11.0	1.4485964e-08	0.061874784	-0.063109798
12.0	1.4381965e-08	0.06536054	0.0546413
13.0	1.4328444e-08	0.068878205	0.16239728
14.0	1.4315764e-08	0.072442026	0.26156613
15.0	1.4336772e-08	0.076028072	0.35344486
16.0	1.4386325e-08	0.079606141	0.43915257
17.0	1.4460557e-08	0.083157508	0.51956902
18.0	1.4556311e-08	0.086677609	0.59535856
19.0	1.4671102e-08	0.090170619	0.6670355
20.0	1.4802633e-08	0.093641833	0.73501536
21.0	1.4949055e-08	0.097094033	0.79965402
22.0	1.5108887e-08	0.10052736	0.86126986
23.0	1.5281163e-08	0.10393994	0.92014619
24.0	1.5464936e-08	0.10732933	0.97653098
25.0	1.5659435e-08	0.11069392	1.0306417
26.0	1.5863915e-08	0.11403326	1.0826674
27.0	1.6077877e-08	0.11734753	1.1327706
28.0	1.630071e-08	0.12063743	1.181093
29.0	1.6531975e-08	0.12390397	1.2277609
30.0	1.6771263e-08	0.12714802	1.2728876
31.0	1.7018411e-08	0.13037009	1.3165743
32.0	1.7273085e-08	0.1335705	1.3589135
33.0	1.7535051e-08	0.13674958	1.3999899
34.0	1.7804116e-08	0.13990758	1.4398809
35.0	1.8080016e-08	0.14304466	1.4786563
36.0	1.8362747e-08	0.14616104	1.5163796
37.0	1.86521e-08	0.14925712	1.5531096
38.0	1.894797e-08	0.15233336	1.5889
39.0	1.9250161e-08	0.15539015	1.6237995
40.0	1.9558732e-08	0.15842785	1.657853
41.0	1.9873515e-08	0.16144692	1.6911022
42.0	2.0194467e-08	0.16444778	1.7235863
43.0	2.0521457e-08	0.16743084	1.7553414
44.0	2.085463e-08	0.17039638	1.7864007
45.0	2.1193874e-08	0.1733447	1.816795
46.0	2.1539183e-08	0.17627614	1.8465537
47.0	2.1890429e-08	0.17919103	1.875704
48.0	2.2247752e-08	0.18208968	1.9042717
49.0	2.261104e-08	0.18497233	1.9322804
50.0	2.298026e-08	0.18783924	1.9597525
55.0	2.4915444e-08	0.20194812	2.0897641
60.0	2.7000944e-08	0.21570433	2.2090633
65.0	2.9239036e-08	0.22913628	2.3193386
70.0	3.1633463e-08	0.24226861	2.4219098
75.0	3.4188915e-08	0.25512301	2.5178151
80.0	3.6910293e-08	0.2677186	2.6078969
85.0	3.9802876e-08	0.28007226	2.6928491
90.0	4.2873491e-08	0.29219896	2.7732266
95.0	4.6127899e-08	0.30411214	2.8495265
100.0	4.9572831e-08	0.3158239	2.9221506
110.0	5.706276e-08	0.33868582	3.0576794
120.0	6.5402159e-08	0.36086046	3.1820933
130.0	7.4653453e-08	0.38241104	3.2971025
140.0	8.4882884e-08	0.40339106	3.4040352
150.0	9.6160253e-08	0.4238462	3.5039806
160.0	1.085588e-07	0.44381595	3.5977831
170.0	1.2215441e-07	0.46333474	3.686178
180.0	1.3702865e-07	0.48243281	3.7697587
190.0	1.5326498e-07	0.50113693	3.8489772
200.0	1.7095008e-07	0.51947096	3.924317
250.0	2.8445215e-07	0.60626824	4.2535131
300.0	4.4958528e-07	0.68629294	4.5236727
350.0	6.8198297e-07	0.76087037	4.7522552
400.0	1.0003562e-06	0.83092117	4.9499002
450.0	1.4269205e-06	0.89711932	5.1235554
500.0	1.9879279e-06	0.95997799	5.2780713
600.0	3.642034e-06	1.07721	5.5427704
700.0	6.2784924e-06	1.1850135	5.7628934
800.0	1.0327967e-05	1.2850469	5.9499725
900.0	1.6374464e-05	1.3785231	6.1115842
1000.0	2.5206997e-05	1.466365	6.2529673
1100.0	3.7884276e-05	1.549296	6.3779178
1200.0	5.5819295e-05	1.6278958	6.489252
1300.0	8.087778e-05	1.7026351	6.5891381
1400.0	0.00011549417	1.7738991	6.6792626
1500.0	0.00016281011	1.8420025	6.760951
