# Supplementary material for: Quantum Calculation of the Collision-Induced Line-Shape Effects in Antiprotonic Helium and the New Accurate Ab Initio p̅He+ –He Potential Energy Surface
Source: J Chem Theory Comput. 2025 Dec 28;22(1):488–501. doi: 10.1021/acs.jctc.5c01636 (PMC12805563; doi:10.1021/acs.jctc.5c01636)
Supplement: Supplementary file 3 [file ct5c01636_si_003.zip › supplementary_material/generalized_cross_sections/0-2_P33.csv]

Ekin	Inelastic contribution to PBXS	PBXS	PSXS
0.001	2.3512203e-05	29.066361	1175.6669
0.002	1.4310549e-05	21.931142	721.79728
0.003	1.0258809e-05	17.171888	521.27088
0.004	7.9198673e-06	13.835946	405.03733
0.005	6.3911857e-06	11.405112	328.75608
0.006	5.3155962e-06	9.5776564	274.872
0.007	4.5201413e-06	8.1681138	234.87294
0.008	3.9100774e-06	7.0573321	204.08784
0.009	3.4289464e-06	6.1658933	179.72766
0.01	3.0409643e-06	5.4391911	160.02105
0.02	1.3073902e-06	2.1799179	70.877876
0.03	7.7154956e-07	1.2184408	42.58844
0.04	5.2595276e-07	0.80128356	29.301791
0.05	3.8976314e-07	0.58020704	21.751299
0.06	3.051124e-07	0.44769588	16.939326
0.07	2.4832248e-07	0.36137046	13.627566
0.08	2.0808127e-07	0.30166274	11.219122
0.09	1.7836944e-07	0.25846954	9.3936232
0.1	1.5571822e-07	0.22612031	7.9648824
0.11	1.380018e-07	0.20121892	6.8178326
0.12	1.2385193e-07	0.18162264	5.8777877
0.13	1.1235196e-07	0.16592054	5.0942908
0.14	1.0286699e-07	0.15314963	4.4320953
0.15	9.4944704e-08	0.14263232	3.8658726
0.16	8.8254942e-08	0.1338791	3.3769723
0.17	8.2551628e-08	0.12652809	2.9513666
0.18	7.7647946e-08	0.12030629	2.5783055
0.19	7.3399755e-08	0.11500403	2.2494117
0.2	6.9694224e-08	0.11045762	1.9580588
0.21	6.6441886e-08	0.10653747	1.6989331
0.22	6.3570978e-08	0.1031396	1.4677199
0.23	6.1024088e-08	0.10017966	1.260875
0.24	5.8752071e-08	0.097588479	1.075456
0.25	5.6716437e-08	0.095308845	0.90899525
0.26	5.4884511e-08	0.093293048	0.75940378
0.27	5.3228927e-08	0.091501036	0.62489752
0.28	5.1726613e-08	0.089898988	0.50394007
0.29	5.0358003e-08	0.088458211	0.39519784
0.3	4.910642e-08	0.087154272	0.29750485
0.31	4.7957575e-08	0.085966309	0.20983452
0.32	4.6899176e-08	0.084876475	0.13127724
0.33	4.5920605e-08	0.083869494	0.061022172
0.34	4.5012658e-08	0.082932287	-0.0016574645
0.35	4.4167331e-08	0.082053671	-0.057416166
0.36	4.3377644e-08	0.081224101	-0.10684638
0.37	4.2637492e-08	0.080435457	-0.15048631
0.38	4.1941529e-08	0.079680856	-0.18882676
0.39	4.1285056e-08	0.078954499	-0.22231679
0.4	4.0663943e-08	0.078251527	-0.25136828
0.41	4.007455e-08	0.077567907	-0.27636014
0.42	3.9513666e-08	0.076900323	-0.29764148
0.43	3.8978455e-08	0.076246085	-0.31553453
0.44	3.846641e-08	0.075603045	-0.33033715
0.45	3.7975314e-08	0.074969525	-0.34232498
0.46	3.75032e-08	0.074344253	-0.35175332
0.47	3.7048331e-08	0.073726302	-0.35885854
0.48	3.6609162e-08	0.07311504	-0.36385995
0.49	3.6184327e-08	0.072510084	-0.36696072
0.5	3.5772613e-08	0.071911262	-0.36834916
0.51	3.5372943e-08	0.071318569	-0.36819981
0.52	3.4984363e-08	0.070732143	-0.36667432
0.53	3.4606024e-08	0.070152233	-0.36392234
0.54	3.4237175e-08	0.069579175	-0.3600823
0.55	3.3877148e-08	0.069013371	-0.35528222
0.56	3.352535e-08	0.068455267	-0.34964017
0.57	3.3181253e-08	0.067905341	-0.34326519
0.58	3.2844391e-08	0.067364088	-0.33625772
0.59	3.2514347e-08	0.066832006	-0.32871017
0.6	3.2190753e-08	0.06630959	-0.32070742
0.61	3.1873278e-08	0.065797319	-0.31232734
0.62	3.1561632e-08	0.065295653	-0.30364127
0.63	3.1255553e-08	0.064805028	-0.29471445
0.64	3.0954808e-08	0.064325849	-0.28560631
0.65	3.0659191e-08	0.063858486	-0.27637104
0.66	3.0368516e-08	0.063403278	-0.26705777
0.67	3.0082617e-08	0.062960525	-0.25771106
0.68	2.9801344e-08	0.062530489	-0.24837113
0.69	2.9524564e-08	0.062113396	-0.23907419
0.7	2.9252154e-08	0.061709431	-0.22985274
0.71	2.8984006e-08	0.061318747	-0.22073579
0.72	2.8720019e-08	0.060941456	-0.21174924
0.73	2.8460103e-08	0.060577638	-0.20291586
0.74	2.8204174e-08	0.060227338	-0.19425579
0.75	2.7952154e-08	0.059890568	-0.18578664
0.76	2.7703974e-08	0.059567313	-0.17752361
0.77	2.7459567e-08	0.059257526	-0.1694798
0.78	2.7218871e-08	0.058961134	-0.1616663
0.79	2.6981828e-08	0.058678039	-0.15409234
0.8	2.6748383e-08	0.058408119	-0.14676559
0.81	2.6518483e-08	0.058151233	-0.13969203
0.82	2.6292079e-08	0.057907216	-0.13287637
0.83	2.6069122e-08	0.057675889	-0.12632195
0.84	2.5849566e-08	0.057457054	-0.12003101
0.85	2.5633365e-08	0.0572505	-0.11400464
0.86	2.5420477e-08	0.057056001	-0.10824307
0.87	2.5210857e-08	0.056873322	-0.10274559
0.88	2.5004464e-08	0.056702213	-0.097510698
0.89	2.4801257e-08	0.056542421	-0.092536217
0.9	2.4601194e-08	0.05639368	-0.087819323
0.91	2.4404236e-08	0.05625572	-0.083356615
0.92	2.4210341e-08	0.056128265	-0.079144201
0.93	2.4019471e-08	0.056011034	-0.075177712
0.94	2.3831586e-08	0.055903744	-0.071452396
0.95	2.3646647e-08	0.055806107	-0.067963188
0.96	2.3464615e-08	0.055717835	-0.064704668
0.97	2.3285451e-08	0.055638638	-0.061671205
0.98	2.3109116e-08	0.055568225	-0.058856905
0.99	2.2935572e-08	0.055506308	-0.056255725
1.0	2.276478e-08	0.055452597	-0.053861431
1.1	2.1199898e-08	0.055304713	-0.039874855
1.2	1.9869115e-08	0.055680646	-0.039484056
1.3	1.8737406e-08	0.056353546	-0.046844705
1.4	1.7773071e-08	0.057146943	-0.057289149
1.5	1.6948272e-08	0.057932375	-0.067417644
1.6	1.6239274e-08	0.05862338	-0.074966042
1.7	1.5625431e-08	0.059168603	-0.078602056
1.8	1.5089992e-08	0.059545004	-0.077715728
1.9	1.461891e-08	0.059751494	-0.072228644
2.0	1.4200642e-08	0.05980299	-0.062431846
2.1	1.3825789e-08	0.0597251	-0.048849702
2.2	1.3486759e-08	0.059549415	-0.032132686
2.3	1.3177467e-08	0.059309589	-0.012974902
2.4	1.289307e-08	0.059038289	0.0079453381
2.5	1.262975e-08	0.058765017	0.030005089
2.6	1.2384457e-08	0.058514758	0.052660041
2.7	1.2154828e-08	0.058307323	0.075455331
2.8	1.1938992e-08	0.058157243	0.098027296
2.9	1.1735603e-08	0.058074045	0.12009922
3.0	1.1543218e-08	0.058062791	0.14147335
3.1	1.1361028e-08	0.058124744	0.16202099
3.2	1.118826e-08	0.058258078	0.1816717
3.3	1.1024272e-08	0.058458594	0.20040262
3.4	1.0868518e-08	0.058720367	0.2182283
3.5	1.0720522e-08	0.059036335	0.23519142
3.6	1.057986e-08	0.059398801	0.25135458
3.7	1.0446144e-08	0.059799845	0.26679319
3.8	1.0319028e-08	0.060231657	0.2815897
3.9	1.0198152e-08	0.060686793	0.29582879
4.0	1.0083209e-08	0.061158358	0.30959374
4.1	9.9738909e-09	0.061640134	0.32296367
4.2	9.8699051e-09	0.062126657	0.33601162
4.3	9.7710755e-09	0.062613249	0.34880327
4.4	9.6769135e-09	0.063096029	0.36139625
4.5	9.5872647e-09	0.063571889	0.3738398
4.6	9.5018764e-09	0.064038454	0.38617488
4.7	9.4205059e-09	0.064494035	0.39843445
4.8	9.342921e-09	0.064937563	0.41064396
4.9	9.2689003e-09	0.065368522	0.42282206
5.0	9.1982331e-09	0.065786878	0.43498122
5.5	8.8886135e-09	0.067712924	0.49560066
6.0	8.6376107e-09	0.069473463	0.5554266
7.0	8.2569061e-09	0.073077152	0.66824846
8.0	7.9866586e-09	0.077125751	0.76860972
9.0	7.7941378e-09	0.081398651	0.85850491
10.0	7.6599428e-09	0.085608389	0.94138621
11.0	7.5701304e-09	0.089683429	1.0191616
12.0	7.514153e-09	0.093683148	1.0923899
13.0	7.4847278e-09	0.097671089	1.1612556
14.0	7.476687e-09	0.1016649	1.226072
15.0	7.4864567e-09	0.10564754	1.287301
16.0	7.5112652e-09	0.10959607	1.345432
17.0	7.5491444e-09	0.11349685	1.4008674
18.0	7.5982694e-09	0.11734814	1.4538997
19.0	7.6572745e-09	0.12115594	1.5047421
20.0	7.7249799e-09	0.12492713	1.55356
21.0	7.8006881e-09	0.12866617	1.6004977
22.0	7.8835674e-09	0.13237495	1.6456954
23.0	7.9729851e-09	0.13605317	1.6892868
24.0	8.0683415e-09	0.13969955	1.7313944
25.0	8.169382e-09	0.14331335	1.7721301
26.0	8.2756684e-09	0.14689472	1.8115932
27.0	8.3868938e-09	0.15044433	1.8498685
28.0	8.5027252e-09	0.15396329	1.8870299
29.0	8.6231179e-09	0.15745306	1.9231444
30.0	8.7477879e-09	0.160915	1.9582724
31.0	8.8765606e-09	0.16435005	1.9924681
32.0	9.0092165e-09	0.16775894	2.0257823
33.0	9.1458186e-09	0.17114239	2.0582628
34.0	9.2861524e-09	0.17450095	2.0899542
35.0	9.4301337e-09	0.17783503	2.1208969
36.0	9.5775621e-09	0.18114506	2.151128
37.0	9.7285718e-09	0.18443162	2.1806822
38.0	9.8830014e-09	0.18769534	2.209592
39.0	1.0040826e-08	0.19093675	2.2378867
40.0	1.0201895e-08	0.19415636	2.2655935
41.0	1.0366393e-08	0.19735476	2.2927382
42.0	1.0534173e-08	0.20053255	2.3193448
43.0	1.0705216e-08	0.20369024	2.3454356
44.0	1.0879361e-08	0.20682824	2.3710311
45.0	1.1056805e-08	0.20994696	2.3961509
46.0	1.1237434e-08	0.21304685	2.4208138
47.0	1.1421233e-08	0.21612834	2.4450373
48.0	1.160808e-08	0.2191918	2.468838
49.0	1.1798213e-08	0.22223756	2.492231
50.0	1.1991537e-08	0.22526595	2.5152312
55.0	1.3005688e-08	0.24015994	2.6247995
60.0	1.4099495e-08	0.25466901	2.7263404
65.0	1.527491e-08	0.26882704	2.8210183
70.0	1.6533978e-08	0.28266277	2.9097432
75.0	1.7878983e-08	0.29620105	2.9932595
80.0	1.9313303e-08	0.30946358	3.0721692
85.0	2.0840019e-08	0.32246931	3.1469773
90.0	2.2462389e-08	0.33523492	3.2181131
95.0	2.4183915e-08	0.34777524	3.2859268
100.0	2.6009013e-08	0.36010356	3.3507243
110.0	2.9984841e-08	0.38417075	3.4723325
120.0	3.4424361e-08	0.40751861	3.5846674
130.0	3.9362949e-08	0.43021524	3.689081
140.0	4.4840041e-08	0.45231786	3.7866425
150.0	5.089738e-08	0.47387508	3.8782033
160.0	5.7577239e-08	0.49492875	3.9645156
170.0	6.492612e-08	0.51551519	4.0461042
180.0	7.2993371e-08	0.53566625	4.1234545
190.0	8.1828958e-08	0.55541003	4.1970625
200.0	9.148659e-08	0.57477149	4.2671903
250.0	1.541937e-07	0.66655221	4.5756935
300.0	2.4724106e-07	0.75135741	4.8310993
350.0	3.8101493e-07	0.83056003	5.0486445
400.0	5.6852193e-07	0.90511101	5.2376801
450.0	8.2592515e-07	0.97570557	5.4044922
500.0	1.1731986e-06	1.0428727	5.5534402
600.0	2.2412887e-06	1.1685049	5.8096423
700.0	4.0431519e-06	1.2844771	6.0236834
800.0	6.9791437e-06	1.3924982	6.2062639
900.0	1.1634697e-05	1.4938163	6.3644378
1000.0	1.8852646e-05	1.5893785	6.5031639
1100.0	2.9826042e-05	1.6799227	6.6259967
1200.0	4.6215686e-05	1.7660343	6.7356177
1300.0	7.0282663e-05	1.8481811	6.8340731
1400.0	0.00010504249	1.9267358	6.9229493
1500.0	0.00015442551	2.001993	7.0035133
