# Supplementary material for: Quantum Calculation of the Collision-Induced Line-Shape Effects in Antiprotonic Helium and the New Accurate Ab Initio p̅He+ –He Potential Energy Surface
Source: J Chem Theory Comput. 2025 Dec 28;22(1):488–501. doi: 10.1021/acs.jctc.5c01636 (PMC12805563; doi:10.1021/acs.jctc.5c01636)
Supplement: Supplementary file 3 [file ct5c01636_si_003.zip › supplementary_material/generalized_cross_sections/2-4_P35.csv]

Ekin	Inelastic contribution to PBXS	PBXS	PSXS
0.001	8.2526485e-05	10940.633	20030.275
0.002	5.0226051e-05	8021.5591	11254.471
0.003	3.6942272e-05	6293.3525	7766.9609
0.004	2.9572316e-05	5151.9443	5901.8853
0.005	2.4846381e-05	4342.6755	4747.9201
0.006	2.1537985e-05	3739.5823	3966.9658
0.007	1.9080431e-05	3273.2201	3404.9593
0.008	1.7175028e-05	2902.1628	2981.9222
0.009	1.5649146e-05	2600.1678	2652.3539
0.01	1.4395926e-05	2349.805	2388.5344
0.02	8.2214515e-06	1126.7795	1200.8105
0.03	5.832582e-06	693.11735	802.56413
0.04	4.5289425e-06	478.62835	601.85431
0.05	3.7037745e-06	353.98295	480.99258
0.06	3.1360361e-06	274.15657	400.57758
0.07	2.7238882e-06	219.56661	343.55436
0.08	2.4132879e-06	180.41818	301.29462
0.09	2.1726953e-06	151.31297	268.94847
0.1	1.9823935e-06	129.05465	243.57441
0.11	1.8293948e-06	111.64283	223.28241
0.12	1.7047822e-06	97.768946	206.80172
0.13	1.602223e-06	86.545394	193.2459
0.14	1.5170907e-06	77.351508	181.97751
0.15	1.445922e-06	69.741888	172.52611
0.16	1.3860691e-06	63.389624	164.53678
0.17	1.3354698e-06	58.049956	157.73647
0.18	1.292491e-06	53.536329	151.91155
0.19	1.2558201e-06	49.704228	146.89233
0.2	1.2243883e-06	46.440004	142.54223
0.21	1.1973149e-06	43.653021	138.75002
0.22	1.1738668e-06	41.270028	135.42419
0.23	1.1534288e-06	39.231071	132.48878
0.24	1.1354805e-06	37.48649	129.88025
0.25	1.1195797e-06	35.994679	127.54515
0.26	1.1053138e-06	34.720411	125.43829
0.27	1.0924302e-06	33.633567	123.52132
0.28	1.0806176e-06	32.708168	121.76167
0.29	1.06964e-06	31.921636	120.1316
0.3	1.0592963e-06	31.254222	118.60756
0.31	1.0494162e-06	30.688563	117.16956
0.32	1.0398564e-06	30.209341	115.80069
0.33	1.0304976e-06	29.80301	114.48672
0.34	1.0212415e-06	29.45758	113.21576
0.35	1.0120086e-06	29.162443	111.97796
0.36	1.0027359e-06	28.908229	110.7652
0.37	9.9337502e-07	28.68669	109.57091
0.38	9.8388999e-07	28.490593	108.38987
0.39	9.7425596e-07	28.313629	107.21796
0.4	9.6445746e-07	28.150333	106.05205
0.41	9.5448699e-07	27.99601	104.88986
0.42	9.443437e-07	27.846663	103.7298
0.43	9.3403226e-07	27.69893	102.57085
0.44	9.2356177e-07	27.550022	101.41249
0.45	9.1294482e-07	27.39766	100.25458
0.46	9.0219666e-07	27.240029	99.097306
0.47	8.9133448e-07	27.075719	97.941098
0.48	8.8037676e-07	26.903677	96.786567
0.49	8.6934277e-07	26.723164	95.634466
0.5	8.5825206e-07	26.533711	94.485643
0.51	8.4712416e-07	26.335081	93.341008
0.52	8.3597823e-07	26.127233	92.201499
0.53	8.2483281e-07	25.910291	91.068066
0.54	8.1370567e-07	25.684513	89.941644
0.55	8.0261364e-07	25.450267	88.823144
0.56	7.9157253e-07	25.208006	87.71344
0.57	7.8059704e-07	24.958252	86.613357
0.58	7.6970076e-07	24.701572	85.52367
0.59	7.5889611e-07	24.438569	84.445096
0.6	7.4819439e-07	24.169866	83.378294
0.61	7.3760578e-07	23.896095	82.323864
0.62	7.2713937e-07	23.617889	81.282343
0.63	7.1680323e-07	23.335873	80.254212
0.64	7.0660442e-07	23.050658	79.239893
0.65	6.9654907e-07	22.762839	78.239755
0.66	6.8664244e-07	22.472985	77.254112
0.67	6.7688895e-07	22.181642	76.28323
0.68	6.6729229e-07	21.889328	75.327325
0.69	6.5785541e-07	21.596533	74.386571
0.7	6.4858063e-07	21.303717	73.4611
0.71	6.394711e-07	21.011307	72.551008
0.72	6.3052514e-07	20.719704	71.656351
0.73	6.2174487e-07	20.429278	70.777158
0.74	6.1313054e-07	20.140369	69.913423
0.75	6.0468199e-07	19.853289	69.065117
0.76	5.9639872e-07	19.568323	68.232184
0.77	5.8827987e-07	19.28573	67.414546
0.78	5.8032433e-07	19.005743	66.612104
0.79	5.7253073e-07	18.728574	65.824743
0.8	5.6489747e-07	18.454408	65.05233
0.81	5.5742275e-07	18.183414	64.294718
0.82	5.5010461e-07	17.915738	63.551747
0.83	5.4294096e-07	17.651507	62.823246
0.84	5.3592956e-07	17.390832	62.109033
0.85	5.2906808e-07	17.133809	61.40892
0.86	5.223541e-07	16.880516	60.722708
0.87	5.1578513e-07	16.631019	60.050195
0.88	5.0935861e-07	16.385372	59.391173
0.89	5.0307196e-07	16.143616	58.745427
0.9	4.9692255e-07	15.905782	58.112742
0.91	4.9090774e-07	15.671889	57.492899
0.92	4.8502485e-07	15.44195	56.885677
0.93	4.7927123e-07	15.215968	56.290851
0.94	4.7364422e-07	14.993939	55.708201
0.95	4.6814115e-07	14.775853	55.1375
0.96	4.6275939e-07	14.561692	54.578527
0.97	4.5749633e-07	14.351435	54.031057
0.98	4.5234936e-07	14.145053	53.494868
0.99	4.4731592e-07	13.942517	52.969741
1.0	4.4239346e-07	13.743789	52.455454
1.1	3.9874202e-07	11.956227	47.862151
1.2	3.6369497e-07	10.495132	44.130222
1.3	3.3540146e-07	9.3059419	41.087018
1.4	3.1240036e-07	8.3386975	38.590777
1.5	2.9354846e-07	7.5511288	36.526985
1.6	2.7794357e-07	6.9085512	34.803794
1.7	2.6489759e-07	6.3827605	33.347821
1.8	2.538489e-07	5.9508098	32.100662
1.9	2.4436094e-07	5.5939655	31.016113
2.0	2.3609071e-07	5.2969007	30.057934
2.1	2.287711e-07	5.0470898	29.19803
2.2	2.2219392e-07	4.8343489	28.414915
2.3	2.1620164e-07	4.6504715	27.692417
2.4	2.10675e-07	4.4889238	27.018563
2.5	2.0552528e-07	4.3445786	26.384642
2.6	2.0068742e-07	4.2134781	25.78443
2.7	1.9611432e-07	4.0926221	25.213545
2.8	1.9177225e-07	3.9797809	24.668948
2.9	1.8763252e-07	3.8733327	24.148545
3.0	1.8368769e-07	3.7721253	23.650884
3.1	1.7992068e-07	3.675362	23.17493
3.2	1.7632245e-07	3.5825072	22.719903
3.3	1.7288601e-07	3.4932131	22.285163
3.4	1.6960559e-07	3.4072617	21.870131
3.5	1.664765e-07	3.324521	21.474238
3.6	1.6349298e-07	3.2449132	21.0969
3.7	1.6065071e-07	3.1683909	20.737499
3.8	1.5794482e-07	3.0949214	20.395382
3.9	1.5537032e-07	3.0244755	20.069859
4.0	1.5292205e-07	2.9570208	19.76021
4.1	1.5059476e-07	2.8925172	19.465693
4.2	1.4837947e-07	2.830915	19.185552
4.3	1.4627798e-07	2.7721539	18.919021
4.4	1.4428116e-07	2.7161632	18.66534
4.5	1.4238357e-07	2.6628623	18.423754
4.6	1.4057981e-07	2.6121618	18.193523
4.7	1.3886459e-07	2.563965	17.973929
4.8	1.3723272e-07	2.5181692	17.764278
4.9	1.3567958e-07	2.4746672	17.563903
5.0	1.3419957e-07	2.4333486	17.372173
5.5	1.2774499e-07	2.2555944	16.523471
6.0	1.2253362e-07	2.1161611	15.816196
7.0	1.1453488e-07	1.9098768	14.677784
8.0	1.086065e-07	1.7583393	13.785284
9.0	1.0407812e-07	1.6390237	13.070097
10.0	1.0061051e-07	1.5435185	12.490925
11.0	9.7961607e-08	1.4669974	12.014456
12.0	9.5938131e-08	1.4052544	11.61442
13.0	9.4394834e-08	1.3546174	11.272061
14.0	9.3222881e-08	1.3122544	10.974818
15.0	9.2350751e-08	1.2761932	10.714218
16.0	9.1727022e-08	1.2451373	10.484184
17.0	9.1315199e-08	1.218214	10.27996
18.0	9.1082351e-08	1.1947866	10.09762
19.0	9.100602e-08	1.1743479	9.9338809
20.0	9.106611e-08	1.1564646	9.7860091
21.0	9.1247347e-08	1.1407617	9.6517627
22.0	9.1532777e-08	1.1269215	9.5293244
23.0	9.1912341e-08	1.114678	9.4172151
24.0	9.2376159e-08	1.1038124	9.3142147
25.0	9.2918697e-08	1.0941478	9.2193056
26.0	9.3529638e-08	1.0855405	9.1316218
27.0	9.4205181e-08	1.0778705	9.0504119
28.0	9.4940276e-08	1.0710367	8.9750209
29.0	9.5731437e-08	1.0649529	8.9048762
30.0	9.6576488e-08	1.0595435	8.8394741
31.0	9.7468792e-08	1.0547411	8.7783707
32.0	9.8407006e-08	1.0504862	8.7211761
33.0	9.9389399e-08	1.0467265	8.6675484
34.0	1.0041528e-07	1.0434154	8.6171853
35.0	1.0147901e-07	1.0405115	8.5698178
36.0	1.0258136e-07	1.0379782	8.5252067
37.0	1.0372057e-07	1.0357836	8.4831392
38.0	1.0489711e-07	1.0338994	8.4434241
39.0	1.0610602e-07	1.0323001	8.4058879
40.0	1.0734875e-07	1.0309631	8.3703734
41.0	1.0862407e-07	1.0298679	8.3367382
42.0	1.0993258e-07	1.0289966	8.3048527
43.0	1.1127086e-07	1.0283324	8.2745985
44.0	1.1263965e-07	1.0278601	8.245867
45.0	1.1403841e-07	1.0275657	8.2185593
46.0	1.1546629e-07	1.0274368	8.1925852
47.0	1.1692536e-07	1.027462	8.1678619
48.0	1.1841141e-07	1.0276305	8.1443131
49.0	1.1992585e-07	1.0279327	8.1218689
50.0	1.2146796e-07	1.0283595	8.1004648
55.0	1.2959749e-07	1.0321018	8.0071092
60.0	1.3840247e-07	1.0379772	7.9324129
65.0	1.4788061e-07	1.0454301	7.8721263
70.0	1.5803571e-07	1.0540686	7.823151
75.0	1.68879e-07	1.0636096	7.7832321
80.0	1.8043014e-07	1.0738447	7.7506417
85.0	1.9270535e-07	1.0846173	7.7240571
90.0	2.057319e-07	1.0958078	7.7024536
95.0	2.1953652e-07	1.1073237	7.6849983
100.0	2.341492e-07	1.1190927	7.6710504
110.0	2.6592973e-07	1.1431731	7.6516218
