# Supplementary material for: Quantum Calculation of the Collision-Induced Line-Shape Effects in Antiprotonic Helium and the New Accurate Ab Initio p̅He+ –He Potential Energy Surface
Source: J Chem Theory Comput. 2025 Dec 28;22(1):488–501. doi: 10.1021/acs.jctc.5c01636 (PMC12805563; doi:10.1021/acs.jctc.5c01636)
Supplement: Supplementary file 3 [file ct5c01636_si_003.zip › supplementary_material/generalized_cross_sections/3-3_P33.csv]

Ekin	Inelastic contribution to PBXS	PBXS	PSXS
0.001	0.00023151004	35496.721	-20729.933
0.002	9.2701712e-05	12969.486	-11852.929
0.003	5.3750755e-05	6801.5499	-7853.0208
0.004	3.6287847e-05	4204.6325	-5689.0208
0.005	2.6656072e-05	2861.8412	-4365.9214
0.006	2.0668851e-05	2075.971	-3487.8598
0.007	1.6642958e-05	1575.885	-2870.0603
0.008	1.378047e-05	1237.7582	-2415.9219
0.009	1.1658257e-05	998.3536	-2070.5304
0.01	1.0032804e-05	822.58622	-1800.5951
0.02	3.7002679e-06	224.6489	-697.10122
0.03	2.0573966e-06	103.99028	-394.22897
0.04	1.3582324e-06	60.14377	-262.52666
0.05	9.8638354e-07	39.360874	-191.64182
0.06	7.6140605e-07	27.869208	-148.41823
0.07	6.1330706e-07	20.838858	-119.80253
0.08	5.0983287e-07	16.218497	-99.72038
0.09	4.3426448e-07	13.015351	-85.000837
0.1	3.771575e-07	10.700897	-73.84306
0.11	3.3281433e-07	8.9725053	-65.156009
0.12	2.9761422e-07	7.6466148	-58.24392
0.13	2.6915701e-07	6.6065611	-52.644216
0.14	2.4579493e-07	5.7752693	-48.038525
0.15	2.2636291e-07	5.1001323	-44.201234
0.16	2.1001614e-07	4.5442283	-40.968413
0.17	1.9612847e-07	4.0810127	-38.218351
0.18	1.8422694e-07	3.6909946	-35.858947
0.19	1.7394821e-07	3.3595947	-33.819341
0.2	1.6500897e-07	3.0757255	-32.044192
0.21	1.5718537e-07	2.8308292	-30.489706
0.22	1.5029837e-07	2.6182116	-29.120808
0.23	1.4420325e-07	2.4325723	-27.909106
0.24	1.3878188e-07	2.2696674	-26.831385
0.25	1.3393697e-07	2.1260643	-25.868501
0.26	1.2958776e-07	1.9989599	-25.004535
0.27	1.2566672e-07	1.8860454	-24.226156
0.28	1.2211698e-07	1.7854036	-23.522122
0.29	1.1889042e-07	1.6954298	-22.882897
0.3	1.1594603e-07	1.614772	-22.300348
0.31	1.1324875e-07	1.542283	-21.767502
0.32	1.1076842e-07	1.4769833	-21.278355
0.33	1.0847904e-07	1.418032	-20.827717
0.34	1.0635807e-07	1.364703	-20.411084
0.35	1.0438595e-07	1.3163661	-20.024534
0.36	1.0254564e-07	1.2724719	-19.664646
0.37	1.0082223e-07	1.2325394	-19.328423
0.38	9.9202715e-08	1.1961456	-19.013239
0.39	9.7675658e-08	1.1629171	-18.716784
0.4	9.6232203e-08	1.1325237	-18.437027
0.41	9.4861161e-08	1.1046719	-18.172177
0.42	9.3555958e-08	1.0791004	-17.920654
0.43	9.2309753e-08	1.0555762	-17.681062
0.44	9.1116511e-08	1.0338908	-17.452169
0.45	8.9970911e-08	1.0138575	-17.232885
0.46	8.8868259e-08	0.99530873	-17.022245
0.47	8.7804408e-08	0.97809417	-16.819399
0.48	8.6775704e-08	0.96207858	-16.623592
0.49	8.5778918e-08	0.9471403	-16.434157
0.5	8.4811202e-08	0.93316986	-16.250505
0.51	8.3870046e-08	0.92006867	-16.072116
0.52	8.2953235e-08	0.907748	-15.898529
0.53	8.2058819e-08	0.89612795	-15.729339
0.54	8.1185077e-08	0.88513659	-15.564187
0.55	8.0330498e-08	0.87470922	-15.402758
0.56	7.9493749e-08	0.86478767	-15.244774
0.57	7.8673661e-08	0.85531963	-15.089989
0.58	7.7869203e-08	0.84625817	-14.938189
0.59	7.7079474e-08	0.83756116	-14.789184
0.6	7.6303678e-08	0.82919088	-14.642808
0.61	7.5541119e-08	0.82111355	-14.498916
0.62	7.4791186e-08	0.81329897	-14.357379
0.63	7.4053343e-08	0.8057202	-14.218086
0.64	7.3327117e-08	0.79835321	-14.080939
0.65	7.2612096e-08	0.79117662	-13.945851
0.66	7.1907915e-08	0.78417147	-13.812748
0.67	7.1214255e-08	0.77732091	-13.681563
0.68	7.0530833e-08	0.77061005	-13.55224
0.69	6.9857398e-08	0.76402576	-13.424727
0.7	6.919373e-08	0.75755645	-13.298979
0.71	6.8539632e-08	0.75119196	-13.174959
0.72	6.7894926e-08	0.74492338	-13.052631
0.73	6.7259455e-08	0.73874292	-12.931964
0.74	6.6633075e-08	0.73264382	-12.812932
0.75	6.6015655e-08	0.72662021	-12.695509
0.76	6.5407076e-08	0.72066699	-12.579675
0.77	6.4807225e-08	0.71477981	-12.465408
0.78	6.4216e-08	0.70895493	-12.352691
0.79	6.3633302e-08	0.70318916	-12.241507
0.8	6.305904e-08	0.6974798	-12.131839
0.81	6.2493123e-08	0.6918246	-12.023674
0.82	6.1935466e-08	0.68622165	-11.916997
0.83	6.1385986e-08	0.6806694	-11.811794
0.84	6.08446e-08	0.67516657	-11.708053
0.85	6.0311228e-08	0.66971213	-11.605761
0.86	5.9785789e-08	0.66430526	-11.504906
0.87	5.9268205e-08	0.65894534	-11.405474
0.88	5.8758395e-08	0.65363188	-11.307454
0.89	5.825628e-08	0.64836454	-11.210833
0.9	5.776178e-08	0.64314307	-11.115599
0.91	5.7274814e-08	0.63796733	-11.02174
0.92	5.6795302e-08	0.63283724	-10.929242
0.93	5.6323163e-08	0.6277528	-10.838094
0.94	5.5858313e-08	0.62271403	-10.748283
0.95	5.540067e-08	0.61772101	-10.659795
0.96	5.4950151e-08	0.61277383	-10.572617
0.97	5.4506672e-08	0.60787261	-10.486737
0.98	5.4070147e-08	0.60301746	-10.402141
0.99	5.3640492e-08	0.59820851	-10.318815
1.0	5.321762e-08	0.5934459	-10.236745
1.1	4.9343483e-08	0.54838852	-9.482056
1.2	4.6050999e-08	0.50799851	-8.8372435
1.3	4.3255998e-08	0.47212578	-8.2878552
1.4	4.0880355e-08	0.44047735	-7.8201792
1.5	3.8854917e-08	0.41268679	-7.4217514
1.6	3.7119995e-08	0.38836593	-7.0815429
1.7	3.5624903e-08	0.36713464	-6.7899612
1.8	3.4327507e-08	0.34863494	-6.5387614
1.9	3.3191579e-08	0.33253656	-6.3209261
2.0	3.2188352e-08	0.31853803	-6.130536
2.1	3.1293936e-08	0.30636617	-5.9626448
2.2	3.0488943e-08	0.2957748	-5.8131592
2.3	2.9757759e-08	0.28654344	-5.6787257
2.4	2.9087904e-08	0.27847594	-5.5566249
2.5	2.8469839e-08	0.27139908	-5.4446741
2.6	2.7894982e-08	0.26516108	-5.3411385
2.7	2.7357559e-08	0.25963009	-5.2446525
2.8	2.6852737e-08	0.25469257	-5.1541507
2.9	2.6376725e-08	0.2502516	-5.0688089
3.0	2.5926539e-08	0.24622522	-4.9879934
3.1	2.5500114e-08	0.2425447	-4.9112196
3.2	2.5094947e-08	0.23915297	-4.8381173
3.3	2.4709802e-08	0.23600307	-4.7684029
3.4	2.4343399e-08	0.23305667	-4.7018566
3.5	2.3994648e-08	0.2302828	-4.6383051
3.6	2.3662601e-08	0.22765665	-4.5776077
3.7	2.3346408e-08	0.22515855	-4.5196462
3.8	2.3045595e-08	0.22277306	-4.4643164
3.9	2.2758834e-08	0.22048814	-4.4115233
4.0	2.2485745e-08	0.21829457	-4.3611767
4.1	2.2225675e-08	0.21618532	-4.3131882
4.2	2.1977995e-08	0.2141551	-4.2674702
4.3	2.1742094e-08	0.21219998	-4.2239342
4.4	2.1517634e-08	0.21031703	-4.1824906
4.5	2.1303532e-08	0.20850408	-4.1430486
4.6	2.1099485e-08	0.2067595	-4.1055166
4.7	2.0904954e-08	0.20508204	-4.0698022
4.8	2.0719419e-08	0.20347064	-4.0358131
4.9	2.0542376e-08	0.2019244	-4.0034575
5.0	2.0373345e-08	0.20044243	-3.9726448
5.5	1.9633301e-08	0.19396206	-3.8387076
6.0	1.9033973e-08	0.18890994	-3.7312982
7.0	1.812487e-08	0.18217077	-3.5678887
8.0	1.7474621e-08	0.17829276	-3.4469753
9.0	1.7002759e-08	0.17589566	-3.3545289
10.0	1.6664491e-08	0.17434512	-3.2838624
11.0	1.6428883e-08	0.17343357	-3.229888
12.0	1.6272469e-08	0.17307558	-3.1882322
13.0	1.6177671e-08	0.17318064	-3.1555508
14.0	1.6131995e-08	0.17364114	-3.1295856
15.0	1.6127144e-08	0.17435601	-3.108887
16.0	1.6156396e-08	0.17525085	-3.0924958
17.0	1.6215311e-08	0.17627879	-3.0796922
18.0	1.6299646e-08	0.177413	-3.0698784
19.0	1.6406708e-08	0.17863802	-3.062545
20.0	1.6533509e-08	0.17994178	-3.0572591
21.0	1.6678315e-08	0.18131251	-3.0536665
22.0	1.6838982e-08	0.18273868	-3.0514882
23.0	1.7014531e-08	0.18420915	-3.050505
24.0	1.7203384e-08	0.18571389	-3.0505421
25.0	1.740499e-08	0.18724503	-3.0514588
26.0	1.7618092e-08	0.18879669	-3.0531381
27.0	1.7842406e-08	0.19036435	-3.0554784
28.0	1.807687e-08	0.19194467	-3.0583911
29.0	1.8321408e-08	0.19353521	-3.0617998
30.0	1.8575152e-08	0.19513391	-3.0656382
31.0	1.8838207e-08	0.19673873	-3.0698479
32.0	1.91098e-08	0.19834788	-3.0743792
33.0	1.9390107e-08	0.19995977	-3.07919
34.0	1.9678637e-08	0.20157295	-3.0842438
35.0	1.9974899e-08	0.20318602	-3.0895089
36.0	2.0278944e-08	0.20479781	-3.0949579
37.0	2.0590854e-08	0.20640744	-3.1005675
38.0	2.0910269e-08	0.20801419	-3.1063168
39.0	2.1236818e-08	0.20961741	-3.112187
40.0	2.1570687e-08	0.21121653	-3.118161
41.0	2.1912052e-08	0.21281118	-3.1242239
42.0	2.2260583e-08	0.21440104	-3.1303629
43.0	2.2615919e-08	0.21598581	-3.1365663
44.0	2.2978291e-08	0.2175652	-3.1428235
45.0	2.3347925e-08	0.21913894	-3.1491252
46.0	2.3724515e-08	0.22070687	-3.155463
47.0	2.4107435e-08	0.22226884	-3.1618299
48.0	2.4497876e-08	0.22382467	-3.1682193
49.0	2.4895232e-08	0.22537421	-3.1746251
50.0	2.5299499e-08	0.22691735	-3.181042
55.0	2.7423366e-08	0.23453529	-3.2131479
60.0	2.9722588e-08	0.24198852	-3.2450061
65.0	3.2200029e-08	0.24927891	-3.2763508
70.0	3.4861274e-08	0.25641106	-3.3070437
75.0	3.7711341e-08	0.2633911	-3.3370028
80.0	4.0759284e-08	0.27022582	-3.3661955
85.0	4.4012193e-08	0.27692213	-3.39461
90.0	4.747789e-08	0.28348679	-3.4222494
95.0	5.116585e-08	0.28992628	-3.4491345
100.0	5.5086468e-08	0.29624679	-3.4752857
110.0	6.3663261e-08	0.30855381	-3.5254737
