# Supplementary material for: Quantum Calculation of the Collision-Induced Line-Shape Effects in Antiprotonic Helium and the New Accurate Ab Initio p̅He+ –He Potential Energy Surface
Source: J Chem Theory Comput. 2025 Dec 28;22(1):488–501. doi: 10.1021/acs.jctc.5c01636 (PMC12805563; doi:10.1021/acs.jctc.5c01636)
Supplement: Supplementary file 3 [file ct5c01636_si_003.zip › supplementary_material/generalized_cross_sections/0-2_P38.csv]

Ekin	Inelastic contribution to PBXS	PBXS	PSXS
0.001	6.3408307e-05	15323.716	22244.136
0.002	3.6339793e-05	10708.823	11846.209
0.003	2.5837239e-05	8194.7999	7936.0863
0.004	2.0250161e-05	6613.7438	5920.8822
0.005	1.6779573e-05	5528.0692	4706.5097
0.006	1.4410122e-05	4736.8295	3900.8663
0.007	1.2685537e-05	4134.8055	3330.0789
0.008	1.1370863e-05	3661.5686	2905.8286
0.009	1.0332978e-05	3279.9402	2578.7547
0.01	9.4908845e-06	2965.7908	2319.2282
0.02	5.4822502e-06	1452.6604	1178.5039
0.03	3.985809e-06	917.18189	805.91921
0.04	3.1736281e-06	648.57477	618.88708
0.05	2.6573293e-06	489.74505	505.81209
0.06	2.2994951e-06	386.23818	430.05102
0.07	2.0377687e-06	314.28376	375.911
0.08	1.8392673e-06	261.90338	335.49106
0.09	1.6848073e-06	222.43336	304.35302
0.1	1.5623509e-06	191.88746	279.79847
0.11	1.463916e-06	167.74448	260.08537
0.12	1.3839731e-06	148.33764	244.03483
0.13	1.3185531e-06	132.52456	230.81795
0.14	1.26472e-06	119.49829	219.83323
0.15	1.2202456e-06	108.67396	210.63224
0.16	1.1833998e-06	99.618072	202.87289
0.17	1.152812e-06	92.002825	196.28889
0.18	1.1273769e-06	85.575831	190.66925
0.19	1.1061886e-06	80.139471	185.84422
0.2	1.0884944e-06	75.536535	181.67535
0.21	1.0736611e-06	71.640057	178.04844
0.22	1.0611509e-06	68.345989	174.86835
0.23	1.0505039e-06	65.567864	172.05526
0.24	1.0413242e-06	63.232864	169.54181
0.25	1.0332706e-06	61.278899	167.27094
0.26	1.0260489e-06	59.652425	165.1943
0.27	1.0194063e-06	58.306811	163.27088
0.28	1.0131266e-06	57.20111	161.46605
0.29	1.0070266e-06	56.299137	159.75073
0.3	1.0009529e-06	55.568775	158.10064
0.31	9.9477937e-07	54.981443	156.49577
0.32	9.8840445e-07	54.511695	154.91984
0.33	9.817488e-07	54.136905	153.35982
0.34	9.7475303e-07	53.83702	151.80556
0.35	9.6737557e-07	53.594344	150.24937
0.37	9.513854e-07	53.220606	147.11079
0.38	9.4275955e-07	53.064438	145.52245
0.39	9.3372189e-07	52.914975	143.91969
0.4	9.2428931e-07	52.763913	142.30257
0.41	9.14485e-07	52.604396	140.67195
0.42	9.0433702e-07	52.430877	139.02932
0.43	8.9387693e-07	52.238987	137.3766
0.44	8.8313866e-07	52.025403	135.71606
0.45	8.7215747e-07	51.787726	134.05015
0.46	8.6096915e-07	51.524361	132.38144
0.47	8.4960926e-07	51.234405	130.71253
0.48	8.3811259e-07	50.917545	129.04598
0.5	8.1484158e-07	50.204244	125.72973
0.51	8.0312938e-07	49.809308	124.08461
0.52	7.9140429e-07	49.390333	122.45095
0.53	7.7969237e-07	48.948698	120.83064
0.54	7.6801757e-07	48.485926	119.22538
0.55	7.5640169e-07	48.003644	117.63671
0.56	7.4486444e-07	47.503539	116.06599
0.57	7.3342349e-07	46.987328	114.51442
0.58	7.2209456e-07	46.45673	112.98305
0.59	7.1089152e-07	45.913443	111.47277
0.6	6.9982649e-07	45.359129	109.98435
0.61	6.8890999e-07	44.795395	108.5184
0.62	6.7815102e-07	44.223787	107.07545
0.63	6.6755718e-07	43.645778	105.65591
0.64	6.5713481e-07	43.062765	104.26009
0.65	6.4688909e-07	42.476065	102.88821
0.66	6.3682414e-07	41.886913	101.54042
0.67	6.2694311e-07	41.296458	100.21679
0.68	6.1724831e-07	40.70577	98.917342
0.69	6.0774127e-07	40.115836	97.642028
0.7	5.9842284e-07	39.527564	96.390757
0.71	5.8929325e-07	38.941786	95.163393
0.72	5.8035218e-07	38.359262	93.959762
0.73	5.7159886e-07	37.780679	92.779657
0.74	5.6303206e-07	37.206661	91.622844
0.75	5.5465023e-07	36.637766	90.489061
0.76	5.4645146e-07	36.074496	89.378027
0.77	5.3843479e-07	35.517294	88.289442
0.78	5.3059544e-07	34.966555	87.222991
0.79	5.2293202e-07	34.422622	86.178347
0.8	5.1544176e-07	33.885796	85.15517
0.81	5.0812178e-07	33.356335	84.153115
0.82	5.0096907e-07	32.834458	83.171828
0.83	4.9398052e-07	32.320351	82.21095
0.84	4.8715299e-07	31.814164	81.27012
0.85	4.8048326e-07	31.31602	80.348973
0.86	4.7396808e-07	30.826014	79.447145
0.87	4.6760419e-07	30.344215	78.564268
0.88	4.6138832e-07	29.870671	77.699978
0.89	4.5531718e-07	29.405406	76.853911
0.9	4.4938754e-07	28.948431	76.025704
0.91	4.4359614e-07	28.499734	75.215
0.92	4.3793979e-07	28.059292	74.42144
0.93	4.324153e-07	27.627067	73.644674
0.94	4.2701954e-07	27.203008	72.88435
0.95	4.2174942e-07	26.787056	72.140126
0.96	4.166019e-07	26.379138	71.411661
0.97	4.1157397e-07	25.979176	70.698618
0.98	4.0666271e-07	25.587084	70.000669
0.99	4.0186522e-07	25.202768	69.317486
1.0	3.9717867e-07	24.82613	68.648751
1.1	3.5583474e-07	21.457625	62.68934
1.2	3.229069e-07	18.729355	57.862328
1.3	2.9648925e-07	16.525434	53.934481
1.4	2.7514467e-07	14.744579	50.718009
1.5	2.5770909e-07	13.303319	48.062528
1.6	2.4334465e-07	12.134307	45.847777
1.7	2.31381e-07	11.183401	43.977674
1.8	2.2129321e-07	10.406893	42.375673
1.9	2.1266879e-07	9.7692797	40.981165
2.0	2.0518386e-07	9.2416117	39.746634
2.1	1.9858533e-07	8.8002806	38.635323
2.2	1.9267711e-07	8.4261271	37.619271
2.3	1.8730947e-07	8.1037467	36.677608
2.4	1.8236791e-07	7.8209158	35.795088
2.5	1.7776834e-07	7.5680912	34.960822
2.6	1.7344873e-07	7.3379619	34.167224
2.7	1.6936426e-07	7.125046	33.409143
2.8	1.6549636e-07	6.9253308	32.683165
2.9	1.6179556e-07	6.7359588	31.987081
3.0	1.582598e-07	6.5549599	31.319469
3.1	1.5487803e-07	6.3810275	30.679399
3.2	1.5164234e-07	6.2133376	30.06621
3.3	1.4854681e-07	6.0514049	29.479367
3.4	1.4558672e-07	5.8949716	28.918358
3.5	1.4275799e-07	5.7439247	28.382636
3.6	1.4005682e-07	5.5982344	27.871589
3.7	1.3747981e-07	5.4579121	27.384522
3.8	1.3502239e-07	5.3229803	26.920664
3.9	1.3268095e-07	5.1934546	26.479167
4.0	1.3045136e-07	5.0693313	26.059122
4.1	1.2833954e-07	4.950582	25.659573
4.2	1.2632045e-07	4.8371506	25.279531
4.3	1.2439998e-07	4.7289532	24.917985
4.4	1.2257355e-07	4.6258798	24.573918
4.5	1.2083655e-07	4.5277965	24.246315
4.6	1.1918441e-07	4.4345486	23.934178
4.7	1.176126e-07	4.3459638	23.636528
4.8	1.1611667e-07	4.2618557	23.35242
4.9	1.1469227e-07	4.1820272	23.080944
5.0	1.133352e-07	4.1062734	22.82123
5.5	1.0743267e-07	3.7812763	21.671958
6.0	1.0267227e-07	3.5274397	20.713724
7.0	9.5420537e-08	3.1527109	19.165917
8.0	9.0060331e-08	2.8761389	17.943915
9.0	8.5961688e-08	2.6566493	16.958437
10.0	8.2800948e-08	2.4798319	16.156722
11.0	8.0367722e-08	2.3374622	15.494929
12.0	7.8490683e-08	2.2220323	14.93752
13.0	7.7054389e-08	2.1268183	14.458749
14.0	7.5957609e-08	2.0466009	14.041342
15.0	7.5126774e-08	1.9777653	13.673765
16.0	7.4526183e-08	1.9179591	13.347845
17.0	7.4114745e-08	1.8656172	13.057235
18.0	7.386555e-08	1.819606	12.796683
19.0	7.3752201e-08	1.7790198	12.561765
20.0	7.376826e-08	1.7430813	12.348763
21.0	7.3893259e-08	1.7111151	12.15461
22.0	7.41155e-08	1.6825454	11.976805
23.0	7.4418915e-08	1.65689	11.813314
24.0	7.4806111e-08	1.6337523	11.66246
25.0	7.5264926e-08	1.6128113	11.52285
26.0	7.5789318e-08	1.5938062	11.393301
27.0	7.6368571e-08	1.5765199	11.272786
28.0	7.7009822e-08	1.56077	11.160409
29.0	7.7704255e-08	1.5464002	11.055387
30.0	7.8442635e-08	1.5332738	10.957026
31.0	7.923383e-08	1.521269	10.864714
32.0	8.0070145e-08	1.5102783	10.777913
33.0	8.0949354e-08	1.5002066	10.696148
34.0	8.1863291e-08	1.4909694	10.619
35.0	8.2823151e-08	1.4824914	10.546096
36.0	8.3821264e-08	1.4747063	10.477103
37.0	8.4856221e-08	1.4675557	10.411725
38.0	8.5921112e-08	1.4609879	10.349695
39.0	8.7027559e-08	1.4549564	10.290774
40.0	8.8168177e-08	1.4494197	10.234742
41.0	8.9336212e-08	1.4443409	10.181402
42.0	9.0544051e-08	1.4396866	10.130574
43.0	9.1784334e-08	1.4354263	10.082089
44.0	9.3057193e-08	1.4315321	10.035798
45.0	9.4355019e-08	1.4279786	9.9915627
46.0	9.5691402e-08	1.4247429	9.9492569
47.0	9.7058908e-08	1.4218038	9.9087646
48.0	9.8457932e-08	1.4191419	9.8699777
49.0	9.9880658e-08	1.416739	9.8327964
50.0	1.0134128e-07	1.4145789	9.7971292
55.0	1.0909993e-07	1.4069334	9.6387713
60.0	1.1762117e-07	1.4035302	9.5079045
65.0	1.2693562e-07	1.4033328	9.3984372
70.0	1.3704884e-07	1.4056044	9.3059637
75.0	1.4801014e-07	1.4098085	9.2272534
80.0	1.5984786e-07	1.4155462	9.1597398
85.0	1.7259005e-07	1.4225151	9.1015554
90.0	1.8630662e-07	1.4304819	9.0511433
95.0	2.0103606e-07	1.439264	9.0074148
100.0	2.1681459e-07	1.4487168	8.9691233
110.0	2.5180941e-07	1.4691938	8.9065201
