# Supplementary material for: Quantum Calculation of the Collision-Induced Line-Shape Effects in Antiprotonic Helium and the New Accurate Ab Initio p̅He+ –He Potential Energy Surface
Source: J Chem Theory Comput. 2025 Dec 28;22(1):488–501. doi: 10.1021/acs.jctc.5c01636 (PMC12805563; doi:10.1021/acs.jctc.5c01636)
Supplement: Supplementary file 3 [file ct5c01636_si_003.zip › supplementary_material/generalized_cross_sections/3-3_P35.csv]

Ekin	Inelastic contribution to PBXS	PBXS	PSXS
0.001	6.5134103e-05	2372.6528	-10360.641
0.002	4.1902217e-05	2032.0698	-6652.9701
0.003	3.1512509e-05	1768.0396	-4995.1864
0.004	2.5376716e-05	1557.8052	-4016.7072
0.005	2.1265571e-05	1386.7833	-3361.573
0.006	1.8299388e-05	1245.2001	-2889.2723
0.007	1.6051027e-05	1126.2618	-2531.5667
0.008	1.428504e-05	1025.1012	-2250.8405
0.009	1.2859922e-05	938.14133	-2024.488
0.01	1.1685088e-05	862.69531	-1838.0407
0.02	5.9753401e-06	445.72103	-934.84912
0.03	3.9151271e-06	277.79935	-610.89877
0.04	2.8662354e-06	191.54235	-446.62766
0.05	2.238527e-06	140.84592	-348.61673
0.06	1.8253735e-06	108.33787	-284.25682
0.07	1.5357184e-06	86.171041	-239.22307
0.08	1.3232978e-06	70.346097	-206.25402
0.09	1.1621787e-06	58.639364	-181.28683
0.1	1.036735e-06	49.729892	-161.87721
0.11	9.3701303e-07	42.790934	-146.4701
0.12	8.5638533e-07	37.282664	-134.03121
0.13	7.9027667e-07	32.839994	-123.84715
0.14	7.354316e-07	29.208572	-115.41066
0.15	6.8947346e-07	26.206616	-108.35164
0.16	6.5062824e-07	23.701297	-102.39399
0.17	6.1754588e-07	21.593633	-97.327642
0.18	5.8918125e-07	19.808562	-92.990051
0.19	5.647129e-07	18.288254	-89.253481
0.2	5.4348634e-07	16.987504	-86.016188
0.21	5.2497375e-07	15.870497	-83.196137
0.22	5.0874477e-07	14.908496	-80.726456
0.23	4.9444508e-07	14.078174	-78.552109
0.24	4.8178219e-07	13.360376	-76.627403
0.25	4.7050618e-07	12.739205	-74.914121
0.26	4.6041145e-07	12.201338	-73.380089
0.27	4.5132219e-07	11.735497	-71.998069
0.28	4.4308876e-07	11.332055	-70.744903
0.29	4.3558327e-07	10.982723	-69.600829
0.3	4.2869613e-07	10.680319	-68.548939
0.31	4.2233324e-07	10.418572	-67.574749
0.32	4.164137e-07	10.191983	-66.665835
0.33	4.1086795e-07	9.9957103	-65.81155
0.34	4.0563623e-07	9.8254708	-65.002775
0.35	4.0066728e-07	9.677473	-64.23172
0.36	3.9591719e-07	9.5483548	-63.491748
0.37	3.9134854e-07	9.4351348	-62.777227
0.38	3.8692952e-07	9.3351719	-62.083406
0.39	3.8263325e-07	9.2461309	-61.406297
0.4	3.7843717e-07	9.165953	-60.742584
0.41	3.7432246e-07	9.0928301	-60.08953
0.42	3.7027361e-07	9.0251818	-59.444909
0.43	3.6627794e-07	8.9616349	-58.806929
0.44	3.6232526e-07	8.9010044	-58.174179
0.45	3.584075e-07	8.8422758	-57.545574
0.46	3.5451843e-07	8.7845893	-56.920305
0.47	3.506534e-07	8.7272245	-56.297799
0.48	3.4680905e-07	8.6695858	-55.677682
0.49	3.4298317e-07	8.61119	-55.059743
0.5	3.3917448e-07	8.5516528	-54.443909
0.51	3.3538246e-07	8.4906782	-53.830218
0.52	3.3160721e-07	8.4280472	-53.218796
0.53	3.2784933e-07	8.3636079	-52.609838
0.54	3.2410985e-07	8.2972667	-52.003593
0.55	3.2039004e-07	8.2289795	-51.400348
0.56	3.1669145e-07	8.1587446	-50.800418
0.57	3.1301574e-07	8.0865953	-50.204132
0.58	3.093647e-07	8.0125941	-49.611831
0.59	3.0574014e-07	7.9368272	-49.023852
0.6	3.0214389e-07	7.8593995	-48.440532
0.61	2.9857777e-07	7.7804301	-47.862195
0.62	2.9504353e-07	7.7000492	-47.289154
0.63	2.9154286e-07	7.618394	-46.721706
0.64	2.8807737e-07	7.5356065	-46.160129
0.65	2.8464855e-07	7.4518309	-45.604682
0.66	2.8125782e-07	7.3672118	-45.055605
0.67	2.7790645e-07	7.281892	-44.513114
0.68	2.7459562e-07	7.1960118	-43.977407
0.69	2.7132638e-07	7.1097074	-43.448659
0.7	2.6809968e-07	7.02311	-42.927024
0.71	2.6491633e-07	6.9363456	-42.412637
0.72	2.6177705e-07	6.8495339	-41.905613
0.73	2.5868244e-07	6.7627884	-41.406049
0.74	2.5563301e-07	6.6762158	-40.914022
0.75	2.5262916e-07	6.5899162	-40.429594
0.76	2.4967118e-07	6.5039829	-39.95281
0.77	2.4675931e-07	6.4185025	-39.483701
0.78	2.4389367e-07	6.3335547	-39.022282
0.79	2.4107433e-07	6.2492132	-38.568556
0.8	2.3830126e-07	6.165545	-38.122515
0.81	2.3557437e-07	6.0826113	-37.684139
0.82	2.3289353e-07	6.0004676	-37.253395
0.83	2.3025853e-07	5.9191634	-36.830246
0.84	2.276691e-07	5.8387436	-36.414641
0.85	2.2512495e-07	5.7592475	-36.006524
0.86	2.2262572e-07	5.6807102	-35.605832
0.87	2.2017102e-07	5.603162	-35.212494
0.88	2.1776043e-07	5.5266294	-34.826435
0.89	2.1539349e-07	5.4511348	-34.447575
0.9	2.1306971e-07	5.3766972	-34.075826
0.91	2.1078858e-07	5.3033321	-33.711101
0.92	2.0854958e-07	5.2310519	-33.353307
0.93	2.0635214e-07	5.1598664	-33.002348
0.94	2.0419569e-07	5.0897824	-32.658125
0.95	2.0207966e-07	5.0208045	-32.320537
0.96	2.0000344e-07	4.9529351	-31.989484
0.97	1.9796643e-07	4.8861744	-31.664861
0.98	1.9596802e-07	4.820521	-31.346563
0.99	1.9400759e-07	4.7559715	-31.034485
1.0	1.920845e-07	4.6925213	-30.72852
1.1	1.7476997e-07	4.1166103	-27.981778
1.2	1.6051323e-07	3.6386275	-25.732319
1.3	1.487565e-07	3.2441938	-23.887035
1.4	1.3902745e-07	2.9191852	-22.36708
1.5	1.3092777e-07	2.6512218	-21.107543
1.6	1.2414069e-07	2.4299367	-20.055659
1.7	1.1840558e-07	2.2467908	-19.168788
1.8	1.1351296e-07	2.0947705	-18.412603
1.9	1.0929347e-07	1.9680994	-17.759587
2.0	1.0561108e-07	1.8620034	-17.18782
2.1	1.0235715e-07	1.7725301	-16.679987
2.2	9.9445568e-08	1.6964125	-16.222553
2.3	9.6808665e-08	1.6309625	-15.80506
2.4	9.4393785e-08	1.573986	-15.419539
2.5	9.2160339e-08	1.5237094	-15.059993
2.6	9.0077343e-08	1.4787159	-14.721975
2.7	8.8121346e-08	1.4378885	-14.40223
2.8	8.6276419e-08	1.4003585	-14.098405
2.9	8.4525975e-08	1.3654602	-13.808812
3.0	8.2862233e-08	1.3326916	-13.532247
3.1	8.1277129e-08	1.3016796	-13.267847
3.2	7.9765391e-08	1.2721517	-13.014977
3.3	7.8322653e-08	1.2439122	-12.773153
3.4	7.694541e-08	1.2168226	-12.541983
3.5	7.5630728e-08	1.1907864	-12.321123
3.7	7.3179003e-08	1.1416293	-11.909058
3.8	7.2037402e-08	1.1184312	-11.717217
3.9	7.094909e-08	1.0961202	-11.534398
4.0	6.9911949e-08	1.0746787	-11.360258
4.2	6.7984087e-08	1.0343451	-11.03658
4.3	6.7088085e-08	1.0154241	-10.886303
4.4	6.6234557e-08	0.99731283	-10.743231
4.5	6.5421704e-08	0.97999388	-10.606987
4.6	6.4647465e-08	0.96344783	-10.477193
4.7	6.3909816e-08	0.94765341	-10.353478
4.8	6.3206771e-08	0.9325876	-10.235479
4.9	6.2536402e-08	0.91822575	-10.122843
5.0	6.1896839e-08	0.90454186	-10.015228
5.5	5.9101962e-08	0.84531993	-9.5415961
6.0	5.6840177e-08	0.7988236	-9.1514646
7.0	5.338727e-08	0.73134134	-8.5327486
8.0	5.0854025e-08	0.68342887	-8.0527046
9.0	4.8940657e-08	0.64628645	-7.6696019
10.0	4.7490388e-08	0.61656263	-7.36111
11.0	4.6397806e-08	0.59276305	-7.1096935
12.0	4.558011e-08	0.5737505	-6.9009321
13.0	4.4977103e-08	0.55845611	-6.7240924
14.0	4.4542145e-08	0.54595798	-6.5718584
15.0	4.4242964e-08	0.53555668	-6.4393671
16.0	4.4055614e-08	0.52677624	-6.323252
17.0	4.3965336e-08	0.51930496	-6.2209538
18.0	4.3957864e-08	0.51293281	-6.1303758
19.0	4.4022577e-08	0.50750489	-6.0497495
20.0	4.4149527e-08	0.50289178	-5.9775817
21.0	4.4333579e-08	0.49897912	-5.9126356
22.0	4.4567558e-08	0.49566605	-5.8539075
23.0	4.4846411e-08	0.4928647	-5.8005841
24.0	4.5164771e-08	0.49050081	-5.7520023
25.0	4.5521497e-08	0.48851411	-5.707616
26.0	4.591257e-08	0.4868561	-5.6669653
27.0	4.6335549e-08	0.48548718	-5.6296521
28.0	4.678713e-08	0.48437491	-5.5953297
29.0	4.6858001e-08	0.4834551	-5.5237021
30.0	4.7349714e-08	0.4827791	-5.4931588
31.0	4.7866302e-08	0.48228881	-5.4667656
37.0	5.1421445e-08	0.48231826	-5.3437166
38.0	5.2083946e-08	0.48270062	-5.3278628
39.0	5.2765261e-08	0.48316581	-5.3131096
40.0	5.3463385e-08	0.48370631	-5.2992364
41.0	5.4180841e-08	0.48431555	-5.2862154
42.0	5.4915739e-08	0.48498808	-5.2741538
43.0	5.5668045e-08	0.48571908	-5.2628281
44.0	5.6436436e-08	0.48650389	-5.2521807
45.0	5.7222793e-08	0.48733782	-5.2423237
46.0	5.8026055e-08	0.48821713	-5.2330279
47.0	5.88456e-08	0.48913827	-5.2242209
48.0	5.9680069e-08	0.49009838	-5.2160735
49.0	6.0532257e-08	0.49109418	-5.2084461
50.0	6.1400308e-08	0.49212281	-5.2012218
55.0	6.5977964e-08	0.49767992	-5.1715551
60.0	7.0961951e-08	0.50376282	-5.1502412
65.0	7.6356737e-08	0.51020767	-5.1352765
70.0	8.2165881e-08	0.51690103	-5.1251482
75.0	8.8404083e-08	0.52376273	-5.1187
80.0	9.5096617e-08	0.53073511	-5.1153091
85.0	1.0225343e-07	0.53777656	-5.1142664
90.0	1.0989201e-07	0.54485598	-5.1150199
95.0	1.1804873e-07	0.55194976	-5.1173556
100.0	1.2674006e-07	0.55904143	-5.1208718
110.0	1.458214e-07	0.57316739	-5.1307933
120.0	1.6737902e-07	0.58716275	-5.1432354
130.0	1.9167144e-07	0.60098779	-5.157431
140.0	2.1895902e-07	0.61462002	-5.1726888
150.0	2.4957621e-07	0.62804911	-5.1885389
160.0	2.8384073e-07	0.64127049	-5.2047274
170.0	3.2215633e-07	0.65428568	-5.2210935
180.0	3.6490112e-07	0.6670966	-5.2374633
190.0	4.1251768e-07	0.67970789	-5.2535867
200.0	4.655229e-07	0.69212555	-5.2695294
250.0	8.3117339e-07	0.75152729	-5.344754
300.0	1.43235e-06	0.80700472	-5.4107247
350.0	2.3954734e-06	0.85920886	-5.4678377
400.0	3.9022166e-06	0.90865539	-5.5169965
450.0	6.2078851e-06	0.9557358	-5.5592239
500.0	9.6620425e-06	1.0007696	-5.5956434
600.0	2.2045765e-05	1.0856356	-5.6540226
700.0	4.6788292e-05	1.1647093	-5.6968941
800.0	9.309873e-05	1.2389706	-5.7284413
900.0	0.00017482391	1.3090381	-5.7509498
1000.0	0.0003116117	1.3752758	-5.7661615
1100.0	0.00052981135	1.4378494	-5.7752694
1200.0	0.00086295662	1.4967514	-5.7790311
1300.0	0.0013515733	1.5518555	-5.7785737
1400.0	0.0020419459	1.6028852	-5.7735455
1500.0	0.0029843084	1.6495185	-5.7640321
