# Supplementary material for: Quantum Calculation of the Collision-Induced Line-Shape Effects in Antiprotonic Helium and the New Accurate Ab Initio p̅He+ –He Potential Energy Surface
Source: J Chem Theory Comput. 2025 Dec 28;22(1):488–501. doi: 10.1021/acs.jctc.5c01636 (PMC12805563; doi:10.1021/acs.jctc.5c01636)
Supplement: Supplementary file 3 [file ct5c01636_si_003.zip › supplementary_material/generalized_cross_sections/3-3_P34.csv]

Ekin	Inelastic contribution to PBXS	PBXS	PSXS
0.001	0.00021050272	35838.289	-20533.85
0.002	8.6768711e-05	15892.204	-11212.187
0.003	5.2358295e-05	9479.3392	-7782.8672
0.004	3.6669458e-05	6427.5095	-5932.4358
0.005	2.7801444e-05	4691.2592	-4761.1888
0.006	2.2144411e-05	3594.4247	-3950.9277
0.007	1.824455e-05	2851.4974	-3357.3206
0.008	1.5406775e-05	2322.4034	-2904.4898
0.009	1.3257922e-05	1930.9923	-2548.4273
0.01	1.1580148e-05	1632.6353	-2261.7485
0.02	4.645691e-06	510.74303	-980.0775
0.03	2.6782813e-06	249.27348	-581.09488
0.04	1.8040707e-06	148.13882	-397.21568
0.05	1.3271634e-06	98.498622	-294.89895
0.06	1.0337943e-06	70.437694	-231.16954
0.07	8.3843254e-07	53.011109	-188.36552
0.08	7.0079445e-07	41.435641	-158.02051
0.09	5.9965623e-07	33.348144	-135.61758
0.1	5.2287671e-07	27.470843	-118.54833
0.11	4.630572e-07	23.063173	-105.21144
0.12	4.1545695e-07	19.671586	-94.574752
0.13	3.7691157e-07	17.005552	-85.945919
0.14	3.4523582e-07	14.871882	-78.844837
0.15	3.1887671e-07	13.137997	-72.929089
0.16	2.9670302e-07	11.71042	-67.948481
0.17	2.7787302e-07	10.521676	-63.716329
0.18	2.6174853e-07	9.5220508	-60.090745
0.19	2.4783766e-07	8.6742398	-56.962119
0.2	2.3575567e-07	7.9497931	-54.24454
0.21	2.2519763e-07	7.3266929	-51.869789
0.22	2.15919e-07	6.7876712	-49.783064
0.23	2.077216e-07	6.3190195	-47.939873
0.24	2.0044502e-07	5.9097325	-46.303747
0.25	1.9395173e-07	5.5508833	-44.84454
0.26	1.8813219e-07	5.2351607	-43.537135
0.27	1.8289307e-07	4.9565229	-42.360462
0.28	1.7815564e-07	4.7099347	-41.296731
0.29	1.7385314e-07	4.4911673	-40.330837
0.3	1.6992867e-07	4.2966424	-39.449895
0.31	1.6633348e-07	4.1233117	-38.64286
0.32	1.6302567e-07	3.9685619	-37.900234
0.33	1.5996909e-07	3.8301391	-37.213815
0.34	1.5713245e-07	3.7060896	-36.576508
0.35	1.5448863e-07	3.594711	-35.982157
0.36	1.5201401e-07	3.4945137	-35.425411
0.37	1.4968807e-07	3.4041895	-34.901614
0.38	1.474929e-07	3.3225853	-34.406711
0.39	1.4541287e-07	3.248682	-33.937164
0.4	1.434355e-07	3.1815769	-33.489892
0.41	1.4154652e-07	3.1204687	-33.062206
0.42	1.3973672e-07	3.0646452	-32.651764
0.43	1.3799701e-07	3.013473	-32.256527
0.44	1.3631946e-07	2.9663881	-31.874721
0.45	1.3469718e-07	2.9228884	-31.504804
0.46	1.3312416e-07	2.8825272	-31.145442
0.47	1.3159518e-07	2.8449069	-30.795479
0.48	1.3010569e-07	2.8096745	-30.453915
0.49	1.2865178e-07	2.7765165	-30.119891
0.5	1.2723006e-07	2.7451553	-29.792671
0.51	1.258376e-07	2.7153452	-29.471622
0.52	1.2447189e-07	2.6868698	-29.156207
0.53	1.2313079e-07	2.6595384	-28.845969
0.54	1.2181244e-07	2.6331838	-28.540523
0.55	1.2051529e-07	2.6076599	-28.239544
0.56	1.1923801e-07	2.5828394	-27.942762
0.57	1.1797947e-07	2.5586119	-27.649952
0.58	1.1673875e-07	2.5348822	-27.360929
0.59	1.1551505e-07	2.5115685	-27.075542
0.6	1.1430772e-07	2.4886011	-26.79367
0.61	1.1311622e-07	2.465921	-26.515214
0.62	1.119401e-07	2.4434787	-26.240098
0.63	1.1077901e-07	2.4212331	-25.968264
0.64	1.0963265e-07	2.3991503	-25.699665
0.65	1.0850079e-07	2.3772031	-25.43427
0.66	1.0738324e-07	2.3553698	-25.172054
0.67	1.0627985e-07	2.3336338	-24.913001
0.68	1.051905e-07	2.3119824	-24.657103
0.69	1.041151e-07	2.290407	-24.404353
0.7	1.0305359e-07	2.2689019	-24.15475
0.71	1.0200589e-07	2.2474642	-23.908293
0.72	1.0097197e-07	2.2260931	-23.664985
0.73	9.9951792e-08	2.2047897	-23.424828
0.74	9.8945311e-08	2.1835568	-23.187824
0.75	9.7952499e-08	2.1623982	-22.953976
0.76	9.6973322e-08	2.1413191	-22.723285
0.77	9.6007746e-08	2.1203251	-22.49575
0.78	9.5055733e-08	2.0994225	-22.27137
0.79	9.4117241e-08	2.078618	-22.050142
0.8	9.3192225e-08	2.0579188	-21.832062
0.81	9.2280632e-08	2.037332	-21.617122
0.82	9.1382406e-08	2.0168647	-21.405315
0.83	9.0497481e-08	1.9965242	-21.19663
0.84	8.9625789e-08	1.9763175	-20.991054
0.85	8.8767253e-08	1.9562514	-20.788573
0.86	8.7921791e-08	1.9363327	-20.589171
0.87	8.7089313e-08	1.9165677	-20.39283
0.88	8.6269724e-08	1.8969624	-20.199531
0.89	8.5462925e-08	1.8775227	-20.009252
0.9	8.4668808e-08	1.8582538	-19.82197
0.91	8.3887262e-08	1.8391609	-19.637661
0.92	8.311817e-08	1.8202486	-19.456298
0.93	8.2361411e-08	1.8015212	-19.277856
0.94	8.161686e-08	1.7829827	-19.102305
0.95	8.0884386e-08	1.7646367	-18.929616
0.96	8.0163857e-08	1.7464863	-18.759759
0.97	7.9455135e-08	1.7285345	-18.592702
0.98	7.875808e-08	1.7107838	-18.428413
0.99	7.807255e-08	1.6932365	-18.266859
1.0	7.7398399e-08	1.6758943	-18.108007
1.1	7.1249704e-08	1.5139779	-16.660328
1.2	6.6071419e-08	1.3728358	-15.443433
1.3	6.1714071e-08	1.2511559	-14.421918
1.4	5.8041511e-08	1.1469145	-13.563399
1.5	5.4935114e-08	1.0579179	-12.83958
1.6	5.2294545e-08	0.98206506	-12.226345
1.7	5.0034352e-08	0.91745159	-11.703434
1.8	4.8085346e-08	0.86239528	-11.253985
1.9	4.6388913e-08	0.81542791	-10.864075
2.0	4.4898186e-08	0.7752758	-10.52229
2.1	4.3574725e-08	0.74083862	-10.219351
2.2	4.2387523e-08	0.71116999	-9.9477842
2.3	4.1311762e-08	0.68546042	-9.701626
2.4	4.0327733e-08	0.66302216	-9.476165
2.5	3.9419898e-08	0.64327546	-9.2677156
2.6	3.8576089e-08	0.62573581	-9.0734218
2.7	3.7786827e-08	0.61000201	-8.8910902
2.8	3.7044759e-08	0.59574506	-8.7190491
2.9	3.634419e-08	0.58269775	-8.5560317
3.0	3.5681037e-08	0.57064525	-8.401081
3.1	3.5051483e-08	0.55941654	-8.2534732
3.2	3.4452547e-08	0.54887678	-8.1126561
3.3	3.3882363e-08	0.53892064	-7.9782021
3.4	3.3339155e-08	0.52946662	-7.8497707
3.5	3.2821431e-08	0.52045214	-7.7270818
3.6	3.2327897e-08	0.51182954	-7.6098945
3.7	3.1857404e-08	0.50356267	-7.4979927
3.8	3.1408897e-08	0.49562428	-7.391175
3.9	3.0981389e-08	0.48799376	-7.289248
4.0	3.057394e-08	0.4806555	-7.1920212
4.1	3.0185645e-08	0.47359744	-7.0993053
4.2	2.9815622e-08	0.4668101	-7.0109102
4.3	2.9463292e-08	0.46028571	-6.9266451
4.4	2.91275e-08	0.4540176	-6.8463183
4.5	2.8807198e-08	0.44799973	-6.7697384
4.6	2.8501836e-08	0.44222636	-6.6967146
4.7	2.8210631e-08	0.43669178	-6.627058
4.8	2.793282e-08	0.43139018	-6.5605828
4.9	2.7667667e-08	0.4263155	-6.4971072
5.0	2.741446e-08	0.42146144	-6.4364545
5.5	2.6304842e-08	0.40025905	-6.1698023
6.0	2.5405345e-08	0.38348155	-5.951273
7.0	2.4033705e-08	0.35942919	-5.6086609
8.0	2.3038518e-08	0.3430547	-5.3466793
9.0	2.2299444e-08	0.33085888	-5.1399638
10.0	2.1751515e-08	0.32136749	-4.9753879
11.0	2.1350386e-08	0.31398681	-4.8430433
12.0	2.1062652e-08	0.3083431	-4.7347957
13.0	2.0863355e-08	0.30408344	-4.6445341
14.0	2.0734116e-08	0.3008783	-4.5680679
15.0	2.0662018e-08	0.2984591	-4.5026087
16.0	2.0637385e-08	0.29663626	-4.4462364
17.0	2.0654061e-08	0.2952856	-4.397496
18.0	2.0706153e-08	0.29432661	-4.3551961
19.0	2.078923e-08	0.2937034	-4.3183337
20.0	2.08992e-08	0.29337031	-4.2860631
21.0	2.103386e-08	0.29328639	-4.2576858
22.0	2.1190296e-08	0.29341476	-4.2326393
23.0	2.1366441e-08	0.29372244	-4.2104708
24.0	2.1560132e-08	0.29418096	-4.190812
25.0	2.1770834e-08	0.29476736	-4.1733612
26.0	2.1996925e-08	0.29546341	-4.1578644
27.0	2.223739e-08	0.29625439	-4.1441018
28.0	2.2490894e-08	0.29712848	-4.131882
29.0	2.2347664e-08	0.29810447	-4.1570159
30.0	2.2610927e-08	0.29911721	-4.1484365
31.0	2.2885534e-08	0.30018733	-4.1389792
32.0	2.3170188e-08	0.30130878	-4.1305721
37.0	2.4739211e-08	0.30749592	-4.1007137
38.0	2.5079996e-08	0.3088196	-4.0967393
39.0	2.5429655e-08	0.3101641	-4.0932514
40.0	2.578736e-08	0.31152729	-4.0902527
41.0	2.6153991e-08	0.31290728	-4.0877619
42.0	2.6528737e-08	0.31430216	-4.0856241
43.0	2.6911709e-08	0.31570994	-4.0838804
44.0	2.7302712e-08	0.31712895	-4.0825432
45.0	2.7701745e-08	0.31855814	-4.0814719
46.0	2.8108826e-08	0.31999625	-4.0807124
47.0	2.8523125e-08	0.32144219	-4.0802812
48.0	2.8945333e-08	0.32289448	-4.0800595
49.0	2.9375273e-08	0.32435235	-4.0800768
50.0	2.9812493e-08	0.32581503	-4.0803672
55.0	3.2110589e-08	0.33317564	-4.0845112
60.0	3.4601132e-08	0.34056564	-4.0924195
65.0	3.7286928e-08	0.34793904	-4.1029682
70.0	4.0166236e-08	0.35526637	-4.1154352
75.0	4.3247529e-08	0.36252891	-4.1292725
80.0	4.6543142e-08	0.36971529	-4.1441371
85.0	5.0053682e-08	0.37681835	-4.1596928
90.0	5.3786734e-08	0.38383423	-4.1757702
95.0	5.7760592e-08	0.39076143	-4.1921899
100.0	6.1979724e-08	0.3975988	-4.2088206
110.0	7.1188664e-08	0.41100876	-4.2424326
