# Supplementary material for: Quantum Calculation of the Collision-Induced Line-Shape Effects in Antiprotonic Helium and the New Accurate Ab Initio p̅He+ –He Potential Energy Surface
Source: J Chem Theory Comput. 2025 Dec 28;22(1):488–501. doi: 10.1021/acs.jctc.5c01636 (PMC12805563; doi:10.1021/acs.jctc.5c01636)
Supplement: Supplementary file 3 [file ct5c01636_si_003.zip › supplementary_material/generalized_cross_sections/1-1_P38.csv]

Ekin	Inelastic contribution to PBXS	PBXS	PSXS
0.001	4.9611755e-05	1776.6257	-9024.6765
0.002	3.320606e-05	1583.3433	-5933.4515
0.003	2.5809924e-05	1423.9846	-4537.9423
0.004	2.1376102e-05	1290.4902	-3703.5686
0.005	1.8353892e-05	1177.1577	-3137.5699
0.006	1.6134892e-05	1079.8397	-2724.5121
0.007	1.4423974e-05	995.44751	-2408.19
0.008	1.3058054e-05	921.63452	-2157.4659
0.009	1.1938651e-05	856.58598	-1953.5067
0.01	1.1002321e-05	798.87671	-1784.1723
0.02	6.2001677e-06	454.43171	-943.02882
0.03	4.3037951e-06	299.58757	-630.4529
0.04	3.2799224e-06	214.62042	-468.72023
0.05	2.6406533e-06	162.32629	-370.78851
0.06	2.2060758e-06	127.61077	-305.71385
0.07	1.8936091e-06	103.28478	-259.72974
0.08	1.6598278e-06	85.531358	-225.78561
0.09	1.4796604e-06	72.156896	-199.90069
0.1	1.3376054e-06	61.822038	-179.66006
0.11	1.2235604e-06	53.668763	-163.51546
0.12	1.1306605e-06	47.125482	-150.4296
0.13	1.0540778e-06	41.798811	-139.68203
0.14	9.9031821e-07	37.410437	-130.75717
0.15	9.3679059e-07	33.758711	-123.27646
0.16	8.9153192e-07	30.694466	-116.95573
0.17	8.5302714e-07	28.1053	-111.57758
0.18	8.2008738e-07	25.905097	-106.97277
0.19	7.9176584e-07	24.026875	-103.00757
0.2	7.6729843e-07	22.417801	-99.574865
0.21	7.4606112e-07	21.035649	-96.587831
0.22	7.2753882e-07	19.846253	-93.975301
0.23	7.1130236e-07	18.821637	-91.678393
0.24	6.969912e-07	17.93863	-89.647977
0.25	6.8430034e-07	17.177835	-87.842757
0.26	6.7297029e-07	16.522845	-86.227809
0.27	6.6277924e-07	15.959642	-84.773444
0.28	6.5357901e-07	15.476145	-83.454327
0.29	6.4512809e-07	15.061854	-82.24877
0.3	6.3731562e-07	14.707578	-81.138181
0.31	6.3002734e-07	14.405221	-80.106605
0.32	6.2315969e-07	14.147618	-79.140358
0.33	6.1662413e-07	13.928401	-78.227719
0.34	6.1034532e-07	13.7419	-77.358675
0.35	6.0425957e-07	13.583057	-76.524706
0.36	5.9831347e-07	13.447359	-75.718596
0.37	5.9246268e-07	13.330788	-74.934271
0.38	5.8667086e-07	13.22977	-74.166661
0.39	5.8090873e-07	13.141139	-73.411574
0.4	5.7515317e-07	13.062105	-72.665585
0.41	5.6938647e-07	12.990217	-71.925939
0.42	5.6359558e-07	12.923343	-71.19046
0.43	5.5777145e-07	12.859641	-70.457475
0.44	5.519085e-07	12.797531	-69.72574
0.45	5.4600401e-07	12.735678	-68.994382
0.46	5.4005769e-07	12.672969	-68.262835
0.47	5.3407124e-07	12.608489	-67.530795
0.48	5.2804793e-07	12.541501	-66.798175
0.49	5.2199232e-07	12.471431	-66.065062
0.51	5.0980699e-07	12.320443	-64.59839
0.52	5.0369019e-07	12.23902	-63.865599
0.53	4.9756655e-07	12.153476	-63.133804
0.54	4.914432e-07	12.063789	-62.403538
0.55	4.8532729e-07	11.970006	-61.675361
0.56	4.7922585e-07	11.87223	-60.949849
0.57	4.7314572e-07	11.770613	-60.227578
0.58	4.6709348e-07	11.665343	-59.509119
0.59	4.6107539e-07	11.556636	-58.795026
0.6	4.5509736e-07	11.444733	-58.085835
0.61	4.491649e-07	11.329889	-57.382056
0.62	4.4328314e-07	11.21237	-56.684173
0.63	4.374568e-07	11.092447	-55.992636
0.64	4.3169018e-07	10.970393	-55.307865
0.65	4.2598717e-07	10.846479	-54.630246
0.66	4.2035128e-07	10.720973	-53.960132
0.67	4.1478561e-07	10.594135	-53.297843
0.68	4.0929292e-07	10.466215	-52.643666
0.69	4.038756e-07	10.337456	-51.997856
0.7	3.985357e-07	10.208088	-51.360636
0.71	3.9327495e-07	10.078331	-50.7322
0.72	3.880948e-07	9.9483897	-50.112717
0.73	3.8299642e-07	9.8184593	-49.502323
0.74	3.7798071e-07	9.6887208	-48.901134
0.75	3.7304834e-07	9.5593428	-48.30924
0.76	3.6819976e-07	9.4304816	-47.726709
0.77	3.6343521e-07	9.3022811	-47.153588
0.78	3.5875477e-07	9.1748735	-46.589905
0.79	3.5415833e-07	9.0483796	-46.03567
0.8	3.4964563e-07	8.9229091	-45.490878
0.81	3.4521628e-07	8.7985615	-44.955508
0.82	3.4086976e-07	8.6754261	-44.429524
0.83	3.3660545e-07	8.5535828	-43.912879
0.84	3.3242261e-07	8.4331028	-43.405515
0.85	3.2832044e-07	8.3140489	-42.907362
0.86	3.2429804e-07	8.1964759	-42.418343
0.87	3.2035445e-07	8.0804316	-41.938371
0.88	3.1648866e-07	7.9659567	-41.467351
0.89	3.1269959e-07	7.8530857	-41.005184
0.9	3.0898614e-07	7.7418474	-40.551764
0.91	3.0534715e-07	7.632265	-40.106978
0.92	3.0178146e-07	7.5243568	-39.670713
0.93	2.9828785e-07	7.4181364	-39.242847
0.94	2.9486511e-07	7.3136135	-38.823259
0.95	2.9151199e-07	7.2107937	-38.411823
0.96	2.8822725e-07	7.1096791	-38.008412
0.97	2.8500964e-07	7.0102688	-37.612897
0.98	2.818579e-07	6.9125589	-37.225147
0.99	2.7877076e-07	6.8165427	-36.845031
1.0	2.7574699e-07	6.7222116	-36.472418
1.1	2.4872391e-07	5.8683765	-33.129904
1.2	2.2674208e-07	5.163142	-30.396261
1.3	2.0879365e-07	4.5836037	-28.156804
1.4	1.9405694e-07	4.1077362	-26.314898
1.5	1.8187521e-07	3.7165285	-24.791283
1.6	1.7172651e-07	3.394262	-23.521678
1.7	1.6320769e-07	3.1281307	-22.454175
1.8	1.5596366e-07	2.9077152	-21.546949
1.9	1.4974298e-07	2.7244979	-20.766394
2.0	1.4433521e-07	2.5714755	-20.085641
2.1	1.3957311e-07	2.4428661	-19.483365
2.2	1.353246e-07	2.3338919	-18.942801
2.3	1.3148614e-07	2.2406158	-18.450924
2.4	1.2797732e-07	2.1598133	-17.997749
2.5	1.2473627e-07	2.088867	-17.575724
2.6	1.2171591e-07	2.0256759	-17.179229
2.7	1.1888069e-07	1.9685751	-16.804142
2.8	1.1620404e-07	1.9162638	-16.447487
2.9	1.1366621e-07	1.8677414	-16.107144
3.0	1.1125252e-07	1.8222504	-15.78162
3.1	1.089588e-07	1.7792274	-15.469868
3.2	1.0676441e-07	1.7382605	-15.171147
3.3	1.0466757e-07	1.6990549	-14.884916
3.4	1.0266446e-07	1.6614031	-14.610761
3.5	1.0075093e-07	1.6251627	-14.348333
3.6	9.892337e-08	1.5902375	-14.09732
3.7	9.7178515e-08	1.556564	-13.857415
3.8	9.5513283e-08	1.5241004	-13.628303
3.9	9.3924687e-08	1.492819	-13.409655
4.0	9.2409778e-08	1.4627001	-13.201123
4.1	9.0965616e-08	1.4337285	-13.00234
4.2	8.9589258e-08	1.4058903	-12.81292
4.3	8.827776e-08	1.3791708	-12.632465
4.4	8.7028177e-08	1.3535538	-12.460565
4.5	8.5842836e-08	1.3290203	-12.296804
4.6	8.4709181e-08	1.3055486	-12.140763
4.7	8.3627805e-08	1.283114	-11.992024
4.8	8.2596845e-08	1.261689	-11.850174
4.9	8.1613559e-08	1.2412436	-11.714806
5.0	8.0675289e-08	1.2217451	-11.585527
5.5	7.6572872e-08	1.1372098	-11.01765
6.0	7.3261383e-08	1.0708135	-10.551928
7.0	6.820185e-08	0.97494439	-9.8170461
8.0	6.4486033e-08	0.90749573	-9.2471278
9.0	6.1649814e-08	0.85531227	-8.7902381
10.0	5.9460148e-08	0.81332279	-8.4207849
11.0	5.7777649e-08	0.7794324	-8.1192297
12.0	5.6484911e-08	0.75217659	-7.8689722
13.0	5.5494738e-08	0.73016188	-7.6571505
14.0	5.4738416e-08	0.71213141	-7.4747528
15.0	5.4177054e-08	0.69709073	-7.3157657
16.0	5.3773303e-08	0.6843412	-7.1761119
17.0	5.3498761e-08	0.67342036	-7.0527846
18.0	5.3342243e-08	0.66402247	-6.9433668
19.0	5.3285052e-08	0.65593094	-6.8458174
20.0	5.3314328e-08	0.6489714	-6.7583902
21.0	5.341799e-08	0.64299179	-6.6796153
22.0	5.3593257e-08	0.63785661	-6.6082835
23.0	5.3829875e-08	0.63344534	-6.5434093
24.0	5.411811e-08	0.62965402	-6.4841902
25.0	5.4460682e-08	0.62639669	-6.4299697
26.0	5.4849722e-08	0.62360336	-6.3801997
27.0	5.5281125e-08	0.62121692	-6.3344105
28.0	5.5750005e-08	0.61919109	-6.2921947
29.0	5.6259713e-08	0.61748784	-6.2531958
30.0	5.6804842e-08	0.61607455	-6.217098
31.0	5.7379482e-08	0.61492239	-6.1836211
32.0	5.7989993e-08	0.6140059	-6.1525185
33.0	5.8631003e-08	0.61330243	-6.1235732
34.0	5.929715e-08	0.61279135	-6.0965938
35.0	5.9995572e-08	0.61245395	-6.071411
36.0	6.0721244e-08	0.61227372	-6.0478759
37.0	6.1472629e-08	0.61223614	-6.025857
38.0	6.2246866e-08	0.61232833	-6.0052359
39.0	6.3049734e-08	0.61253874	-5.9859049
40.0	6.3877143e-08	0.61285721	-5.967767
41.0	6.4724155e-08	0.61327489	-5.9507351
42.0	6.5599283e-08	0.61378387	-5.934731
43.0	6.6497749e-08	0.61437693	-5.9196829
44.0	6.7418448e-08	0.61504744	-5.9055244
45.0	6.8358818e-08	0.61578949	-5.8921944
46.0	6.9325622e-08	0.61659776	-5.8796371
47.0	7.0313999e-08	0.61746732	-5.8678021
48.0	7.1321398e-08	0.61839352	-5.8566436
49.0	7.2354943e-08	0.61937212	-5.8461196
50.0	7.3410546e-08	0.62039927	-5.8361913
55.0	7.9007201e-08	0.62615027	-5.794313
60.0	8.5158442e-08	0.63269237	-5.7629084
65.0	9.1862168e-08	0.6397921	-5.739475
70.0	9.9146049e-08	0.64728725	-5.7222056
75.0	1.0701836e-07	0.6550622	-5.7097325
80.0	1.1551809e-07	0.66303341	-5.7011446
85.0	1.2465887e-07	0.67113955	-5.6956306
90.0	1.3448815e-07	0.67933484	-5.6926506
95.0	1.4503049e-07	0.68758464	-5.6916298
100.0	1.5631696e-07	0.6958626	-5.6924788
110.0	1.8130189e-07	0.71242735	-5.6979727
