# Supplementary material for: Quantum Calculation of the Collision-Induced Line-Shape Effects in Antiprotonic Helium and the New Accurate Ab Initio p̅He+ –He Potential Energy Surface
Source: J Chem Theory Comput. 2025 Dec 28;22(1):488–501. doi: 10.1021/acs.jctc.5c01636 (PMC12805563; doi:10.1021/acs.jctc.5c01636)
Supplement: Supplementary file 3 [file ct5c01636_si_003.zip › supplementary_material/generalized_cross_sections/3-3_P36.csv]

Ekin	Inelastic contribution to PBXS	PBXS	PSXS
0.001	4.4175166e-05	296.13527	-3746.1017
0.002	3.0797384e-05	287.02845	-2602.5126
0.003	2.4803073e-05	278.3848	-2088.8387
0.004	2.1195842e-05	270.17112	-1779.1455
0.005	1.8714525e-05	262.35728	-1565.8143
0.006	1.6870653e-05	254.9159	-1407.1218
0.007	1.5429625e-05	247.822	-1283.009
0.008	1.4262726e-05	241.05276	-1182.4593
0.009	1.329258e-05	234.58731	-1098.8431
0.01	1.2469456e-05	228.40651	-1027.895
0.02	7.9948735e-06	178.98434	-642.96596
0.03	6.0435927e-06	145.04365	-476.57157
0.04	4.9220031e-06	120.53426	-381.9455
0.05	4.1917606e-06	102.17072	-320.96458
0.06	3.6812617e-06	88.022393	-278.70631
0.07	3.3078269e-06	76.88513	-248.00907
0.08	3.0262107e-06	67.972078	-224.97429
0.09	2.8093683e-06	60.749495	-207.28643
0.1	2.640039e-06	54.844043	-193.47815
0.11	2.5066264e-06	49.987738	-182.57124
0.12	2.4010043e-06	45.983853	-173.886
0.13	2.3172711e-06	42.685013	-166.93331
0.14	2.2510034e-06	39.978656	-161.35039
0.15	2.1987914e-06	37.777114	-156.86077
0.16	2.1579377e-06	36.010675	-153.24861
0.17	2.1262592e-06	34.622624	-150.34176
0.18	2.1019515e-06	33.565643	-148.00025
0.19	2.0834977e-06	32.799171	-146.10844
0.2	2.0696042e-06	32.28747	-144.56954
0.21	2.0591569e-06	31.998216	-143.30177
0.22	2.0511913e-06	31.901508	-142.23564
0.23	2.0448717e-06	31.969201	-141.31207
0.24	2.0394766e-06	32.174509	-140.48092
0.25	2.0343893e-06	32.49181	-139.70004
0.26	2.02909e-06	32.896618	-138.9344
0.27	2.0231501e-06	33.365669	-138.15546
0.28	2.0162263e-06	33.877082	-137.34055
0.29	2.008055e-06	34.410564	-136.47236
0.3	1.9984459e-06	34.947607	-135.53834
0.31	1.9872752e-06	35.471677	-134.53015
0.32	1.9745862e-06	35.96835	-133.44314
0.33	1.960148e-06	36.425393	-132.27576
0.34	1.9440989e-06	36.832789	-131.02905
0.35	1.9265036e-06	37.182696	-129.70611
0.36	1.9074541e-06	37.469345	-128.31162
0.37	1.887063e-06	37.688906	-126.85144
0.38	1.8654572e-06	37.839297	-125.33222
0.39	1.8427717e-06	37.919989	-123.76106
0.4	1.8191452e-06	37.931783	-122.14526
0.41	1.7947166e-06	37.876596	-120.49213
0.42	1.7696212e-06	37.757241	-118.80876
0.43	1.7439885e-06	37.57723	-117.10195
0.44	1.7179412e-06	37.340588	-115.37812
0.45	1.691593e-06	37.051689	-113.64321
0.46	1.6650487e-06	36.715116	-111.9027
0.47	1.6384038e-06	36.335537	-110.16155
0.48	1.611744e-06	35.917608	-108.42427
0.49	1.5851463e-06	35.465888	-106.69484
0.5	1.5586785e-06	34.984784	-104.97684
0.51	1.5324004e-06	34.478497	-103.27336
0.52	1.5063639e-06	33.950992	-101.58716
0.53	1.4806139e-06	33.405975	-99.920569
0.54	1.4551886e-06	32.84688	-98.275623
0.55	1.4301206e-06	32.276866	-96.654038
0.56	1.4054369e-06	31.698817	-95.057255
0.57	1.3811598e-06	31.115349	-93.486466
0.58	1.3573075e-06	30.528818	-91.942645
0.59	1.3338942e-06	29.941332	-90.426565
0.6	1.3109309e-06	29.35477	-88.938823
0.61	1.2884256e-06	28.770789	-87.479861
0.62	1.2663838e-06	28.190845	-86.049982
0.63	1.2448087e-06	27.616209	-84.649367
0.64	1.2237014e-06	27.047979	-83.27809
0.65	1.2030615e-06	26.487096	-81.936133
0.66	1.1828871e-06	25.93436	-80.623393
0.67	1.1631749e-06	25.390444	-79.339698
0.68	1.1439206e-06	24.855904	-78.084814
0.69	1.1251192e-06	24.331191	-76.858453
0.7	1.1067645e-06	23.816668	-75.660283
0.71	1.08885e-06	23.31261	-74.48993
0.72	1.0713686e-06	22.819223	-73.34699
0.73	1.0543126e-06	22.336649	-72.231031
0.74	1.0376741e-06	21.86497	-71.141598
0.75	1.021445e-06	21.404221	-70.078218
0.76	1.0056168e-06	20.954394	-69.040402
0.77	9.9018105e-07	20.515442	-68.027652
0.78	9.7512899e-07	20.087287	-67.03946
0.79	9.6045195e-07	19.669823	-66.075312
0.8	9.4614122e-07	19.262921	-65.134692
0.81	9.3218809e-07	18.86643	-64.21708
0.82	9.1858389e-07	18.480186	-63.321958
0.83	9.0532003e-07	18.104009	-62.448811
0.84	8.9238802e-07	17.737707	-61.597124
0.85	8.7977943e-07	17.381082	-60.766388
0.86	8.6748601e-07	17.033927	-59.956099
0.87	8.5549959e-07	16.69603	-59.165761
0.88	8.4381218e-07	16.367178	-58.394881
0.89	8.3241592e-07	16.047151	-57.642976
0.9	8.2130312e-07	15.735733	-56.909571
0.91	8.1046623e-07	15.432704	-56.194199
0.92	7.9989788e-07	15.137848	-55.4964
0.93	7.8959088e-07	14.850948	-54.815726
0.94	7.7953819e-07	14.57179	-54.151736
0.95	7.6973295e-07	14.300164	-53.504
0.96	7.6016846e-07	14.035861	-52.872095
0.97	7.5083821e-07	13.778676	-52.25561
0.98	7.4173582e-07	13.528409	-51.654141
0.99	7.3285513e-07	13.284864	-51.067297
1.0	7.241901e-07	13.047848	-50.494693
1.1	6.4818878e-07	10.997712	-45.474015
1.2	5.8823924e-07	9.4225987	-41.5208
1.3	5.4054844e-07	8.2017333	-38.385035
1.4	5.0227627e-07	7.2476319	-35.876246
1.5	4.7126746e-07	6.4968388	-33.848595
1.6	4.4588029e-07	5.9026519	-32.189541
1.7	4.2486373e-07	5.4299645	-30.811691
1.8	4.0718293e-07	5.051782	-29.647041
1.9	3.9208545e-07	4.7469401	-28.642871
2.0	3.7896777e-07	4.4986336	-27.758706
2.1	3.6736356e-07	4.293462	-26.963952
2.2	3.5691693e-07	4.120786	-26.235954
2.3	3.4736055e-07	3.972257	-25.558357
2.4	3.3849732e-07	3.8414382	-24.919701
2.5	3.3018483e-07	3.723477	-24.312232
2.6	3.2232247e-07	3.6148109	-23.730925
2.7	3.1484079e-07	3.5129047	-23.172688
2.8	3.0769469e-07	3.4160196	-22.635749
2.9	3.0084993e-07	3.3230165	-22.119187
3.0	2.9430275e-07	3.2331933	-21.622591
3.1	2.8801108e-07	3.1461555	-21.145816
3.2	2.8198116e-07	3.0617155	-20.68882
3.3	2.7620682e-07	2.9798168	-20.251555
3.4	2.7068297e-07	2.9004791	-19.833909
3.5	2.6540472e-07	2.8237607	-19.435666
3.6	2.6036694e-07	2.7497319	-19.056501
3.7	2.5556392e-07	2.6784589	-18.695979
3.8	2.5098931e-07	2.6099944	-18.353565
3.9	2.4663611e-07	2.5443719	-18.028638
4.0	2.424967e-07	2.4816045	-17.720509
4.1	2.3856432e-07	2.4216841	-17.428434
4.2	2.3482772e-07	2.3645829	-17.15163
4.3	2.3127945e-07	2.3102554	-16.889293
4.4	2.2792153e-07	2.2586401	-16.640604
4.5	2.2472269e-07	2.209662	-16.404746
4.6	2.2168504e-07	2.1632347	-16.18091
4.7	2.1879959e-07	2.1192629	-15.968302
4.8	2.1605751e-07	2.0776439	-15.766155
4.9	2.134502e-07	2.0382697	-15.573728
5.0	2.1096934e-07	2.0010289	-15.390317
5.5	2.0019543e-07	1.8428575	-14.586466
6.0	1.9154991e-07	1.7215009	-13.924616
7.0	1.7833891e-07	1.5461622	-12.864522
8.0	1.6852984e-07	1.4185557	-12.030617
9.0	1.6101202e-07	1.3173223	-11.361519
10.0	1.552272e-07	1.2357073	-10.822523
11.0	1.5079231e-07	1.1703084	-10.382981
12.0	1.473892e-07	1.117858	-10.016847
13.0	1.4479098e-07	1.0751812	-9.7049839
14.0	1.4281257e-07	1.0396704	-9.4347384
15.0	1.4132978e-07	1.0094733	-9.1979673
16.0	1.4024883e-07	0.98339789	-8.9891294
17.0	1.3952136e-07	0.96068883	-8.8039951
18.0	1.3909167e-07	0.94083477	-8.6390459
19.0	1.389209e-07	0.92344365	-8.4912659
20.0	1.3896938e-07	0.9081773	-8.3580853
21.0	1.3922443e-07	0.89473342	-8.2373702
22.0	1.3965628e-07	0.88284559	-8.1273898
23.0	1.4024611e-07	0.87228461	-8.0267485
24.0	1.4097095e-07	0.86285988	-7.9343152
25.0	1.4183264e-07	0.85441791	-7.8491617
26.0	1.4281319e-07	0.84683565	-7.7705065
27.0	1.4390352e-07	0.84001305	-7.6976748
28.0	1.4508841e-07	0.83386794	-7.6300777
29.0	1.4637649e-07	0.8283313	-7.5671981
30.0	1.4775454e-07	0.82334281	-7.5085778
31.0	1.492176e-07	0.81884865	-7.4538113
32.0	1.5075345e-07	0.814801	-7.4025425
33.0	1.5237417e-07	0.81115725	-7.3544592
34.0	1.5406862e-07	0.807879	-7.3092861
35.0	1.5583392e-07	0.80493187	-7.2667795
36.0	1.5765924e-07	0.80228567	-7.2267234
37.0	1.5955903e-07	0.79991396	-7.1889264
38.0	1.6152313e-07	0.79779331	-7.153217
39.0	1.6354988e-07	0.79590282	-7.1194407
40.0	1.6562898e-07	0.79422402	-7.0874579
41.0	1.6777675e-07	0.79274063	-7.0571418
42.0	1.6998342e-07	0.791438	-7.0283766
43.0	1.7224004e-07	0.79030273	-7.0010556
44.0	1.7456035e-07	0.78932255	-6.9750816
45.0	1.7693835e-07	0.78848639	-6.9503663
46.0	1.7937221e-07	0.78778423	-6.9268297
47.0	1.8185296e-07	0.78720678	-6.9043983
48.0	1.8439559e-07	0.78674542	-6.8830045
49.0	1.8699416e-07	0.78639222	-6.8625857
50.0	1.8964705e-07	0.78614	-6.8430843
55.0	2.0369918e-07	0.78618105	-6.7576075
60.0	2.1911002e-07	0.78795087	-6.6885597
65.0	2.3588858e-07	0.79100345	-6.632163
70.0	2.5407184e-07	0.79502431	-6.5857223
75.0	2.7369446e-07	0.79978604	-6.5472631
80.0	2.9484682e-07	0.80512133	-6.5152145
85.0	3.1758373e-07	0.81090466	-6.4884757
90.0	3.4196223e-07	0.81704015	-6.4660932
95.0	3.6810478e-07	0.82345348	-6.4473829
100.0	3.9608384e-07	0.83008646	-6.4317853
110.0	4.5791896e-07	0.84383685	-6.4080939
