# Supplementary material for: Quantum Calculation of the Collision-Induced Line-Shape Effects in Antiprotonic Helium and the New Accurate Ab Initio p̅He+ –He Potential Energy Surface
Source: J Chem Theory Comput. 2025 Dec 28;22(1):488–501. doi: 10.1021/acs.jctc.5c01636 (PMC12805563; doi:10.1021/acs.jctc.5c01636)
Supplement: Supplementary file 3 [file ct5c01636_si_003.zip › supplementary_material/generalized_cross_sections/2-2_P36.csv]

Ekin	Inelastic contribution to PBXS	PBXS	PSXS
0.001	6.1272514e-05	7697.3721	-17527.142
0.002	3.5068787e-05	5490.7863	-10028.347
0.003	2.448758e-05	4197.8214	-7000.8493
0.004	1.8737107e-05	3353.5762	-5355.8354
0.005	1.5125718e-05	2762.2596	-4322.9275
0.006	1.2648841e-05	2327.1671	-3614.6252
0.007	1.0845397e-05	1995.0875	-3098.9813
0.008	9.4741284e-06	1734.3546	-2706.9609
0.009	8.3966378e-06	1524.9664	-2398.9659
0.01	7.5278973e-06	1353.6816	-2150.6702
0.02	3.5575002e-06	563.28287	-1016.3252
0.03	2.2337846e-06	314.4198	-638.36054
0.04	1.5875449e-06	202.26747	-453.89923
0.05	1.2120817e-06	141.7237	-346.75546
0.06	9.7046908e-07	105.18542	-277.82493
0.07	8.0406612e-07	81.383324	-230.36395
0.08	6.83756e-07	64.986847	-196.0599
0.09	5.9353587e-07	53.199105	-170.34445
0.1	5.2392861e-07	44.434326	-150.5123
0.11	4.6898955e-07	37.737452	-134.86654
0.12	4.2481506e-07	32.504704	-122.29286
0.13	3.8874389e-07	28.338847	-112.03157
0.14	3.5890416e-07	24.969659	-103.54829
0.15	3.3394379e-07	22.208011	-96.456989
0.16	3.1286356e-07	19.918244	-90.472368
0.17	2.9491014e-07	18.000939	-85.379307
0.18	2.7950557e-07	16.381845	-81.012734
0.19	2.6619945e-07	15.00456	-77.244
0.2	2.5463588e-07	13.825582	-73.971432
0.21	2.4453013e-07	12.810892	-71.113672
0.22	2.356518e-07	11.933544	-68.604886
0.23	2.2781258e-07	11.171941	-66.391258
0.24	2.2085717e-07	10.508585	-64.428396
0.25	2.1465638e-07	9.9291484	-62.679386
0.26	2.0910201e-07	9.4217908	-61.113304
0.27	2.0410284e-07	8.9766341	-59.704079
0.28	1.9958147e-07	8.5853683	-58.429609
0.29	1.9547196e-07	8.2409464	-57.27106
0.3	1.9171785e-07	7.9373477	-56.212323
0.31	1.8827066e-07	7.6693932	-55.239565
0.32	1.8508859e-07	7.4326003	-54.34088
0.33	1.8213556e-07	7.2230672	-53.505997
0.34	1.7938036e-07	7.0373812	-52.726041
0.35	1.7679596e-07	6.8725447	-51.993341
0.36	1.7435894e-07	6.7259158	-51.30126
0.37	1.7204902e-07	6.5951592	-50.644062
0.38	1.6984863e-07	6.478207	-50.016791
0.39	1.6774259e-07	6.373225	-49.415175
0.4	1.6571779e-07	6.2785855	-48.835534
0.41	1.6376292e-07	6.1928438	-48.274712
0.42	1.6186829e-07	6.1147187	-47.730007
0.43	1.600256e-07	6.043075	-47.199118
0.44	1.5822777e-07	5.9769091	-46.680094
0.45	1.5646878e-07	5.9153353	-46.171286
0.46	1.5474356e-07	5.857575	-45.671316
0.47	1.5304787e-07	5.8029455	-45.179037
0.48	1.5137816e-07	5.7508512	-44.693503
0.49	1.4973151e-07	5.7007746	-44.213944
0.5	1.4810555e-07	5.6522692	-43.739741
0.51	1.4649834e-07	5.6049515	-43.270404
0.52	1.4490838e-07	5.5584953	-42.805556
0.53	1.4333447e-07	5.5126253	-42.344911
0.54	1.4177572e-07	5.4671114	-41.888266
0.55	1.4023149e-07	5.4217643	-41.435484
0.56	1.3870133e-07	5.37643	-40.986482
0.57	1.3718496e-07	5.3309864	-40.541225
0.58	1.3568225e-07	5.2853388	-40.099712
0.59	1.3419318e-07	5.2394166	-39.661975
0.6	1.327178e-07	5.1931703	-39.228067
0.61	1.3125627e-07	5.146568	-38.798059
0.62	1.2980876e-07	5.0995936	-38.372034
0.63	1.2837552e-07	5.0522438	-37.950084
0.64	1.2695678e-07	5.0045261	-37.532308
0.65	1.2555283e-07	4.9564573	-37.118804
0.66	1.2416394e-07	4.9080615	-36.709674
0.67	1.2279039e-07	4.8593686	-36.305014
0.68	1.2143245e-07	4.8104132	-35.90492
0.69	1.2009039e-07	4.7612336	-35.50948
0.7	1.1876444e-07	4.7118702	-35.11878
0.71	1.1745626e-07	4.6623655	-34.732896
0.72	1.161632e-07	4.6127627	-34.351898
0.73	1.1488688e-07	4.5631055	-33.975851
0.74	1.1362747e-07	4.5134373	-33.604808
0.75	1.1238511e-07	4.463801	-33.238818
0.76	1.1115992e-07	4.4142385	-32.87792
0.77	1.0995198e-07	4.3647904	-32.522148
0.78	1.0876139e-07	4.3154958	-32.171525
0.79	1.0758817e-07	4.2663923	-31.82607
0.8	1.0643237e-07	4.2175154	-31.485793
0.81	1.0529398e-07	4.1688991	-31.150698
0.82	1.04173e-07	4.1205751	-30.820783
0.83	1.0306938e-07	4.0725732	-30.496039
0.84	1.0198308e-07	4.0249212	-30.176453
0.85	1.0091404e-07	3.977645	-29.862005
0.86	9.9862153e-08	3.9307684	-29.55267
0.87	9.8827335e-08	3.8843133	-29.24842
0.88	9.780947e-08	3.8382997	-28.949221
0.89	9.6808431e-08	3.7927457	-28.655036
0.9	9.582408e-08	3.7476679	-28.365824
0.91	9.4856267e-08	3.703081	-28.081541
0.92	9.3904834e-08	3.658998	-27.802139
0.93	9.2969612e-08	3.6154305	-27.527568
0.94	9.2050427e-08	3.5723887	-27.257775
0.95	9.1147095e-08	3.5298812	-26.992707
0.96	9.0259425e-08	3.4879155	-26.732306
0.97	8.9387224e-08	3.4464978	-26.476513
0.98	8.8530289e-08	3.405633	-26.225269
0.99	8.7688418e-08	3.3653252	-25.978512
1.0	8.6861402e-08	3.3255772	-25.736181
1.1	7.9360842e-08	2.9589477	-23.542016
1.2	7.3111565e-08	2.6463656	-21.718843
1.3	6.7897641e-08	2.3824129	-20.204422
1.4	6.3539874e-08	2.1605243	-18.943567
1.5	5.9882075e-08	1.9743116	-17.88931
1.6	5.6794152e-08	1.8180626	-17.002484
1.7	5.416886e-08	1.6868525	-16.250783
1.8	5.1918292e-08	1.5764982	-15.607731
1.9	4.9970696e-08	1.4834627	-15.051755
2.0	4.8267774e-08	1.4047582	-14.565389
2.1	4.6763024e-08	1.3378622	-14.134597
2.2	4.5417405e-08	1.2806496	-13.748204
2.3	4.420141e-08	1.2313371	-13.397402
2.4	4.3091221e-08	1.1884377	-13.075322
2.5	4.2068156e-08	1.1507214	-12.776667
2.6	4.1119944e-08	1.1171803	-12.4974
2.7	4.0230747e-08	1.0869967	-12.234472
2.8	3.9394247e-08	1.059515	-11.985609
2.9	3.860382e-08	1.0342154	-11.749122
3.0	3.7854393e-08	1.0106907	-11.523768
3.1	3.714207e-08	0.98862564	-11.308627
3.2	3.646383e-08	0.96777935	-11.103012
3.3	3.5817295e-08	0.9479697	-10.9064
3.4	3.5200551e-08	0.92906066	-10.718379
3.5	3.4612464e-08	0.91095169	-10.538607
3.6	3.4050766e-08	0.89356912	-10.366786
3.7	3.3514713e-08	0.87685931	-10.202639
3.8	3.3003206e-08	0.86078322	-10.045902
3.9	3.2515213e-08	0.84531229	-9.8963141
4.0	3.2051491e-08	0.83042517	-9.7536102
4.1	3.1607567e-08	0.81610533	-9.6175222
4.2	3.1184273e-08	0.80233929	-9.4877764
4.3	3.0780684e-08	0.7891152	-9.3640952
4.4	3.0395892e-08	0.776422	-9.2461973
4.5	3.0028998e-08	0.76424864	-9.1338001
4.6	2.967912e-08	0.75258375	-9.0266214
4.7	2.9345394e-08	0.74141525	-8.9243808
4.8	2.9026975e-08	0.7307303	-8.8268025
4.9	2.872342e-08	0.72051519	-8.7336164
5.0	2.8433174e-08	0.71075539	-8.64456
5.5	2.7163041e-08	0.66823035	-8.2527236
6.0	2.6132493e-08	0.63460956	-7.9308924
7.0	2.4563409e-08	0.58597859	-7.4238375
8.0	2.3418337e-08	0.55207375	-7.0329407
9.0	2.2558575e-08	0.52619179	-6.7217112
10.0	2.1909303e-08	0.50560721	-6.4715206
11.0	2.1422935e-08	0.48918516	-6.2683037
12.0	2.1061584e-08	0.47616772	-6.1004088
13.0	2.079936e-08	0.4658466	-5.9589787
14.0	2.0615198e-08	0.45757982	-5.8378718
15.0	2.0494088e-08	0.45085486	-5.7329837
16.0	2.0424462e-08	0.44531065	-5.6414978
17.0	2.0400351e-08	0.44070813	-5.5613026
18.0	2.0415192e-08	0.43688942	-5.490684
19.0	2.0462819e-08	0.43374283	-5.4281978
20.0	2.0541309e-08	0.43117771	-5.3726189
21.0	2.0646008e-08	0.42911423	-5.3229268
22.0	2.0774731e-08	0.42748122	-5.2782909
23.0	2.0923851e-08	0.42621537	-5.2380379
24.0	2.1093313e-08	0.42526222	-5.2016198
25.0	2.1281061e-08	0.42457716	-5.1685871
26.0	2.1485507e-08	0.42412426	-5.1385625
27.0	2.1704426e-08	0.42387426	-5.1112205
28.0	2.1938797e-08	0.4238035	-5.0862784
29.0	2.2187322e-08	0.42389259	-5.0634893
30.0	2.2447846e-08	0.42412483	-5.0426349
31.0	2.2722057e-08	0.42448526	-5.0235225
32.0	2.3007965e-08	0.42496064	-5.0059831
33.0	2.3305772e-08	0.42553923	-4.9898696
34.0	2.3613564e-08	0.42621035	-4.9750525
35.0	2.3933087e-08	0.42696428	-4.9614168
36.0	2.4263526e-08	0.42779252	-4.948861
37.0	2.46043e-08	0.4286877	-4.9372954
38.0	2.4953913e-08	0.4296433	-4.92664
39.0	2.5314353e-08	0.43065349	-4.9168229
40.0	2.5684895e-08	0.43171312	-4.9077794
41.0	2.6063737e-08	0.43281777	-4.8994507
42.0	2.645304e-08	0.43396352	-4.8917831
43.0	2.6852142e-08	0.43514674	-4.8847269
44.0	2.7260607e-08	0.43636409	-4.8782371
45.0	2.767698e-08	0.43761258	-4.8722732
46.0	2.8103606e-08	0.43888957	-4.8667989
47.0	2.8539844e-08	0.44019261	-4.8617811
48.0	2.8983814e-08	0.44151939	-4.8571894
49.0	2.9438403e-08	0.44286776	-4.8529954
50.0	2.9901748e-08	0.44423583	-4.8491731
55.0	3.2356576e-08	0.4513167	-4.8348556
60.0	3.5042035e-08	0.45868537	-4.826926
65.0	3.796897e-08	0.46623104	-4.8237209
70.0	4.1142079e-08	0.4738784	-4.8240927
75.0	4.4575751e-08	0.48157535	-4.8272223
80.0	4.8281688e-08	0.4892856	-4.8324197
85.0	5.2269851e-08	0.49698355	-4.8392742
90.0	5.6562074e-08	0.50465097	-4.8473816
95.0	6.1168408e-08	0.5122748	-4.8565021
100.0	6.6111257e-08	0.51984586	-4.8664458
110.0	7.7072789e-08	0.53480607	-4.8879754
120.0	8.9607613e-08	0.54950119	-4.9110822
130.0	1.038973e-07	0.56391966	-4.9350019
140.0	1.2013706e-07	0.5780603	-4.9594085
150.0	1.3854563e-07	0.59192772	-4.983942
160.0	1.5936214e-07	0.6055298	-5.0084403
170.0	1.8285838e-07	0.61887608	-5.0327982
180.0	2.0930231e-07	0.63197678	-5.056676
190.0	2.3901273e-07	0.6448424	-5.0805318
200.0	2.7233026e-07	0.65748325	-5.1038148
250.0	5.0707125e-07	0.71765078	-5.2140681
300.0	9.0232775e-07	0.77350532	-5.3139731
350.0	1.5449822e-06	0.82585219	-5.4042975
400.0	2.5583685e-06	0.87528832	-5.4865059
450.0	4.1133896e-06	0.92226439	-5.5616116
500.0	6.4414142e-06	0.96712827	-5.6307479
600.0	1.4741241e-05	1.0515604	-5.7539132
700.0	3.1159541e-05	1.1301944	-5.8608269
800.0	6.1553515e-05	1.204099	-5.9548671
900.0	0.00011466013	1.2739917	-6.0383394
1000.0	0.00020282109	1.3403389	-6.1129343
1100.0	0.00034259873	1.4034128	-6.1797912
1200.0	0.00055515071	1.4633266	-6.239726
1300.0	0.00086617341	1.5200651	-6.2933316
1400.0	0.0013054102	1.5735046	-6.3409718
1500.0	0.0019055519	1.623449	-6.3828965
