# Supplementary material for: Quantum Calculation of the Collision-Induced Line-Shape Effects in Antiprotonic Helium and the New Accurate Ab Initio p̅He+ –He Potential Energy Surface
Source: J Chem Theory Comput. 2025 Dec 28;22(1):488–501. doi: 10.1021/acs.jctc.5c01636 (PMC12805563; doi:10.1021/acs.jctc.5c01636)
Supplement: Supplementary file 3 [file ct5c01636_si_003.zip › supplementary_material/generalized_cross_sections/0-0_P38.csv]

Ekin	Inelastic contribution to PBXS	PBXS	PSXS
0.001	5.1362736e-05	47530.05	1856.6281
0.002	2.5177811e-05	21730.284	-6709.0875
0.003	1.5751529e-05	12425.664	-6540.4231
0.004	1.106245e-05	8039.9206	-5572.2016
0.005	8.3242247e-06	5628.0413	-4681.4469
0.006	6.5597237e-06	4160.654	-3963.1932
0.007	5.3435443e-06	3201.6784	-3395.5177
0.008	4.4631042e-06	2540.5758	-2944.4634
0.009	3.8013611e-06	2065.5391	-2581.7058
0.01	3.2890405e-06	1712.7119	-2286.0
0.02	1.2423202e-06	480.82114	-957.59962
0.03	6.9586887e-07	224.32703	-555.30318
0.04	4.6089167e-07	130.12161	-374.28486
0.05	3.3524563e-07	85.241618	-275.13868
0.06	2.5897697e-07	60.357492	-214.03991
0.07	2.0866033e-07	45.110392	-173.30545
0.08	1.7345033e-07	35.081486	-144.5768
0.09	1.4770673e-07	28.125946	-123.44307
0.1	1.2823572e-07	23.099608	-107.3791
0.11	1.1310696e-07	19.346368	-94.84567
0.12	1.0109197e-07	16.467844	-84.856475
0.13	9.1375404e-08	14.210647	-76.753212
0.14	8.3396978e-08	12.407279	-70.081357
0.15	7.6760204e-08	10.943371	-64.517959
0.16	7.1177369e-08	9.7386341	-59.827841
0.17	6.6435104e-08	8.7353367	-55.836053
0.18	6.2372137e-08	7.8910851	-52.410003
0.19	5.8864508e-08	7.1741685	-49.447522
0.2	5.5815512e-08	6.5604729	-46.868725
0.21	5.3148685e-08	6.0313883	-44.610325
0.22	5.0802848e-08	5.5723596	-42.621585
0.23	4.8728512e-08	5.1718648	-40.861394
0.24	4.6885253e-08	4.8206806	-39.296116
0.25	4.5239757e-08	4.5113488	-37.897986
0.26	4.3764881e-08	4.2377813	-36.643903
0.27	4.2436373e-08	3.9949646	-35.514504
0.28	4.123527e-08	3.7787365	-34.493451
0.29	4.0145025e-08	3.5856152	-33.566873
0.3	3.9151537e-08	3.4126671	-32.722932
0.31	3.8242726e-08	3.2574041	-31.951469
0.32	3.7408197e-08	3.1177023	-31.243732
0.33	3.6638972e-08	2.9917384	-30.592148
0.34	3.5927268e-08	2.8779382	-29.990137
0.35	3.5266313e-08	2.7749356	-29.431969
0.36	3.4650205e-08	2.6815397	-28.912637
0.37	3.4073785e-08	2.5967072	-28.427754
0.38	3.3532531e-08	2.5195208	-27.973469
0.39	3.3022478e-08	2.4491708	-27.546395
0.4	3.2540142e-08	2.38494	-27.143549
0.41	3.2082459e-08	2.3261914	-26.7623
0.42	3.1646732e-08	2.2723574	-26.400323
0.43	3.1230584e-08	2.2229313	-26.055566
0.44	3.0831922e-08	2.1774598	-25.726213
0.45	3.0448902e-08	2.1355363	-25.41066
0.46	3.0079899e-08	2.096796	-25.107486
0.47	2.9723482e-08	2.0609112	-24.815435
0.48	2.9378391e-08	2.027587	-24.533397
0.49	2.9043518e-08	1.9965578	-24.26039
0.5	2.871789e-08	1.9675847	-23.995547
0.51	2.840065e-08	1.9404523	-23.738102
0.52	2.8091049e-08	1.9149669	-23.487379
0.53	2.7788431e-08	1.8909538	-23.242784
0.54	2.749222e-08	1.868256	-23.003792
0.55	2.7201916e-08	1.8467322	-22.769943
0.56	2.6917081e-08	1.8262553	-22.540833
0.57	2.6637335e-08	1.8067113	-22.316106
0.58	2.6362347e-08	1.787998	-22.095452
0.59	2.6091831e-08	1.7700238	-21.8786
0.6	2.582554e-08	1.7527067	-21.665313
0.61	2.556326e-08	1.7359736	-21.455385
0.62	2.5304806e-08	1.7197592	-21.248636
0.63	2.5050022e-08	1.7040057	-21.04491
0.64	2.4798771e-08	1.6886613	-20.844073
0.65	2.4550938e-08	1.6736806	-20.646008
0.66	2.4306423e-08	1.6590232	-20.450614
0.67	2.4065142e-08	1.6446535	-20.257804
0.68	2.3827023e-08	1.6305405	-20.067503
0.69	2.3592003e-08	1.6166568	-19.879648
0.7	2.3360032e-08	1.6029785	-19.694183
0.71	2.3131064e-08	1.589485	-19.51106
0.72	2.2905061e-08	1.5761584	-19.330239
0.73	2.268199e-08	1.5629832	-19.151685
0.74	2.2461822e-08	1.5499464	-18.975366
0.75	2.2244531e-08	1.5370366	-18.801258
0.76	2.2030095e-08	1.5242445	-18.629335
0.77	2.1819666e-08	1.5115622	-18.45958
0.78	2.161087e-08	1.498983	-18.291972
0.79	2.1404873e-08	1.4865018	-18.126496
0.8	2.1201657e-08	1.4741143	-17.963138
0.81	2.1001208e-08	1.4618169	-17.801882
0.82	2.0803509e-08	1.4496073	-17.642717
0.83	2.0608543e-08	1.4374835	-17.48563
0.84	2.0416295e-08	1.4254442	-17.330609
0.85	2.0226748e-08	1.4134887	-17.177641
0.86	2.0039884e-08	1.4016165	-17.026715
0.87	1.9855687e-08	1.3898277	-16.877819
0.88	1.9674138e-08	1.3781225	-16.73094
0.89	1.9495218e-08	1.3665015	-16.586066
0.9	1.9318906e-08	1.3549653	-16.443185
0.91	1.9145184e-08	1.3435148	-16.302282
0.92	1.8974029e-08	1.3321511	-16.163345
0.93	1.880542e-08	1.3208752	-16.026358
0.94	1.8639334e-08	1.3096881	-15.891308
0.95	1.8475748e-08	1.2985911	-15.758179
0.96	1.8314638e-08	1.2875853	-15.626957
0.97	1.8155979e-08	1.2766718	-15.497624
0.98	1.7999746e-08	1.2658518	-15.370164
0.99	1.7845913e-08	1.2551263	-15.244562
1.0	1.7694454e-08	1.2444965	-15.120798
1.1	1.6304364e-08	1.1436412	-13.98028
1.2	1.5120475e-08	1.0529918	-13.002532
1.3	1.4113916e-08	0.97247311	-12.16714
1.4	1.325755e-08	0.90152995	-11.454219
1.5	1.2527149e-08	0.83935763	-10.845467
1.6	1.1901714e-08	0.78506353	-10.32459
1.7	1.1363367e-08	0.7377596	-9.8773731
1.8	1.0897189e-08	0.69660774	-9.491576
1.9	1.0490322e-08	0.66083835	-9.1567567
2.0	1.0132457e-08	0.62975488	-8.8640806
2.1	9.8149743e-09	0.60273214	-8.606132
2.2	9.5307993e-09	0.57921225	-8.376738
2.3	9.2746577e-09	0.55869984	-8.1708033
2.4	9.0408872e-09	0.54075735	-7.9841594
2.5	8.8262305e-09	0.5250005	-7.8134265
2.6	8.6276753e-09	0.51109402	-7.655888
2.7	8.4428197e-09	0.49874747	-7.5093799
2.8	8.2697557e-09	0.4877112	-7.3721927
2.9	8.1069709e-09	0.47777234	-7.2429866
3.0	7.9532669e-09	0.46875092	-7.1207191
3.1	7.8076922e-09	0.4604961	-7.0045837
3.2	7.6695842e-09	0.45288253	-6.8939584
3.3	7.5381358e-09	0.44580692	-6.7883637
3.4	7.412947e-09	0.4391849	-6.6874281
3.5	7.2936045e-09	0.4329481	-6.5908606
3.6	7.1797587e-09	0.42704157	-6.4984291
3.7	7.071479e-09	0.4214215	-6.409943
3.8	6.9677501e-09	0.41605323	-6.325241
3.9	6.8687082e-09	0.41090955	-6.244181
4.0	6.7741315e-09	0.40596926	-6.1666328
4.1	6.6838126e-09	0.40121595	-6.0924737
4.2	6.5975549e-09	0.396637	-6.0215844
4.3	6.5151703e-09	0.39222271	-5.9538466
4.4	6.4364778e-09	0.38796567	-5.8891421
4.5	6.361302e-09	0.38386014	-5.8273519
4.6	6.2894733e-09	0.37990164	-5.7683555
4.7	6.2209064e-09	0.37608657	-5.7120317
4.8	6.1552817e-09	0.37241192	-5.6582588
4.9	6.0925251e-09	0.36887504	-5.6069148
5.0	6.0324874e-09	0.36547349	-5.5578788
5.5	5.7685573e-09	0.35041019	-5.3432118
6.0	5.5532379e-09	0.33832593	-5.1695742
7.0	5.2246931e-09	0.32126761	-4.903766
8.0	4.9854055e-09	0.31048301	-4.705062
9.0	4.8059892e-09	0.30311538	-4.5497118
10.0	4.6703078e-09	0.29770749	-4.4270813
11.0	4.5683535e-09	0.2936973	-4.3300655
12.0	4.4923623e-09	0.29085749	-4.2525896
13.0	4.4371e-09	0.28901177	-4.1896978
14.0	4.3982741e-09	0.28796398	-4.1377805
15.0	4.3725591e-09	0.28751913	-4.0944061
16.0	4.3581306e-09	0.28751848	-4.0579681
17.0	4.353213e-09	0.28784996	-4.0273257
18.0	4.3562393e-09	0.28844274	-4.0015826
19.0	4.3665796e-09	0.2892542	-3.9799857
20.0	4.3832963e-09	0.29025503	-3.9618832
21.0	4.4054193e-09	0.29142101	-3.946721
22.0	4.4327655e-09	0.29272979	-3.9340443
23.0	4.4647466e-09	0.29415937	-3.9234852
24.0	4.5006731e-09	0.29568904	-3.9147477
25.0	4.5406693e-09	0.29730106	-3.9075946
26.0	4.584175e-09	0.2989809	-3.9018317
27.0	4.6310793e-09	0.30071682	-3.8972933
28.0	4.6808903e-09	0.30249987	-3.8938368
29.0	4.733846e-09	0.30432332	-3.8913382
30.0	4.7896898e-09	0.30618175	-3.8896879
31.0	4.8479872e-09	0.30807035	-3.8887883
32.0	4.9090466e-09	0.30998501	-3.8885542
33.0	4.9726646e-09	0.31192207	-3.8889121
34.0	5.0384453e-09	0.31387806	-3.8897973
35.0	5.1067518e-09	0.3158497	-3.8911535
36.0	5.1774095e-09	0.31783408	-3.8929323
37.0	5.2500387e-09	0.31982873	-3.8950918
38.0	5.3250435e-09	0.32183152	-3.8975942
39.0	5.4022658e-09	0.32384047	-3.9004049
40.0	5.4813304e-09	0.32585396	-3.9034928
41.0	5.5626775e-09	0.32787066	-3.9068309
42.0	5.6461623e-09	0.3298895	-3.9103958
43.0	5.7314097e-09	0.33190944	-3.914166
44.0	5.8189661e-09	0.33392955	-3.9181213
45.0	5.9084611e-09	0.33594904	-3.9222428
46.0	6.0000415e-09	0.33796724	-3.9265136
47.0	6.0933238e-09	0.33998355	-3.9309189
48.0	6.1888172e-09	0.34199735	-3.9354461
49.0	6.2863863e-09	0.34400807	-3.9400838
50.0	6.3856371e-09	0.34601524	-3.9448214
55.0	6.9129351e-09	0.35598522	-3.9696826
60.0	7.4904511e-09	0.36582168	-3.9958457
65.0	8.1200725e-09	0.37550607	-4.0227109
70.0	8.803945e-09	0.38502971	-4.0498672
75.0	9.543893e-09	0.39438966	-4.0769882
80.0	1.0343279e-08	0.4035868	-4.1039629
85.0	1.1204281e-08	0.41262417	-4.1306207
90.0	1.2130773e-08	0.42150603	-4.1569306
95.0	1.3126577e-08	0.43023724	-4.1827231
100.0	1.4194548e-08	0.43882305	-4.2082399
110.0	1.6564723e-08	0.45558007	-4.2575692
120.0	1.9276385e-08	0.47181896	-4.3049047
130.0	2.2367664e-08	0.48757918	-4.3503196
140.0	2.5879344e-08	0.50289669	-4.3940194
150.0	2.9859288e-08	0.51780407	-4.435715
160.0	3.4357813e-08	0.53233039	-4.4758349
170.0	3.942776e-08	0.54650186	-4.5144501
180.0	4.5131277e-08	0.56034195	-4.5515731
190.0	5.1532775e-08	0.57387162	-4.5871467
200.0	5.8699933e-08	0.58711007	-4.6218895
250.0	1.0894739e-07	0.64948413	-4.7777609
300.0	1.9271988e-07	0.70660687	-4.9109611
350.0	3.2739547e-07	0.7595769	-5.0273263
400.0	5.3720544e-07	0.80915772	-5.1301898
450.0	8.5525056e-07	0.85590563	-5.2222689
500.0	1.3258509e-06	0.90024116	-5.3053131
600.0	2.9749335e-06	0.98291623	-5.4504629
700.0	6.1772451e-06	1.0590953	-5.5738276
800.0	1.2020688e-05	1.1300579	-5.6806164
900.0	2.2127628e-05	1.1966908	-5.7742267
1000.0	3.8803193e-05	1.2596138	-5.8573494
1100.0	6.5185529e-05	1.3192481	-5.9314214
1200.0	0.00010536153	1.3758589	-5.9979271
1300.0	0.0001644401	1.4295817	-6.0577294
1400.0	0.00024854759	1.4804437	-6.1114563
1500.0	0.00036470242	1.5283835	-6.1595732
