# Supplementary material for: Quantum Calculation of the Collision-Induced Line-Shape Effects in Antiprotonic Helium and the New Accurate Ab Initio p̅He+ –He Potential Energy Surface
Source: J Chem Theory Comput. 2025 Dec 28;22(1):488–501. doi: 10.1021/acs.jctc.5c01636 (PMC12805563; doi:10.1021/acs.jctc.5c01636)
Supplement: Supplementary file 3 [file ct5c01636_si_003.zip › supplementary_material/generalized_cross_sections/0-0_P39.csv]

Ekin	Inelastic contribution to PBXS	PBXS	PSXS
0.001	6.5935801e-05	10937.534	-20026.677
0.002	3.7566606e-05	7420.1272	-11026.488
0.003	2.6422767e-05	5520.1944	-7559.5717
0.004	2.0428558e-05	4337.0282	-5729.5742
0.005	1.6670356e-05	3533.3395	-4601.8125
0.006	1.4085578e-05	2954.3723	-3838.1074
0.007	1.2193899e-05	2519.1912	-3286.9024
0.008	1.074643e-05	2181.3873	-2870.3531
0.009	9.6012378e-06	1912.4631	-2544.4546
0.01	8.6713953e-06	1693.967	-2282.4864
0.02	4.3001029e-06	700.79821	-1089.7589
0.03	2.7684193e-06	391.73974	-690.35249
0.04	1.9980056e-06	252.53414	-493.81562
0.05	1.5415111e-06	177.27519	-378.84559
0.06	1.2436474e-06	131.77413	-304.44905
0.07	1.0363822e-06	102.0819	-252.97793
0.08	8.853426e-07	81.59567	-215.6243
0.09	7.713759e-07	66.846862	-187.52459
0.1	6.8301288e-07	55.866287	-165.78657
0.11	6.1299312e-07	47.466416	-148.58939
0.12	5.5651213e-07	40.895574	-134.73352
0.13	5.1027294e-07	35.658661	-123.39886
0.14	4.7194332e-07	31.418527	-114.00714
0.15	4.3983023e-07	27.938982	-106.13971
0.16	4.1267692e-07	25.050468	-99.486582
0.17	3.8953216e-07	22.628639	-93.813631
0.18	3.6966346e-07	20.580571	-88.94095
0.19	3.5249807e-07	18.835646	-84.728144
0.2	3.3758203e-07	17.339386	-81.064134
0.21	3.2455102e-07	16.049178	-77.859945
0.22	3.1310941e-07	14.931277	-75.043511
0.23	3.030149e-07	13.958643	-72.555868
0.24	2.9406709e-07	13.109377	-70.348337
0.25	2.8609888e-07	12.365566	-68.380395
0.26	2.789699e-07	11.712415	-66.618063
0.27	2.7256149e-07	11.137599	-65.032658
0.28	2.6677273e-07	10.630762	-63.599829
0.29	2.6151743e-07	10.183132	-62.298793
0.3	2.5672158e-07	9.787228	-61.111736
0.31	2.5232149e-07	9.4366214	-60.023329
0.32	2.4826214e-07	9.1257556	-59.02034
0.33	2.4449593e-07	8.8497985	-58.091319
0.34	2.4098163e-07	8.6045262	-57.226338
0.35	2.3768346e-07	8.3862294	-56.416775
0.36	2.345704e-07	8.1916376	-55.655141
0.37	2.3161557e-07	8.0178576	-54.934925
0.38	2.2879569e-07	7.8623225	-54.250468
0.39	2.2609064e-07	7.7227508	-53.596859
0.4	2.2348308e-07	7.597111	-52.969838
0.41	2.2095812e-07	7.4835932	-52.365718
0.42	2.18503e-07	7.3805841	-51.781315
0.43	2.1610685e-07	7.2866464	-51.213888
0.44	2.1376048e-07	7.2005002	-50.661084
0.45	2.1145615e-07	7.121008	-50.120895
0.46	2.0918738e-07	7.0471602	-49.59161
0.47	2.0694884e-07	6.9780633	-49.071785
0.48	2.0473616e-07	6.9129284	-48.560206
0.49	2.0254583e-07	6.851062	-48.055861
0.5	2.0037506e-07	6.7918564	-47.557915
0.51	1.982217e-07	6.7347819	-47.065686
0.52	1.9608415e-07	6.6793792	-46.578624
0.53	1.9396127e-07	6.6252522	-46.096295
0.54	1.918523e-07	6.5720622	-45.618361
0.55	1.8975681e-07	6.5195218	-45.144569
0.56	1.8767465e-07	6.4673893	-44.674738
0.57	1.8560588e-07	6.4154643	-44.208746
0.58	1.8355073e-07	6.3635826	-43.74652
0.59	1.8150961e-07	6.3116122	-43.288029
0.6	1.7948298e-07	6.2594497	-42.833276
0.61	1.7747144e-07	6.2070165	-42.382291
0.62	1.7547559e-07	6.1542558	-41.935124
0.63	1.7349611e-07	6.1011295	-41.491843
0.64	1.7153367e-07	6.0476159	-41.052527
0.65	1.6958896e-07	5.993707	-40.617262
0.66	1.6766264e-07	5.9394067	-40.186142
0.67	1.6575538e-07	5.8847286	-39.759261
0.68	1.6386781e-07	5.8296944	-39.336715
0.69	1.6200052e-07	5.7743325	-38.918599
0.7	1.6015406e-07	5.7186766	-38.505002
0.71	1.5832897e-07	5.6627644	-38.096013
0.72	1.5652572e-07	5.6066369	-37.691713
0.73	1.5474473e-07	5.550337	-37.292178
0.74	1.5298639e-07	5.4939093	-36.897478
0.75	1.5125104e-07	5.437399	-36.507676
0.76	1.4953898e-07	5.3808516	-36.122828
0.77	1.4785162e-07	5.3243121	-35.742984
0.78	1.4618682e-07	5.267825	-35.368184
0.79	1.4454593e-07	5.2114337	-34.998465
0.8	1.4292906e-07	5.1551804	-34.633853
0.81	1.4133631e-07	5.0991056	-34.27437
0.82	1.3976772e-07	5.0432482	-33.92003
0.83	1.3822331e-07	4.9876454	-33.570841
0.84	1.3670305e-07	4.9323323	-33.226806
0.85	1.352069e-07	4.8773422	-32.88792
0.86	1.3373479e-07	4.8227062	-32.554174
0.87	1.322866e-07	4.7684535	-32.225553
0.88	1.3086221e-07	4.7146114	-31.902039
0.89	1.2946147e-07	4.6612049	-31.583606
0.9	1.2808421e-07	4.6082574	-31.270228
0.91	1.2673023e-07	4.5557901	-30.961871
0.92	1.2539933e-07	4.5038225	-30.6585
0.93	1.2409129e-07	4.4523722	-30.360075
0.94	1.2280587e-07	4.4014553	-30.066555
0.95	1.2154282e-07	4.3510859	-29.777893
0.96	1.2030187e-07	4.3012768	-29.494043
0.97	1.1908276e-07	4.2520391	-29.214954
0.98	1.1788521e-07	4.2033827	-28.940574
0.99	1.1670893e-07	4.1553159	-28.670849
1.0	1.1555364e-07	4.1078458	-28.405724
1.1	1.0509236e-07	3.6667604	-25.994355
1.2	9.6383479e-08	3.2862683	-23.975618
1.3	8.9136061e-08	2.9618809	-22.288131
1.4	8.3088374e-08	2.6869701	-20.875861
1.5	7.8019379e-08	2.454613	-19.690183
1.6	7.3746201e-08	2.2583884	-18.689966
1.7	7.0118934e-08	2.0926407	-17.840877
1.8	6.70152e-08	1.9525001	-17.114477
1.9	6.4335335e-08	1.8338116	-16.487339
2.0	6.1998384e-08	1.7330394	-15.940273
2.1	5.9938828e-08	1.6471773	-15.457664
2.2	5.8103903e-08	1.573672	-15.026905
2.3	5.6451862e-08	1.5103601	-14.637904
2.4	5.4948132e-08	1.4554167	-14.282662
2.5	5.3569335e-08	1.4073117	-13.954902
2.6	5.2289377e-08	1.364772	-13.649753
2.7	5.1094778e-08	1.3267479	-13.36347
2.8	4.9973024e-08	1.2923821	-13.093206
2.9	4.891447e-08	1.260982	-12.836817
3.0	4.7911703e-08	1.2319943	-12.5927
3.1	4.6959015e-08	1.2049815	-12.359661
3.2	4.6051989e-08	1.1796023	-12.136811
3.3	4.5187167e-08	1.1555929	-11.923483
3.4	4.4361793e-08	1.1327518	-11.719164
3.5	4.3573617e-08	1.1109271	-11.523451
3.6	4.2820746e-08	1.090005	-11.33601
3.7	4.2101911e-08	1.0699011	-11.15655
3.8	4.1414888e-08	1.0505535	-10.984807
3.9	4.0758699e-08	1.0319165	-10.820527
4.0	4.013402e-08	1.0139567	-10.663462
4.1	3.9535673e-08	0.99664908	-10.51336
4.2	3.8964452e-08	0.97997441	-10.369967
4.3	3.8419183e-08	0.96391738	-10.233023
4.4	3.7898715e-08	0.94846489	-10.102264
4.5	3.7401911e-08	0.93360503	-9.9774204
4.6	3.6927656e-08	0.91932626	-9.8582221
4.7	3.6474852e-08	0.90561684	-9.7443961
4.8	3.6042426e-08	0.8924645	-9.6356711
4.9	3.5629331e-08	0.87985621	-9.5317782
5.0	3.5234548e-08	0.86777808	-9.432453
5.5	3.3504028e-08	0.81479554	-8.995583
6.0	3.2097669e-08	0.77256945	-8.6380192
7.0	2.9952942e-08	0.71147249	-8.0788744
8.0	2.8379383e-08	0.66942981	-7.6499032
9.0	2.7182395e-08	0.63769984	-7.3073306
10.0	2.6260264e-08	0.61245455	-7.0305846
11.0	2.5548744e-08	0.59215308	-6.805282
12.0	2.5003069e-08	0.57592645	-6.6193177
13.0	2.4586288e-08	0.56300877	-6.4630315
14.0	2.4269924e-08	0.5526717	-6.3294248
15.0	2.4036338e-08	0.54429285	-6.2137277
16.0	2.3870543e-08	0.53740573	-6.1127101
17.0	2.3761758e-08	0.53168905	-6.0240368
18.0	2.3700572e-08	0.52693067	-5.9458709
19.0	2.3683331e-08	0.52298715	-5.8766785
20.0	2.3703468e-08	0.51974955	-5.8151439
21.0	2.3755306e-08	0.51712596	-5.760151
22.0	2.3837944e-08	0.51503463	-5.7107738
23.0	2.3947002e-08	0.51340104	-5.6662527
24.0	2.4078578e-08	0.51215903	-5.6259682
25.0	2.4233305e-08	0.51125267	-5.5894151
26.0	2.4408073e-08	0.51063574	-5.5561736
27.0	2.4600239e-08	0.51027031	-5.5258861
28.0	2.4810619e-08	0.5101259	-5.4982447
29.0	2.5037457e-08	0.51017795	-5.4729815
30.0	2.5279582e-08	0.51040575	-5.4498592
31.0	2.5534734e-08	0.51079121	-5.4286663
32.0	2.5805078e-08	0.51131851	-5.4092157
33.0	2.6088585e-08	0.51197364	-5.3913431
34.0	2.6383236e-08	0.51274374	-5.3749034
35.0	2.6691519e-08	0.51361701	-5.3597689
36.0	2.7011557e-08	0.51458297	-5.3458273
37.0	2.7341463e-08	0.51563244	-5.3329801
38.0	2.7683978e-08	0.51675721	-5.3211391
39.0	2.8037305e-08	0.51794989	-5.3102248
40.0	2.8399614e-08	0.51920402	-5.3001649
41.0	2.877387e-08	0.52051405	-5.2908939
42.0	2.9158325e-08	0.52187504	-5.2823525
43.0	2.955254e-08	0.52328251	-5.2744867
44.0	2.9955557e-08	0.52473235	-5.2672484
45.0	3.0369739e-08	0.52622093	-5.2605936
46.0	3.0793625e-08	0.52774501	-5.2544818
47.0	3.1225397e-08	0.52930159	-5.2488751
48.0	3.1668444e-08	0.53088783	-5.2437381
49.0	3.2120992e-08	0.53250112	-5.2390392
50.0	3.2581191e-08	0.53413911	-5.2347505
55.0	3.503033e-08	0.54263112	-5.2186186
60.0	3.7712461e-08	0.55148549	-5.2095565
65.0	4.0634555e-08	0.56056446	-5.2056841
70.0	4.3799573e-08	0.56977472	-5.2057847
75.0	4.7218975e-08	0.57905137	-5.2089435
80.0	5.089963e-08	0.58834901	-5.2143981
85.0	5.4854065e-08	0.59763557	-5.2217539
90.0	5.9098015e-08	0.60688823	-5.2303778
95.0	6.3640761e-08	0.61609052	-5.2402795
100.0	6.8501101e-08	0.62523073	-5.2508017
110.0	7.9225943e-08	0.64329487	-5.2741313
