# Supplementary material for: Quantum Calculation of the Collision-Induced Line-Shape Effects in Antiprotonic Helium and the New Accurate Ab Initio p̅He+ –He Potential Energy Surface
Source: J Chem Theory Comput. 2025 Dec 28;22(1):488–501. doi: 10.1021/acs.jctc.5c01636 (PMC12805563; doi:10.1021/acs.jctc.5c01636)
Supplement: Supplementary file 3 [file ct5c01636_si_003.zip › supplementary_material/generalized_cross_sections/2-2_P37.csv]

Ekin	Inelastic contribution to PBXS	PBXS	PSXS
0.001	4.1805059e-05	611.05831	-5360.9142
0.002	2.8855629e-05	579.20297	-3670.7508
0.003	2.3025248e-05	550.08297	-2906.7686
0.004	1.950791e-05	523.37023	-2444.8612
0.005	1.7086285e-05	498.78675	-2126.5381
0.006	1.5287268e-05	476.09549	-1890.0457
0.007	1.3882871e-05	455.09304	-1705.5506
0.008	1.2747611e-05	435.6039	-1556.5919
0.009	1.1805829e-05	417.47588	-1433.2219
0.01	1.1008765e-05	400.57632	-1329.0153
0.02	6.7335422e-06	279.19837	-776.78255
0.03	4.9202313e-06	208.30511	-549.54527
0.04	3.8978703e-06	162.60256	-424.94046
0.05	3.2401726e-06	131.1336	-346.63941
0.06	2.7831382e-06	108.41711	-293.27029
0.07	2.4491052e-06	91.425683	-254.87466
0.08	2.1962057e-06	78.361022	-226.17216
0.09	1.9997482e-06	68.09356	-204.09869
0.1	1.8441723e-06	59.881609	-186.75289
0.11	1.7191547e-06	53.220236	-172.89168
0.12	1.6175584e-06	47.755168	-161.66757
0.13	1.5342787e-06	43.231379	-152.48231
0.14	1.4655567e-06	39.461144	-144.90104
0.15	1.408555e-06	36.303516	-138.59957
0.16	1.3610838e-06	33.650743	-133.33077
0.17	1.3214195e-06	31.419052	-128.90256
0.18	1.2881814e-06	29.542253	-125.163
0.19	1.2602462e-06	27.967214	-121.99003
0.2	1.2366869e-06	26.65061	-119.28423
0.21	1.2167291e-06	25.556551	-116.96365
0.22	1.19972e-06	24.654836	-114.96007
0.23	1.1851041e-06	23.91966	-113.21619
0.24	1.1724064e-06	23.328648	-111.6836
0.25	1.1612193e-06	22.862142	-110.32122
0.26	1.1511925e-06	22.502665	-109.0941
0.27	1.1420255e-06	22.234536	-107.97252
0.28	1.1334614e-06	22.043586	-106.93123
0.29	1.1252823e-06	21.916955	-105.94889
0.3	1.117305e-06	21.842951	-105.00756
0.31	1.1093775e-06	21.810954	-104.09235
0.32	1.101376e-06	21.811343	-103.19098
0.33	1.093202e-06	21.835454	-102.29357
0.34	1.0847794e-06	21.87554	-101.39226
0.35	1.0760525e-06	21.924741	-100.48103
0.37	1.0575477e-06	22.027287	-98.612359
0.38	1.047737e-06	22.071051	-97.649893
0.39	1.0375519e-06	22.104686	-96.667076
0.4	1.0270027e-06	22.125228	-95.663765
0.41	1.016107e-06	22.130354	-94.640478
0.42	1.0048882e-06	22.118329	-93.598259
0.43	9.9337383e-07	22.087943	-92.538559
0.44	9.8159473e-07	22.038456	-91.463131
0.45	9.6958348e-07	21.969537	-90.373944
0.46	9.5737378e-07	21.88121	-89.273103
0.47	9.4499954e-07	21.773796	-88.162788
0.48	9.3249429e-07	21.647863	-87.0452
0.5	9.0722006e-07	21.343672	-84.796869
0.51	8.9451219e-07	21.167384	-83.670297
0.52	8.8179506e-07	20.976441	-82.544748
0.53	8.6909473e-07	20.772025	-81.422054
0.54	8.5643523e-07	20.555346	-80.303925
0.55	8.438386e-07	20.327621	-79.191944
0.56	8.3132485e-07	20.090054	-78.087563
0.57	8.1891202e-07	19.843825	-76.992106
0.58	8.0661626e-07	19.590078	-75.906773
0.59	7.9445189e-07	19.329907	-74.832637
0.6	7.8243151e-07	19.064356	-73.770658
0.61	7.7056613e-07	18.79441	-72.72168
0.62	7.5886521e-07	18.520996	-71.686446
0.63	7.4733686e-07	18.244974	-70.665596
0.64	7.3598788e-07	17.967146	-69.65968
0.65	7.2482389e-07	17.688249	-68.669161
0.66	7.1384943e-07	17.408961	-67.694425
0.67	7.0306807e-07	17.129898	-66.735784
0.68	6.924825e-07	16.851623	-65.793483
0.69	6.8209458e-07	16.574642	-64.867705
0.7	6.7190548e-07	16.29941	-63.958582
0.71	6.6191572e-07	16.026336	-63.066191
0.72	6.5212526e-07	15.75578	-62.190567
0.73	6.4253353e-07	15.488061	-61.331703
0.74	6.3313954e-07	15.223461	-60.489555
0.75	6.2394188e-07	14.962223	-59.664048
0.76	6.1493881e-07	14.704557	-58.855077
0.77	6.0612829e-07	14.450641	-58.062511
0.78	5.9750803e-07	14.200628	-57.286197
0.79	5.8907552e-07	13.954642	-56.525963
0.8	5.8082803e-07	13.712785	-55.781618
0.81	5.7276271e-07	13.475139	-55.052957
0.82	5.6487658e-07	13.241763	-54.339763
0.83	5.5716652e-07	13.012702	-53.641806
0.84	5.4962935e-07	12.787984	-52.958848
0.85	5.4226182e-07	12.567624	-52.290645
0.86	5.3506064e-07	12.351624	-51.636944
0.87	5.2802247e-07	12.139974	-50.99749
0.88	5.2114396e-07	11.932656	-50.372022
0.89	5.1442175e-07	11.729641	-49.760277
0.9	5.0785249e-07	11.530895	-49.16199
0.91	5.0143282e-07	11.336376	-48.576898
0.92	4.9515943e-07	11.146035	-48.004734
0.93	4.8902902e-07	10.959821	-47.445232
0.94	4.8303832e-07	10.777677	-46.89813
0.95	4.7718411e-07	10.599541	-46.363165
0.96	4.714632e-07	10.42535	-45.840077
0.97	4.6587245e-07	10.255038	-45.328607
0.98	4.6040877e-07	10.088538	-44.828502
0.99	4.5506913e-07	9.9257791	-44.339509
1.0	4.4985055e-07	9.7666908	-43.861379
1.1	4.0370742e-07	8.3618224	-39.625632
1.2	3.6682164e-07	7.2463956	-36.232558
1.3	3.3713067e-07	6.3586737	-33.501192
1.4	3.1307339e-07	5.6491467	-31.288052
1.5	2.9337846e-07	5.0794396	-29.480275
1.6	2.7712008e-07	4.6200102	-27.989064
1.7	2.6355631e-07	4.2479636	-26.744389
1.8	2.5210421e-07	3.9453279	-25.690956
1.9	2.423044e-07	3.6978009	-24.785193
2.0	2.3379523e-07	3.4938769	-23.992974
2.1	2.2629336e-07	3.3242453	-23.287843
2.2	2.1957862e-07	3.1813727	-22.649564
2.3	2.1348181e-07	3.0591981	-22.062921
2.4	2.0787451e-07	2.9528955	-21.516688
2.5	2.0266062e-07	2.8586757	-21.00276
2.6	1.9777151e-07	2.7736141	-20.515424
2.7	1.9315103e-07	2.6954968	-20.05075
2.8	1.887778e-07	2.6226837	-19.606112
2.9	1.8459851e-07	2.5539891	-19.179804
3.0	1.8060822e-07	2.4885792	-18.77074
3.1	1.7679369e-07	2.4258857	-18.37824
3.2	1.7314536e-07	2.3655364	-18.001862
3.3	1.6965603e-07	2.3072987	-17.641291
3.4	1.6631996e-07	2.2510368	-17.29626
3.5	1.6313221e-07	2.1966786	-16.966504
3.6	1.6008825e-07	2.1441918	-16.651722
3.7	1.5718368e-07	2.0935665	-16.351572
3.8	1.5441405e-07	2.0448032	-16.065659
3.9	1.517748e-07	1.9979047	-15.793537
4.0	1.4926297e-07	1.9528713	-15.534717
4.1	1.4688041e-07	1.9096971	-15.288672
4.2	1.4460329e-07	1.8683689	-15.054845
4.3	1.4243694e-07	1.8288652	-14.832657
4.4	1.4037622e-07	1.7911565	-14.621515
4.5	1.3841599e-07	1.7552053	-14.420822
4.6	1.3655112e-07	1.720967	-14.229979
4.7	1.3477654e-07	1.6883909	-14.048395
4.8	1.3308727e-07	1.6574209	-13.875492
4.9	1.3147847e-07	1.6279964	-13.710707
5.0	1.2994542e-07	1.6000535	-13.553498
5.5	1.2327441e-07	1.4801991	-12.863842
6.0	1.1789159e-07	1.387246	-12.297284
7.0	1.0969259e-07	1.2531437	-11.396523
8.0	1.0363897e-07	1.1571392	-10.692499
9.0	9.9017711e-08	1.0817561	-10.127453
10.0	9.5460701e-08	1.0209299	-9.6711596
11.0	9.2728843e-08	0.97195816	-9.2986966
12.0	9.0627944e-08	0.93258656	-8.9888331
13.0	8.9027439e-08	0.90062033	-8.7255565
14.0	8.7812798e-08	0.87417385	-8.4979758
15.0	8.6901793e-08	0.85183995	-8.2989594
16.0	8.6250908e-08	0.8326764	-8.1236645
17.0	8.5816715e-08	0.81607528	-7.9684576
18.0	8.5567862e-08	0.80163094	-7.8303645
19.0	8.547357e-08	0.78904383	-7.7068527
20.0	8.552732e-08	0.77806307	-7.5957602
21.0	8.5705835e-08	0.76846631	-7.4952798
22.0	8.5995331e-08	0.76005632	-7.403936
23.0	8.6377526e-08	0.75266085	-7.3205325
24.0	8.6856249e-08	0.74613433	-7.2440973
25.0	8.7416887e-08	0.74035817	-7.1738344
26.0	8.8052844e-08	0.7352367	-7.1090758
27.0	8.8751629e-08	0.73069206	-7.0492468
28.0	8.9522272e-08	0.72666067	-6.9938471
29.0	9.0353912e-08	0.72308963	-6.9424374
30.0	9.1235971e-08	0.71993308	-6.8946286
31.0	9.2179496e-08	0.71715022	-6.8500765
32.0	9.3174856e-08	0.71470492	-6.8084788
33.0	9.4219799e-08	0.71256493	-6.7695701
34.0	9.530497e-08	0.71070109	-6.7331159
35.0	9.6443277e-08	0.70908716	-6.6989083
36.0	9.7625927e-08	0.7077	-6.6667638
37.0	9.8851624e-08	0.70651937	-6.6365194
38.0	1.0011153e-07	0.70552727	-6.6080288
39.0	1.0141995e-07	0.70470764	-6.58116
40.0	1.0276841e-07	0.70404631	-6.5557942
41.0	1.041482e-07	0.70353084	-6.5318247
42.0	1.0557457e-07	0.70315007	-6.5091544
43.0	1.0703906e-07	0.70289379	-6.487694
44.0	1.085412e-07	0.70275266	-6.4673615
45.0	1.1007223e-07	0.70271827	-6.4480815
46.0	1.1164849e-07	0.70278302	-6.4297853
47.0	1.1326145e-07	0.70293989	-6.4124098
48.0	1.1490941e-07	0.7031823	-6.3958968
49.0	1.1658776e-07	0.70350422	-6.3801932
50.0	1.1830956e-07	0.7039002	-6.365251
55.0	1.2745004e-07	0.70682966	-6.3005357
60.0	1.3748447e-07	0.71100703	-6.2493914
65.0	1.4845021e-07	0.71609574	-6.2086717
70.0	1.6035373e-07	0.72185965	-6.1760669
75.0	1.7325545e-07	0.72812878	-6.1499178
80.0	1.8718805e-07	0.73477885	-6.1289625
85.0	2.0218598e-07	0.74171727	-6.1122342
90.0	2.1833261e-07	0.74887383	-6.0990459
95.0	2.3566976e-07	0.75619454	-6.0887505
100.0	2.5425089e-07	0.76363755	-6.0808627
110.0	2.9546425e-07	0.77876645	-6.070904
