# Supplementary material for: Quantum Calculation of the Collision-Induced Line-Shape Effects in Antiprotonic Helium and the New Accurate Ab Initio p̅He+ –He Potential Energy Surface
Source: J Chem Theory Comput. 2025 Dec 28;22(1):488–501. doi: 10.1021/acs.jctc.5c01636 (PMC12805563; doi:10.1021/acs.jctc.5c01636)
Supplement: Supplementary file 3 [file ct5c01636_si_003.zip › supplementary_material/generalized_cross_sections/2-2_P35.csv]

Ekin	Inelastic contribution to PBXS	PBXS	PSXS
0.001	9.3299894e-05	47131.235	-4713.8664
0.002	4.2967541e-05	20092.167	-8633.3965
0.003	2.6351586e-05	11221.175	-7221.4175
0.004	1.8350318e-05	7183.2694	-5822.0893
0.005	1.3749617e-05	4999.706	-4755.245
0.006	1.080978e-05	3683.6284	-3957.8674
0.007	8.7935877e-06	2828.4707	-3352.9778
0.008	7.3385699e-06	2241.1571	-2884.4849
0.009	6.2472347e-06	1820.2366	-2514.1944
0.01	5.4035156e-06	1508.1849	-2216.1085
0.02	2.0405568e-06	422.37747	-911.43783
0.03	1.143726e-06	196.97114	-525.82594
0.04	7.5802063e-07	114.2329	-353.6496
0.05	5.5174773e-07	74.824538	-259.71642
0.06	4.265156e-07	52.976796	-201.97462
0.07	3.4389329e-07	39.591387	-163.54855
0.08	2.8607866e-07	30.787835	-136.4881
0.09	2.4381174e-07	24.682798	-116.60735
0.1	2.1184806e-07	20.27166	-101.51395
0.11	1.8701741e-07	16.978365	-89.751425
0.12	1.6730187e-07	14.453147	-80.387384
0.13	1.5136204e-07	12.473543	-72.800007
0.14	1.3827737e-07	10.892503	-66.560218
0.15	1.2739634e-07	9.6096219	-61.363296
0.16	1.1824614e-07	8.5544119	-56.987423
0.17	1.1047608e-07	7.6761879	-53.267642
0.18	1.0382108e-07	6.93773	-50.078958
0.19	9.8077357e-08	6.3111946	-47.325074
0.2	9.3085926e-08	5.7754061	-44.930704
0.21	8.8721079e-08	5.3140188	-42.836209
0.22	8.4882225e-08	4.9142456	-40.99378
0.23	8.1487999e-08	4.5659602	-39.364679
0.24	7.8471943e-08	4.2610531	-37.917214
0.25	7.5779293e-08	3.9929631	-36.625228
0.26	7.3364557e-08	3.7563306	-35.466961
0.27	7.1189671e-08	3.5467384	-34.424179
0.28	6.9222575e-08	3.3605162	-33.4815
0.29	6.7436103e-08	3.1945902	-32.625874
0.3	6.5807115e-08	3.0463679	-31.846169
0.31	6.4315799e-08	2.9136474	-31.132844
0.32	6.2945124e-08	2.7945472	-30.477685
0.33	6.1680391e-08	2.6874497	-29.873596
0.34	6.050887e-08	2.5909567	-29.314423
0.35	5.9419502e-08	2.5038535	-28.794818
0.36	5.8402657e-08	2.4250798	-28.310116
0.37	5.7449929e-08	2.3537063	-27.856245
0.38	5.6553967e-08	2.2889154	-27.429639
0.39	5.5708332e-08	2.2299851	-27.027173
0.4	5.490738e-08	2.1762759	-26.646108
0.41	5.4146151e-08	2.1272202	-26.284037
0.42	5.3420294e-08	2.0823127	-25.938844
0.43	5.2725981e-08	2.0411029	-25.608672
0.44	5.2059848e-08	2.0031886	-25.291886
0.45	5.1418939e-08	1.9682101	-24.987053
0.46	5.0800653e-08	1.9358454	-24.69291
0.47	5.0202709e-08	1.9058065	-24.408352
0.48	4.9623101e-08	1.8778351	-24.132407
0.49	4.906007e-08	1.8517002	-23.864225
0.5	4.8512073e-08	1.8271946	-23.60306
0.51	4.7977759e-08	1.8041331	-23.348262
0.52	4.7455947e-08	1.7823501	-23.099262
0.53	4.6945604e-08	1.7616974	-22.855564
0.54	4.644583e-08	1.7420428	-22.616739
0.55	4.5955839e-08	1.7232687	-22.382412
0.56	4.5474949e-08	1.7052702	-22.152258
0.57	4.5002567e-08	1.6879542	-21.925997
0.58	4.4538178e-08	1.6712382	-21.703387
0.59	4.4081339e-08	1.6550491	-21.484221
0.6	4.3631664e-08	1.6393225	-21.26832
0.61	4.3188822e-08	1.6240018	-21.05553
0.62	4.2752528e-08	1.609037	-20.845722
0.63	4.2322535e-08	1.5943848	-20.638784
0.64	4.1898634e-08	1.5800073	-20.434622
0.65	4.1480642e-08	1.5658714	-20.233155
0.66	4.1068406e-08	1.5519487	-20.034318
0.67	4.0661791e-08	1.5382148	-19.838051
0.68	4.0260683e-08	1.5246489	-19.644308
0.69	3.9864985e-08	1.511233	-19.453048
0.7	3.9474611e-08	1.4979523	-19.264236
0.71	3.9090915e-08	1.4847943	-19.077845
0.72	3.8710963e-08	1.4717486	-18.893848
0.73	3.8336141e-08	1.4588067	-18.712227
0.74	3.7966398e-08	1.445962	-18.532961
0.75	3.760169e-08	1.433209	-18.356036
0.76	3.7241974e-08	1.4205437	-18.181437
0.77	3.6887213e-08	1.4079631	-18.00915
0.78	3.653737e-08	1.3954651	-17.839165
0.79	3.6192411e-08	1.3830484	-17.671469
0.8	3.5852302e-08	1.3707124	-17.50605
0.81	3.551701e-08	1.3584571	-17.342898
0.82	3.5186503e-08	1.3462828	-17.182002
0.83	3.4860746e-08	1.3341903	-17.023348
0.84	3.4539706e-08	1.3221807	-16.866926
0.85	3.422335e-08	1.3102553	-16.712723
0.86	3.3911642e-08	1.2984156	-16.560725
0.87	3.3604546e-08	1.2866633	-16.410919
0.88	3.3302025e-08	1.2749999	-16.26329
0.89	3.3004041e-08	1.2634273	-16.117824
0.9	3.2710555e-08	1.2519473	-15.974503
0.91	3.2421526e-08	1.2405616	-15.833313
0.92	3.2136914e-08	1.229272	-15.694235
0.93	3.1856675e-08	1.2180802	-15.557252
0.94	3.1580766e-08	1.2069877	-15.422346
0.95	3.1309142e-08	1.1959963	-15.289497
0.96	3.1041759e-08	1.1851073	-15.158686
0.97	3.0778569e-08	1.1743221	-15.029893
0.98	3.0519525e-08	1.1636419	-14.903097
0.99	3.026458e-08	1.1530681	-14.778276
1.0	3.0013684e-08	1.1426015	-14.65541
1.1	2.7716367e-08	1.0439955	-13.52925
1.2	2.5767739e-08	0.95653453	-12.572911
1.3	2.4117003e-08	0.87982761	-11.762712
1.4	2.271713e-08	0.81303444	-11.076369
1.5	2.1526856e-08	0.75513366	-10.493912
1.6	2.0509638e-08	0.70507988	-9.9979466
1.7	1.963548e-08	0.66188114	-9.5735706
1.8	1.8878934e-08	0.62463011	-9.20816
1.9	1.8218846e-08	0.59251198	-8.8911127
2.0	1.7637758e-08	0.5648021	-8.613596
2.1	1.712197e-08	0.54085989	-8.3683128
2.2	1.6658624e-08	0.52012195	-8.1492877
2.3	1.6238954e-08	0.50209555	-7.9516731
2.4	1.5855436e-08	0.48635236	-7.7715737
2.5	1.5502082e-08	0.4725227	-7.6058889
2.6	1.5174151e-08	0.46028996	-7.4521736
2.7	1.4867915e-08	0.44938523	-7.3085168
2.8	1.458068e-08	0.43958208	-7.1734367
2.9	1.430968e-08	0.43069155	-7.0457928
3.0	1.4053355e-08	0.42255736	-6.9247117
3.1	1.381029e-08	0.41505145	-6.8095262
3.2	1.3579359e-08	0.4080698	-6.699726
3.3	1.3359656e-08	0.40152869	-6.5949177
3.4	1.315044e-08	0.39536131	-6.4947937
3.5	1.295154e-08	0.38951477	-6.3991073
3.6	1.2761512e-08	0.3839476	-6.307655
3.7	1.2580343e-08	0.37862748	-6.2202613
3.8	1.2407608e-08	0.37352944	-6.1367698
3.9	1.2242912e-08	0.36863429	-6.0570349
4.0	1.2085885e-08	0.36392737	-5.9809173
4.1	1.1936174e-08	0.35939751	-5.9082805
4.2	1.1793631e-08	0.35503617	-5.838989
4.3	1.1657542e-08	0.35083678	-5.7729065
4.4	1.152778e-08	0.34679415	-5.7098961
4.5	1.1404033e-08	0.34290413	-5.6498203
4.6	1.1285999e-08	0.33916317	-5.592541
4.7	1.1173382e-08	0.33556814	-5.5379202
4.8	1.1065895e-08	0.33211609	-5.4858209
4.9	1.096364e-08	0.32880411	-5.4361078
5.0	1.0865592e-08	0.32562928	-5.3886483
5.5	1.0435612e-08	0.31169899	-5.180768
6.0	1.0086989e-08	0.30066369	-5.0118113
7.0	9.5570261e-09	0.28513361	-4.7502444
8.0	9.1745526e-09	0.27507159	-4.5526994
9.0	8.8924572e-09	0.26793564	-4.3981666
10.0	8.6847605e-09	0.26257905	-4.2764186
11.0	8.5348474e-09	0.25857617	-4.1799208
12.0	8.4293011e-09	0.25571011	-4.1023325
13.0	8.3583917e-09	0.25377605	-4.038768
14.0	8.315492e-09	0.25256215	-3.985843
15.0	8.29515e-09	0.25188092	-3.941324
16.0	8.2940092e-09	0.25159406	-3.9037072
17.0	8.3089285e-09	0.25161061	-3.8718737
18.0	8.3383031e-09	0.25187414	-3.8449111
19.0	8.3799983e-09	0.25234864	-3.8220471
20.0	8.4328599e-09	0.25300604	-3.8026247
21.0	8.4952938e-09	0.25382101	-3.7860986
22.0	8.5668849e-09	0.25476999	-3.7720303
23.0	8.6464145e-09	0.255831	-3.7600687
24.0	8.7332081e-09	0.25698449	-3.7499307
25.0	8.8271472e-09	0.25821455	-3.7413871
26.0	8.9273449e-09	0.25950869	-3.7342467
27.0	9.033701e-09	0.26085698	-3.7283442
28.0	9.1454338e-09	0.26225169	-3.7235354
29.0	9.2628664e-09	0.26368683	-3.7196952
30.0	9.3853021e-09	0.2651573	-3.7167135
31.0	9.512833e-09	0.26665842	-3.7144934
32.0	9.6448022e-09	0.26818604	-3.7129509
33.0	9.7816965e-09	0.26973649	-3.7120135
34.0	9.9229007e-09	0.27130638	-3.7116182
35.0	1.0068282e-08	0.27289256	-3.7117097
36.0	1.0218247e-08	0.27449231	-3.7122395
37.0	1.0372379e-08	0.27610337	-3.7131652
38.0	1.0530436e-08	0.2777238	-3.7144486
39.0	1.069234e-08	0.27935183	-3.7160552
40.0	1.0858573e-08	0.28098596	-3.7179541
41.0	1.1028565e-08	0.28262497	-3.7201182
42.0	1.1202269e-08	0.28426781	-3.7225233
43.0	1.1380209e-08	0.28591351	-3.7251472
44.0	1.1561999e-08	0.28756114	-3.7279697
45.0	1.1747429e-08	0.2892099	-3.7309725
46.0	1.1936473e-08	0.2908591	-3.7341397
47.0	1.2129712e-08	0.29250814	-3.7374566
48.0	1.2326757e-08	0.29415642	-3.7409095
49.0	1.2527404e-08	0.29580335	-3.7444857
50.0	1.2731641e-08	0.29744848	-3.7481736
55.0	1.3811653e-08	0.30563454	-3.7679667
60.0	1.498797e-08	0.31373062	-3.7893615
65.0	1.6264892e-08	0.32171654	-3.8116943
70.0	1.7645201e-08	0.32958153	-3.8345527
75.0	1.9133264e-08	0.33732071	-3.8576229
80.0	2.0735082e-08	0.34493296	-3.8807148
85.0	2.2454521e-08	0.35241941	-3.9036936
90.0	2.4299765e-08	0.35978245	-3.9264494
95.0	2.6276257e-08	0.36702528	-3.9489305
100.0	2.8389451e-08	0.3741516	-3.9710784
110.0	3.3060711e-08	0.38807047	-4.0142948
120.0	3.8376293e-08	0.40157058	-4.0559923
130.0	4.4408075e-08	0.41468243	-4.0961149
140.0	5.122858e-08	0.42743431	-4.1347634
150.0	5.892341e-08	0.43985201	-4.1719594
160.0	6.7583788e-08	0.45195887	-4.2077253
170.0	7.7309861e-08	0.46377597	-4.2421935
180.0	8.821045e-08	0.47532229	-4.275475
190.0	1.0040323e-07	0.48661497	-4.3074711
200.0	1.1401648e-07	0.49766949	-4.338432
250.0	2.0868958e-07	0.54981926	-4.4790118
300.0	3.6533736e-07	0.59767169	-4.5999178
350.0	6.1652385e-07	0.64212633	-4.7059719
400.0	1.0086267e-06	0.68380868	-4.800116
450.0	1.6063621e-06	0.72317418	-4.8846919
500.0	2.4982418e-06	0.76056671	-4.9614211
600.0	5.6801201e-06	0.83044726	-5.0959526
700.0	1.2027218e-05	0.89501311	-5.2109725
800.0	2.3956561e-05	0.95531219	-5.3110526
900.0	4.5227168e-05	1.0120767	-5.3993619
1000.0	8.1404517e-05	1.0658264	-5.4780651
1100.0	0.00014035695	1.1169256	-5.5487483
1200.0	0.00023274099	1.1656175	-5.6125407
1300.0	0.0003723933	1.2120439	-5.6702698
1400.0	0.00057653301	1.2562628	-5.7225442
1500.0	0.0008657736	1.2982577	-5.769769
