# Supplementary material for: Quantum Calculation of the Collision-Induced Line-Shape Effects in Antiprotonic Helium and the New Accurate Ab Initio p̅He+ –He Potential Energy Surface
Source: J Chem Theory Comput. 2025 Dec 28;22(1):488–501. doi: 10.1021/acs.jctc.5c01636 (PMC12805563; doi:10.1021/acs.jctc.5c01636)
Supplement: Supplementary file 3 [file ct5c01636_si_003.zip › supplementary_material/generalized_cross_sections/2-2_P34.csv]

Ekin	Inelastic contribution to PBXS	PBXS	PSXS
0.001	6.908448e-05	11535.397	-20397.433
0.002	3.0872089e-05	5253.4814	-9871.4011
0.003	1.8764657e-05	3058.4092	-6259.2818
0.004	1.303278e-05	2014.6866	-4463.1435
0.005	9.7619813e-06	1431.9912	-3403.6552
0.006	7.6790573e-06	1072.1514	-2712.6721
0.007	6.2524817e-06	833.81891	-2230.8559
0.008	5.2232737e-06	667.58329	-1878.3505
0.009	4.4511132e-06	546.91302	-1610.9016
0.01	3.8538163e-06	456.4882	-1402.1086
0.02	1.4655327e-06	133.01375	-547.39022
0.03	8.244456e-07	63.1584	-311.06407
0.04	5.4765801e-07	37.056468	-207.72955
0.05	3.9925522e-07	24.486913	-151.89428
0.06	3.0898288e-07	17.4633	-117.7438
0.07	2.4933319e-07	13.133355	-95.077348
0.08	2.0753736e-07	10.270694	-79.134567
0.09	1.7694359e-07	8.2764279	-67.424891
0.1	1.5378004e-07	6.8295051	-58.531289
0.11	1.3576443e-07	5.7450665	-51.593946
0.12	1.2144287e-07	4.9104693	-46.063833
0.13	1.0984965e-07	4.2538425	-41.575516
0.14	1.0032068e-07	3.7275451	-37.877234
0.15	9.2385737e-08	3.2989646	-34.790416
0.16	8.5703416e-08	2.9451529	-32.185213
0.17	8.0020433e-08	2.6495735	-29.965144
0.18	7.5145282e-08	2.4000596	-28.057158
0.19	7.0930731e-08	2.187493	-26.40501
0.2	6.7261899e-08	2.0049283	-24.964755
0.21	6.4047952e-08	1.8469967	-23.701595
0.22	6.1216209e-08	1.7094933	-22.587647
0.23	5.8707894e-08	1.5890848	-21.600327
0.24	5.6475004e-08	1.4831	-20.721162
0.25	5.4477996e-08	1.3893765	-19.934906
0.26	5.2684028e-08	1.3061476	-19.228877
0.27	5.106563e-08	1.2319576	-18.592444
0.28	4.9599669e-08	1.165597	-18.016636
0.29	4.8266549e-08	1.1060538	-17.493837
0.3	4.7049579e-08	1.0524751	-17.017543
0.31	4.5934469e-08	1.0041375	-16.582171
0.32	4.4908934e-08	0.96042347	-16.182907
0.33	4.3962365e-08	0.92080295	-15.815583
0.34	4.308557e-08	0.88481845	-15.476574
0.35	4.2270559e-08	0.8520731	-15.162718
0.36	4.1510363e-08	0.82222096	-14.871248
0.37	4.0798892e-08	0.79495915	-14.599734
0.38	4.0130809e-08	0.7700214	-14.346039
0.39	3.9501428e-08	0.74717267	-14.108279
0.4	3.8907257e-08	0.72620481	-13.884789
0.41	3.8343399e-08	0.70693283	-13.674096
0.42	3.7807292e-08	0.68919186	-13.474892
0.43	3.7296109e-08	0.67283453	-13.286019
0.44	3.6807353e-08	0.65772883	-13.106446
0.45	3.6338814e-08	0.6437562	-12.935257
0.46	3.5888539e-08	0.63080998	-12.771638
0.47	3.5454798e-08	0.61879407	-12.614862
0.48	3.5036058e-08	0.60762169	-12.464284
0.49	3.4630965e-08	0.59721444	-12.319325
0.5	3.4238315e-08	0.58750138	-12.179475
0.51	3.3857047e-08	0.57841826	-12.044273
0.52	3.3486216e-08	0.56990689	-11.913313
0.53	3.3124991e-08	0.56191446	-11.786231
0.54	3.2772631e-08	0.55439311	-11.662702
0.55	3.2428484e-08	0.54729938	-11.542439
0.56	3.2091972e-08	0.54059386	-11.425184
0.57	3.1762582e-08	0.53424077	-11.310708
0.58	3.1439864e-08	0.52820764	-11.198807
0.59	3.1123416e-08	0.52246502	-11.0893
0.6	3.0812886e-08	0.51698619	-10.982026
0.61	3.050796e-08	0.51174694	-10.876841
0.62	3.0208363e-08	0.50672532	-10.773618
0.63	2.991385e-08	0.50190144	-10.672243
0.64	2.9624205e-08	0.49725731	-10.572617
0.65	2.9339236e-08	0.49277664	-10.474649
0.66	2.9058773e-08	0.4884447	-10.378261
0.67	2.8782667e-08	0.48424821	-10.283382
0.68	2.8510784e-08	0.48017516	-10.189949
0.69	2.8243003e-08	0.47621473	-10.097907
0.7	2.797922e-08	0.47235715	-10.007206
0.71	2.7719339e-08	0.46859366	-9.9178031
0.72	2.7463275e-08	0.46491636	-9.8296584
0.73	2.721095e-08	0.46131815	-9.7427373
0.74	2.6962294e-08	0.45779268	-9.6570085
0.75	2.6717244e-08	0.45433424	-9.5724441
0.76	2.6475741e-08	0.45093773	-9.4890193
0.77	2.6237733e-08	0.44759858	-9.4067113
0.78	2.6003167e-08	0.44431271	-9.3254998
0.79	2.5771999e-08	0.4410765	-9.2453665
0.8	2.5544184e-08	0.4378867	-9.1662944
0.81	2.5319681e-08	0.43474044	-9.0882681
0.82	2.5098449e-08	0.43163517	-9.0112735
0.83	2.4880451e-08	0.42856861	-8.9352973
0.84	2.4665649e-08	0.42553876	-8.8603273
0.85	2.4454008e-08	0.42254385	-8.786352
0.86	2.4245492e-08	0.41958231	-8.7133604
0.87	2.4040068e-08	0.41665277	-8.6413422
0.88	2.38377e-08	0.41375401	-8.5702874
0.89	2.3638356e-08	0.41088498	-8.5001865
0.9	2.3442002e-08	0.40804473	-8.4310302
0.91	2.3248604e-08	0.40523246	-8.3628094
0.92	2.305813e-08	0.40244744	-8.2955153
0.93	2.2870545e-08	0.39968906	-8.2291392
0.94	2.2685818e-08	0.39695678	-8.1636724
0.95	2.2503914e-08	0.39425011	-8.0991064
0.96	2.23248e-08	0.39156866	-8.0354327
0.97	2.2148443e-08	0.38891206	-7.9726429
0.98	2.1974809e-08	0.38628001	-7.9107285
0.99	2.1803864e-08	0.38367223	-7.849681
1.0	2.1635576e-08	0.38108848	-7.789492
1.1	2.0091296e-08	0.35653748	-7.2329339
1.2	1.8775369e-08	0.33425209	-6.752689
1.3	1.7655068e-08	0.3141405	-6.339949
1.4	1.670022e-08	0.29608908	-5.9861215
1.5	1.5884362e-08	0.27996019	-5.6831466
1.6	1.5183544e-08	0.26560382	-5.4236717
1.7	1.4578317e-08	0.25286763	-5.2011151
1.8	1.4052208e-08	0.24160301	-5.0096664
1.9	1.359082e-08	0.23166794	-4.8442536
2.0	1.3182851e-08	0.22292815	-4.7004958
2.1	1.2818831e-08	0.21525737	-4.5746486
2.2	1.2491046e-08	0.20853741	-4.4635469
2.3	1.2193264e-08	0.20265816	-4.3645448
2.4	1.1920481e-08	0.19751761	-4.2754563
2.5	1.1668711e-08	0.19302193	-4.1944957
2.6	1.1434789e-08	0.18908549	-4.1202209
2.7	1.1216215e-08	0.18563084	-4.0514807
2.8	1.1011252e-08	0.18258858	-3.9873662
2.9	1.0817869e-08	0.17989714	-3.9271677
3.0	1.0635075e-08	0.17750244	-3.8703371
3.1	1.0462057e-08	0.17535743	-3.8164554
3.2	1.0297687e-08	0.17342164	-3.7652051
3.3	1.0141492e-08	0.17166056	-3.7163471
3.4	9.9929345e-09	0.17004508	-3.6697021
3.5	9.8515595e-09	0.16855089	-3.6251349
3.6	9.7169697e-09	0.16715792	-3.5825421
3.7	9.5888116e-09	0.16584977	-3.5418428
3.8	9.4667634e-09	0.16461317	-3.5029708
3.9	9.3505265e-09	0.1634376	-3.4658691
4.0	9.2398202e-09	0.16231476	-3.4304857
4.1	9.1343772e-09	0.16123826	-3.3967709
4.2	9.0341314e-09	0.16020327	-3.364675
4.3	8.9384525e-09	0.15920625	-3.3341472
4.4	8.8472938e-09	0.15824465	-3.3051346
4.5	8.7605628e-09	0.15731675	-3.2775823
4.6	8.6777553e-09	0.15642146	-3.2514328
4.7	8.5987951e-09	0.15555814	-3.2266269
4.8	8.5234727e-09	0.15472652	-3.2031036
4.9	8.4515868e-09	0.15392653	-3.180801
5.0	8.3829444e-09	0.15315827	-3.1596562
5.5	8.0822369e-09	0.1497986	-3.0691341
6.0	7.8390005e-09	0.1472389	-2.9986955
7.0	7.4702003e-09	0.1442205	-2.8960117
8.0	7.2069595e-09	0.14310544	-2.8234184
9.0	7.0167284e-09	0.14293723	-2.7702481
10.0	6.8811955e-09	0.14322476	-2.7320706
11.0	6.7875354e-09	0.14382755	-2.705522
12.0	6.7261515e-09	0.14472403	-2.6874755
13.0	6.6901268e-09	0.14588682	-2.6754365
14.0	6.6743531e-09	0.14725939	-2.6677248
15.0	6.6750745e-09	0.14877574	-2.6633062
16.0	6.6901902e-09	0.15038328	-2.6615403
17.0	6.7174686e-09	0.15204914	-2.6619641
18.0	6.7553264e-09	0.15375678	-2.6641892
19.0	6.8022561e-09	0.15549944	-2.6678769
20.0	6.8576975e-09	0.1572729	-2.6727335
21.0	6.9205493e-09	0.15907239	-2.6785171
22.0	6.9901085e-09	0.16089229	-2.6850416
23.0	7.0655511e-09	0.16272628	-2.6921647
24.0	7.1468985e-09	0.16456822	-2.6997767
25.0	7.2335112e-09	0.16641331	-2.7077928
26.0	7.324796e-09	0.16825816	-2.7161441
27.0	7.4209692e-09	0.17010036	-2.7247705
28.0	7.5215223e-09	0.1719384	-2.7336198
29.0	7.6262492e-09	0.17377146	-2.7426472
30.0	7.7347124e-09	0.17559889	-2.7518139
31.0	7.8473105e-09	0.17741998	-2.7610861
32.0	7.9636538e-09	0.17923405	-2.7704356
33.0	8.0836296e-09	0.18104053	-2.7798398
34.0	8.2068435e-09	0.18283884	-2.7892798
35.0	8.3337632e-09	0.18462837	-2.7987395
36.0	8.4640219e-09	0.18640862	-2.808205
37.0	8.5975579e-09	0.18817934	-2.8176651
38.0	8.7340251e-09	0.18994031	-2.82711
39.0	8.8739934e-09	0.19169139	-2.8365313
40.0	9.0171363e-09	0.19343246	-2.8459215
41.0	9.1632485e-09	0.19516353	-2.8552747
42.0	9.3125163e-09	0.19688467	-2.8645858
43.0	9.4650111e-09	0.19859589	-2.8738501
44.0	9.6205679e-09	0.20029722	-2.8830632
45.0	9.7788311e-09	0.20198866	-2.8922213
46.0	9.9404587e-09	0.20367032	-2.9013215
47.0	1.0105119e-08	0.20534226	-2.9103614
48.0	1.0272814e-08	0.20700454	-2.9193394
49.0	1.0443189e-08	0.2086572	-2.9282542
50.0	1.0616962e-08	0.2103003	-2.9371051
55.0	1.1531284e-08	0.21837632	-2.9803756
60.0	1.2522486e-08	0.22622959	-3.0219752
65.0	1.3593376e-08	0.23387409	-3.0619378
70.0	1.4746124e-08	0.24132321	-3.1003157
75.0	1.5983997e-08	0.24858957	-3.1371868
80.0	1.7310843e-08	0.25568498	-3.1726572
85.0	1.8730053e-08	0.26262023	-3.2067815
90.0	2.0246119e-08	0.26940514	-3.2396697
95.0	2.1863762e-08	0.27604866	-3.2713905
100.0	2.3587028e-08	0.28255898	-3.301997
110.0	2.7371676e-08	0.29520926	-3.3602284
120.0	3.1642838e-08	0.30740832	-3.4148225
130.0	3.6447483e-08	0.31920026	-3.4662017
140.0	4.1835368e-08	0.33062253	-3.5146935
150.0	4.7860255e-08	0.34170714	-3.560605
160.0	5.4581284e-08	0.35248176	-3.6042166
170.0	6.2061926e-08	0.36297045	-3.6457311
180.0	7.0369835e-08	0.37319428	-3.6853105
190.0	7.9579346e-08	0.38317185	-3.7231975
200.0	8.9766592e-08	0.39291963	-3.7594424
250.0	1.5854798e-07	0.43867726	-3.9206398
300.0	2.6727388e-07	0.48037939	-4.0560964
350.0	4.3413151e-07	0.51890825	-4.1726684
400.0	6.8407412e-07	0.55486383	-4.2748521
450.0	1.0509491e-06	0.58867709	-4.3656941
500.0	1.5801026e-06	0.62067055	-4.447341
600.0	3.384432e-06	0.68014351	-4.5890784
700.0	6.8302217e-06	0.73473633	-4.7088982
800.0	1.3117614e-05	0.78542577	-4.8123162
900.0	2.4131558e-05	0.83290385	-4.902952
1000.0	4.2716187e-05	0.87767638	-4.9833963
1100.0	7.2997597e-05	0.92011887	-5.0554459
1200.0	0.00012075299	0.96050868	-5.1204727
1300.0	0.00019377046	0.99904535	-5.1794713
1400.0	0.00030221096	1.0358628	-5.2331898
1500.0	0.00045884488	1.0710376	-5.2821778
