# Supplementary material for: Quantum Calculation of the Collision-Induced Line-Shape Effects in Antiprotonic Helium and the New Accurate Ab Initio p̅He+ –He Potential Energy Surface
Source: J Chem Theory Comput. 2025 Dec 28;22(1):488–501. doi: 10.1021/acs.jctc.5c01636 (PMC12805563; doi:10.1021/acs.jctc.5c01636)
Supplement: Supplementary file 3 [file ct5c01636_si_003.zip › supplementary_material/generalized_cross_sections/2-2_P33.csv]

Ekin	Inelastic contribution to PBXS	PBXS	PSXS
0.001	3.8431263e-05	621.96397	-5405.5216
0.002	2.2510986e-05	425.58378	-3154.0186
0.003	1.5718669e-05	310.22117	-2196.768
0.004	1.1904411e-05	236.51694	-1660.8439
0.005	9.467226e-06	186.49315	-1319.2468
0.006	7.7837807e-06	150.95081	-1083.7602
0.007	6.5576025e-06	124.77306	-912.51091
0.008	5.6290895e-06	104.92464	-783.00109
0.009	4.9046498e-06	89.510426	-682.06156
0.01	4.3258193e-06	77.296647	-601.47937
0.02	1.8059513e-06	26.892276	-251.34328
0.03	1.0530643e-06	13.746356	-146.7977
0.04	7.1312578e-07	8.4221508	-99.492115
0.05	5.2622779e-07	5.7353562	-73.396244
0.06	4.1070129e-07	4.1858189	-57.200038
0.07	3.334985e-07	3.2079598	-46.327182
0.08	2.7894976e-07	2.5494642	-38.606907
0.09	2.3876282e-07	2.0837242	-32.889633
0.1	2.0817914e-07	1.7414208	-28.515057
0.11	1.8429214e-07	1.4819542	-25.079422
0.12	1.6523607e-07	1.2802314	-22.323242
0.13	1.4976381e-07	1.1200477	-20.072841
0.14	1.3701317e-07	0.99054818	-18.207986
0.15	1.2637089e-07	0.88423317	-16.643028
0.16	1.1738999e-07	0.79578194	-15.315442
0.17	1.0973771e-07	0.72133182	-14.178605
0.18	1.031617e-07	0.65802171	-13.197095
0.19	9.7467443e-08	0.60369435	-12.343559
0.2	9.2502801e-08	0.55669732	-11.596555
0.21	8.8147235e-08	0.51574686	-10.939059
0.22	8.4304117e-08	0.47983282	-10.357389
0.23	8.0895931e-08	0.44815116	-9.8404302
0.24	7.7857114e-08	0.42005506	-9.3790657
0.25	7.5135648e-08	0.39501923	-8.9657486
0.26	7.268763e-08	0.37261319	-8.5941804
0.27	7.0476295e-08	0.35248135	-8.2590644
0.28	6.8470659e-08	0.33432766	-7.9559148
0.29	6.6644451e-08	0.31790396	-7.6809087
0.3	6.4975282e-08	0.30300079	-7.4307681
0.31	6.3443973e-08	0.28944032	-7.2026669
0.32	6.2034025e-08	0.27707061	-6.9941567
0.33	6.0731185e-08	0.26576118	-6.8031056
0.34	5.95231e-08	0.25539936	-6.6276501
0.35	5.8399023e-08	0.2458874	-6.4661544
0.36	5.7349584e-08	0.23714005	-6.3171776
0.37	5.6366586e-08	0.22908266	-6.1794462
0.38	5.5442846e-08	0.22164958	-6.0518316
0.39	5.4572054e-08	0.21478283	-5.9333302
0.4	5.3749287e-08	0.20843099	-5.8230482
0.41	5.2968386e-08	0.20254832	-5.7201872
0.42	5.2225672e-08	0.19709398	-5.6240329
0.43	5.151733e-08	0.19203137	-5.5339451
0.44	5.0839988e-08	0.1873276	-5.4493491
0.45	5.019066e-08	0.18295304	-5.3697283
0.46	4.95667e-08	0.17888088	-5.2946177
0.47	4.8965767e-08	0.17508686	-5.2235984
0.48	4.8385782e-08	0.17154893	-5.1562929
0.49	4.7824901e-08	0.168247	-5.0923602
0.5	4.7281491e-08	0.16516277	-5.0314928
0.51	4.67541e-08	0.16227952	-4.9734128
0.52	4.624144e-08	0.15958191	-4.9178691
0.53	4.574237e-08	0.1570559	-4.8646347
0.54	4.5255874e-08	0.15468861	-4.8135045
0.55	4.4781052e-08	0.15246816	-4.7642931
0.56	4.4317104e-08	0.15038364	-4.7168329
0.57	4.3863321e-08	0.148425	-4.6709725
0.58	4.3419073e-08	0.14658297	-4.6265749
0.59	4.29838e-08	0.14484898	-4.5835165
0.6	4.2557004e-08	0.14321512	-4.5416857
0.61	4.2138243e-08	0.14167409	-4.5009815
0.62	4.1727125e-08	0.14021913	-4.461313
0.63	4.13233e-08	0.13884399	-4.4225983
0.64	4.0926457e-08	0.13754288	-4.3847632
0.65	4.0536318e-08	0.13631044	-4.3477413
0.66	4.0152635e-08	0.13514172	-4.3114724
0.67	3.9775188e-08	0.13403212	-4.2759028
0.68	3.9403776e-08	0.13297739	-4.2409837
0.69	3.9038223e-08	0.13197357	-4.2066718
0.7	3.8678368e-08	0.13101701	-4.1729279
0.71	3.8324067e-08	0.13010434	-4.1397169
0.72	3.7975188e-08	0.1292324	-4.1070074
0.73	3.7631611e-08	0.1283983	-4.0747715
0.74	3.7293229e-08	0.12759934	-4.0429838
0.75	3.695994e-08	0.12683301	-4.0116221
0.76	3.6631654e-08	0.12609701	-3.9806663
0.77	3.6308284e-08	0.12538919	-3.9500987
0.78	3.5989751e-08	0.12470756	-3.9199033
0.79	3.567598e-08	0.12405028	-3.8900661
0.8	3.5366901e-08	0.12341566	-3.8605747
0.81	3.5062446e-08	0.1228021	-3.8314179
0.82	3.4762553e-08	0.12220814	-3.8025859
0.83	3.446716e-08	0.12163243	-3.7740701
0.84	3.4176208e-08	0.12107372	-3.7458628
0.85	3.388964e-08	0.12053084	-3.7179574
0.86	3.36074e-08	0.12000272	-3.6903478
0.87	3.3329435e-08	0.11948835	-3.663029
0.88	3.3055692e-08	0.11898682	-3.6359962
0.89	3.2786117e-08	0.11849727	-3.6092455
0.9	3.2520659e-08	0.1180189	-3.5827734
0.91	3.2259268e-08	0.117551	-3.5565768
0.92	3.2001892e-08	0.11709288	-3.530653
0.93	3.1748482e-08	0.11664391	-3.5049995
0.94	3.1498987e-08	0.11620351	-3.4796144
0.95	3.1253358e-08	0.11577114	-3.4544958
0.96	3.1011545e-08	0.11534631	-3.429642
0.97	3.0773499e-08	0.11492856	-3.4050516
0.98	3.053917e-08	0.11451745	-3.3807234
0.99	3.0308511e-08	0.1141126	-3.3566561
1.0	3.008147e-08	0.11371363	-3.3328487
1.1	2.799945e-08	0.10998441	-3.1088782
1.2	2.6226593e-08	0.10659276	-2.9099759
1.3	2.4717488e-08	0.10342834	-2.7351265
1.4	2.3430772e-08	0.10044107	-2.5829352
1.5	2.2329943e-08	0.097610361	-2.4516698
1.6	2.1383686e-08	0.09493079	-2.3393756
1.7	2.0564843e-08	0.09240491	-2.2439884
1.8	1.9851362e-08	0.090039228	-2.1634288
1.9	1.9224091e-08	0.087841608	-2.0956751
2.0	1.8667852e-08	0.085819462	-2.0388182
2.1	1.8170048e-08	0.083978447	-1.9911008
2.2	1.7720467e-08	0.082321591	-1.9509424
2.3	1.7310896e-08	0.080848811	-1.9169525
2.4	1.6934775e-08	0.079556781	-1.8879328
2.5	1.6586895e-08	0.078439093	-1.8628711
2.6	1.6263136e-08	0.077486633	-1.8409292
2.7	1.5960254e-08	0.076688107	-1.8214264
2.8	1.567569e-08	0.076030628	-1.8038207
2.9	1.5407556e-08	0.075500308	-1.7876901
3.0	1.5153979e-08	0.075082815	-1.7727137
3.1	1.4913977e-08	0.074763851	-1.7586542
3.2	1.4686167e-08	0.074529553	-1.7453424
3.3	1.4469857e-08	0.074366795	-1.7326626
3.4	1.4264318e-08	0.074263417	-1.7205409
3.5	1.4068921e-08	0.074208366	-1.7089348
3.6	1.3883108e-08	0.074191779	-1.6978241
3.7	1.3706378e-08	0.074205005	-1.6872042
3.8	1.3538266e-08	0.074240594	-1.6770804
3.9	1.3378339e-08	0.074292249	-1.6674632
4.0	1.3226186e-08	0.074354752	-1.6583651
4.1	1.3081416e-08	0.074423881	-1.649798
4.2	1.2943652e-08	0.074496319	-1.6417718
4.3	1.2812639e-08	0.074569552	-1.6342927
4.4	1.268781e-08	0.074641774	-1.627363
4.5	1.2569075e-08	0.074711791	-1.6209806
4.6	1.2455829e-08	0.074778931	-1.6151389
4.7	1.2347898e-08	0.074842958	-1.6098274
4.8	1.2244983e-08	0.074903995	-1.6050315
4.9	1.2146794e-08	0.074962449	-1.6007332
5.0	1.2053058e-08	0.075018946	-1.5969119
5.5	1.1642512e-08	0.075302331	-1.5841037
6.0	1.1310152e-08	0.075670291	-1.5793894
7.0	1.0806497e-08	0.076920562	-1.5831112
8.0	1.0448933e-08	0.078778218	-1.5941704
9.0	1.0193511e-08	0.080881179	-1.6089128
10.0	1.0014817e-08	0.082987414	-1.626942
11.0	9.8945992e-09	0.085055063	-1.647657
12.0	9.8192644e-09	0.087124615	-1.6699824
13.0	9.778991e-09	0.089226727	-1.6929506
14.0	9.7669313e-09	0.091358276	-1.7159944
15.0	9.7782281e-09	0.093496731	-1.738882
16.0	9.8094601e-09	0.095620838	-1.761558
17.0	9.8578705e-09	0.097719015	-1.7840029
18.0	9.9211044e-09	0.099789154	-1.8061802
19.0	9.9972652e-09	0.10183465	-1.8280394
20.0	1.0085043e-08	0.10385936	-1.8495285
21.0	1.0183336e-08	0.10586541	-1.8706087
22.0	1.0291084e-08	0.10785327	-1.8912627
23.0	1.0407358e-08	0.10982203	-1.9114891
24.0	1.0531594e-08	0.11177034	-1.9312951
25.0	1.0663304e-08	0.11369734	-1.9506936
26.0	1.0801825e-08	0.11560291	-1.9696984
27.0	1.0946985e-08	0.11748734	-1.9883209
28.0	1.1098238e-08	0.11935128	-2.006571
29.0	1.1255482e-08	0.12119568	-2.0244587
30.0	1.1418259e-08	0.12302139	-2.0419938
31.0	1.1586591e-08	0.12482902	-2.0591855
32.0	1.1760081e-08	0.12661907	-2.0760436
33.0	1.1938763e-08	0.12839199	-2.0925791
34.0	1.212227e-08	0.13014815	-2.1088028
35.0	1.2310713e-08	0.13188782	-2.1247249
36.0	1.250375e-08	0.13361128	-2.1403557
37.0	1.2701495e-08	0.13531893	-2.1557058
38.0	1.2903648e-08	0.1370112	-2.1707848
39.0	1.3110422e-08	0.13868844	-2.1856016
40.0	1.3321534e-08	0.14035102	-2.2001642
41.0	1.3537162e-08	0.14199936	-2.2144809
42.0	1.3757015e-08	0.14363387	-2.2285597
43.0	1.3981326e-08	0.14525492	-2.2424083
44.0	1.4209796e-08	0.1468628	-2.2560335
45.0	1.4442473e-08	0.14845782	-2.2694423
46.0	1.4679516e-08	0.1500403	-2.2826414
47.0	1.4920775e-08	0.15161055	-2.2956373
48.0	1.5166127e-08	0.15316882	-2.3084361
49.0	1.541567e-08	0.15471535	-2.3210436
50.0	1.5669598e-08	0.15625039	-2.3334652
55.0	1.7002467e-08	0.16376209	-2.3929709
60.0	1.8441514e-08	0.17102159	-2.4485601
65.0	1.9989736e-08	0.17805311	-2.5007116
70.0	2.1650027e-08	0.18487711	-2.5498365
75.0	2.3425386e-08	0.19151116	-2.5962678
80.0	2.5320932e-08	0.19797051	-2.6402929
85.0	2.7340914e-08	0.20426845	-2.6821516
90.0	2.9489621e-08	0.21041658	-2.7220476
95.0	3.1772724e-08	0.21642515	-2.7601643
100.0	3.4195954e-08	0.22230329	-2.7966545
110.0	3.9484153e-08	0.2337001	-2.8652652
