# Supplementary material for: Quantum Calculation of the Collision-Induced Line-Shape Effects in Antiprotonic Helium and the New Accurate Ab Initio p̅He+ –He Potential Energy Surface
Source: J Chem Theory Comput. 2025 Dec 28;22(1):488–501. doi: 10.1021/acs.jctc.5c01636 (PMC12805563; doi:10.1021/acs.jctc.5c01636)
Supplement: Supplementary file 3 [file ct5c01636_si_003.zip › supplementary_material/generalized_cross_sections/2-2_P32.csv]

Ekin	Inelastic contribution to PBXS	PBXS	PSXS
0.001	5.3219466e-05	33.147894	-1255.5253
0.002	3.2646791e-05	24.989611	-770.54709
0.003	2.3544495e-05	19.545539	-556.22708
0.004	1.8262981e-05	15.729017	-431.98111
0.005	1.4794683e-05	12.948161	-350.43708
0.006	1.234405e-05	10.858007	-292.83637
0.007	1.0524935e-05	9.2463619	-250.08157
0.008	9.1252242e-06	7.9768333	-217.17956
0.009	8.0181477e-06	6.958478	-191.14855
0.01	7.1231234e-06	6.1287493	-170.09446
0.02	3.0926928e-06	2.4174151	-74.973259
0.03	1.8331761e-06	1.3303975	-44.904982
0.04	1.2528359e-06	0.86205803	-30.849384
0.05	9.3001538e-07	0.61542826	-22.903238
0.06	7.289466e-07	0.46841292	-17.866866
0.07	5.9386014e-07	0.37307088	-14.420365
0.08	4.9803299e-07	0.30735111	-11.928465
0.09	4.2722141e-07	0.25991178	-10.050749
0.1	3.7320261e-07	0.2244113	-8.5897025
0.11	3.3093085e-07	0.1970661	-7.423466
0.12	2.9715512e-07	0.17549832	-6.4730802
0.13	2.6969555e-07	0.15814847	-5.6852951
0.14	2.470412e-07	0.14395668	-5.0229786
0.15	2.281149e-07	0.13218054	-4.4594961
0.16	2.1213e-07	0.12228632	-3.9752716
0.17	1.9849988e-07	0.11388156	-3.5556094
0.18	1.86779e-07	0.10667194	-3.1892698
0.19	1.7662346e-07	0.10043283	-2.8675126
0.2	1.6776398e-07	0.094990135	-2.5834393
0.21	1.5998698e-07	0.090207067	-2.3315313
0.22	1.5312107e-07	0.085974812	-2.1073191
0.23	1.4702807e-07	0.082205868	-1.9071417
0.24	1.4159272e-07	0.078829178	-1.7279691
0.25	1.3672194e-07	0.075786541	-1.5672687
0.26	1.3233767e-07	0.073029919	-1.4229048
0.27	1.2837449e-07	0.070519395	-1.2930605
0.28	1.2477726e-07	0.068221602	-1.1761784
0.29	1.2149921e-07	0.066108508	-1.0709133
0.3	1.1850048e-07	0.064156458	-0.97609481
0.31	1.1574692e-07	0.062345414	-0.89069849
0.32	1.1320916e-07	0.060658354	-0.81382185
0.33	1.1086182e-07	0.059080776	-0.74466545
0.34	1.0868292e-07	0.057600303	-0.68251727
0.35	1.0665334e-07	0.056206353	-0.62674035
0.36	1.0475642e-07	0.054889869	-0.57676212
0.37	1.0297757e-07	0.053643088	-0.53206599
0.38	1.0130405e-07	0.052459356	-0.49218415
0.39	9.9724642e-08	0.051332967	-0.45669162
0.4	9.8229501e-08	0.050259021	-0.42520123
0.41	9.680995e-08	0.049233314	-0.39735939
0.42	9.5458342e-08	0.048252234	-0.37284248
0.43	9.4167925e-08	0.047312677	-0.35135376
0.44	9.2932731e-08	0.046411972	-0.33262081
0.45	9.1747485e-08	0.045547819	-0.31639312
0.46	9.0607519e-08	0.044718231	-0.30244013
0.47	8.9508698e-08	0.043921487	-0.29054954
0.48	8.844736e-08	0.043156094	-0.28052569
0.49	8.742026e-08	0.042420746	-0.27218822
0.5	8.6424522e-08	0.041714296	-0.26537093
0.51	8.5457595e-08	0.041035731	-0.25992052
0.52	8.4517216e-08	0.040384146	-0.25569579
0.53	8.3601379e-08	0.039758725	-0.25256661
0.54	8.2708305e-08	0.039158728	-0.25041318
0.55	8.1836413e-08	0.038583472	-0.24912519
0.56	8.0984301e-08	0.038032322	-0.2486013
0.57	8.0150726e-08	0.037504681	-0.24874837
0.58	7.9334581e-08	0.036999982	-0.24948088
0.59	7.8534885e-08	0.036517678	-0.25072051
0.6	7.7750765e-08	0.036057241	-0.25239548
0.61	7.6981445e-08	0.035618153	-0.25444022
0.62	7.6226234e-08	0.035199908	-0.25679483
0.63	7.5484516e-08	0.034802004	-0.25940475
0.64	7.4755742e-08	0.034423944	-0.26222033
0.65	7.4039422e-08	0.034065231	-0.2651965
0.66	7.3335116e-08	0.033725375	-0.26829247
0.67	7.264243e-08	0.03340388	-0.27147132
0.68	7.1961011e-08	0.033100257	-0.27469982
0.69	7.129054e-08	0.032814013	-0.27794811
0.7	7.0630728e-08	0.032544658	-0.28118944
0.71	6.9981314e-08	0.032291702	-0.28439994
0.72	6.9342059e-08	0.032054658	-0.28755839
0.73	6.8712745e-08	0.031833037	-0.29064605
0.74	6.8093172e-08	0.031626358	-0.29364644
0.75	6.7483154e-08	0.031434139	-0.29654517
0.76	6.6882521e-08	0.031255903	-0.29932971
0.77	6.6291112e-08	0.031091178	-0.30198937
0.78	6.5708776e-08	0.030939495	-0.30451498
0.79	6.5135373e-08	0.030800393	-0.30689894
0.8	6.4570767e-08	0.030673416	-0.30913492
0.81	6.401483e-08	0.030558114	-0.31121786
0.82	6.3467439e-08	0.030454044	-0.31314383
0.83	6.2928475e-08	0.030360772	-0.31490989
0.84	6.2397825e-08	0.030277871	-0.31651407
0.85	6.1875376e-08	0.030204921	-0.31795518
0.86	6.136102e-08	0.030141512	-0.31923286
0.87	6.085465e-08	0.030087243	-0.3203474
0.88	6.0356162e-08	0.030041721	-0.32129969
0.89	5.9865453e-08	0.030004562	-0.32209123
0.9	5.9382421e-08	0.029975392	-0.32272393
0.91	5.8906965e-08	0.029953846	-0.32320021
0.92	5.8438986e-08	0.029939569	-0.32352283
0.93	5.7978385e-08	0.029932214	-0.32369499
0.94	5.7525063e-08	0.029931446	-0.32372006
0.95	5.7078924e-08	0.029936937	-0.32360173
0.96	5.6639869e-08	0.029948369	-0.32334394
0.97	5.6207802e-08	0.029965434	-0.32295078
0.98	5.5782627e-08	0.029987833	-0.32242656
0.99	5.5364248e-08	0.030015276	-0.32177566
1.0	5.4952569e-08	0.030047482	-0.32100261
1.1	5.1183521e-08	0.030575841	-0.30758709
1.2	4.7982599e-08	0.031332367	-0.28707947
1.3	4.5263423e-08	0.032159141	-0.26362122
1.4	4.2948394e-08	0.03295188	-0.24042708
1.5	4.0969203e-08	0.03364631	-0.21974121
1.6	3.9267975e-08	0.034207808	-0.20295609
1.7	3.7795179e-08	0.034623614	-0.19077903
1.8	3.6510022e-08	0.034896825	-0.18339793
1.9	3.5378631e-08	0.03504158	-0.1806289
2.0	3.4373265e-08	0.035079101	-0.18204089
2.1	3.3471401e-08	0.03503438	-0.18705734
2.2	3.2654904e-08	0.034933486	-0.19503601
2.3	3.1909288e-08	0.03480146	-0.20532878
2.4	3.1223054e-08	0.034660815	-0.21732363
2.5	3.0587132e-08	0.034530579	-0.23047135
2.6	2.9994386e-08	0.034425843	-0.2443
2.7	2.9439318e-08	0.034357694	-0.25841999
2.8	2.8917315e-08	0.034333443	-0.27252261
2.9	2.8425141e-08	0.034357033	-0.28637439
3.0	2.7959759e-08	0.034429559	-0.29980888
3.1	2.7519077e-08	0.034549814	-0.31271737
3.2	2.7101268e-08	0.034714835	-0.32503927
3.3	2.6704805e-08	0.034920395	-0.33675279
3.4	2.632838e-08	0.035161448	-0.34786635
3.5	2.5970848e-08	0.035432504	-0.35841075
3.6	2.5631178e-08	0.035727932	-0.3684325
3.7	2.5308428e-08	0.036042205	-0.37798799
3.8	2.5001719e-08	0.036370086	-0.38713884
3.9	2.4710222e-08	0.036706755	-0.39594813
4.0	2.4433233e-08	0.037047898	-0.40447749
4.1	2.4169823e-08	0.037389758	-0.41278503
4.2	2.3919352e-08	0.037729156	-0.42092384
4.3	2.3681225e-08	0.038063485	-0.42894103
4.4	2.3454552e-08	0.038390692	-0.43687731
4.5	2.3238793e-08	0.038709248	-0.44476675
4.6	2.3033323e-08	0.039018101	-0.45263689
4.7	2.2837546e-08	0.039316634	-0.46050914
4.8	2.2650889e-08	0.039604608	-0.46839908
4.9	2.2472811e-08	0.039882116	-0.47631711
5.0	2.2302796e-08	0.040149526	-0.48426902
5.5	2.1557691e-08	0.041361025	-0.52449724
6.0	2.095287e-08	0.042452178	-0.56485975
7.0	2.0034692e-08	0.044666793	-0.6416769
8.0	1.9383742e-08	0.047106364	-0.71010173
9.0	1.8921258e-08	0.04960801	-0.77141359
10.0	1.8599662e-08	0.052005851	-0.82807691
11.0	1.8384847e-08	0.054280141	-0.8813608
12.0	1.8251813e-08	0.056482862	-0.93154218
13.0	1.818293e-08	0.058657492	-0.97867246
14.0	1.8165849e-08	0.060814606	-1.0229444
15.0	1.8191636e-08	0.062944002	-1.0646829
16.0	1.8253696e-08	0.065033745	-1.1042388
17.0	1.8347177e-08	0.06707866	-1.1418974
18.0	1.8467888e-08	0.069080725	-1.1778622
19.0	1.861265e-08	0.071045782	-1.2122795
20.0	1.877857e-08	0.072979364	-1.2452628
21.0	1.8963569e-08	0.074884995	-1.2769129
22.0	1.9165698e-08	0.076764402	-1.3073295
23.0	1.938364e-08	0.078617969	-1.3366084
24.0	1.9616043e-08	0.080445579	-1.3648378
25.0	1.9862083e-08	0.082247481	-1.3920981
26.0	2.0120746e-08	0.084024428	-1.4184602
27.0	2.0391411e-08	0.085777424	-1.4439847
28.0	2.067327e-08	0.087507653	-1.4687241
29.0	2.0965965e-08	0.089216408	-1.4927263
30.0	2.1268876e-08	0.090904827	-1.5160345
31.0	2.1581742e-08	0.092573763	-1.5386877
32.0	2.1904049e-08	0.094223921	-1.560722
33.0	2.2235695e-08	0.095855957	-1.5821718
34.0	2.2576327e-08	0.097470428	-1.603069
35.0	2.2925641e-08	0.099067792	-1.6234421
36.0	2.3283491e-08	0.10064852	-1.643318
37.0	2.364984e-08	0.10221314	-1.6627216
38.0	2.4024444e-08	0.10376219	-1.6816762
39.0	2.4407093e-08	0.10529617	-1.7002026
40.0	2.4797721e-08	0.10681551	-1.7183204
41.0	2.5196367e-08	0.10832069	-1.7360476
42.0	2.560285e-08	0.10981218	-1.7534013
43.0	2.6017023e-08	0.11129039	-1.7703975
44.0	2.643889e-08	0.11275567	-1.7870509
45.0	2.6868557e-08	0.11420835	-1.8033756
46.0	2.7305876e-08	0.11564879	-1.8193848
47.0	2.7750728e-08	0.11707731	-1.8350912
48.0	2.8203143e-08	0.11849421	-1.8505063
49.0	2.8663251e-08	0.11989976	-1.865641
50.0	2.9130915e-08	0.12129422	-1.8805054
55.0	3.158244e-08	0.12810972	-1.9511003
60.0	3.4224318e-08	0.13468503	-2.0162083
65.0	3.7060237e-08	0.14104486	-2.0766446
70.0	4.0094752e-08	0.14720973	-2.1330458
75.0	4.3333568e-08	0.15319703	-2.1859322
80.0	4.6783544e-08	0.15902162	-2.2357234
85.0	5.0451437e-08	0.1646963	-2.282762
90.0	5.4345504e-08	0.17023222	-2.3273552
95.0	5.8473417e-08	0.17563913	-2.369733
100.0	6.2844318e-08	0.1809257	-2.4101136
110.0	7.235046e-08	0.19116775	-2.4855967
