# Supplementary material for: Quantum Calculation of the Collision-Induced Line-Shape Effects in Antiprotonic Helium and the New Accurate Ab Initio p̅He+ –He Potential Energy Surface
Source: J Chem Theory Comput. 2025 Dec 28;22(1):488–501. doi: 10.1021/acs.jctc.5c01636 (PMC12805563; doi:10.1021/acs.jctc.5c01636)
Supplement: Supplementary file 3 [file ct5c01636_si_003.zip › supplementary_material/potential_energy_surface/b82.dat]

           1   8.78557862312380     
           2   27.9230959613752     
           1           1  -285.517092782033     
           2           1   319.922869204268     
           1           2   2523.05227404313     
           2           2   3918.23210419902     
           1           3  -3993.45174798935     
           2           3   20497.6413837216     
           1           4   3460.97977218979     
           2           4   73120.2973847339     
           4
           0   4.53310318346585     
           2   5.18503722618073     
           3  -1.17818559567719     
           4 -0.169722129623486     
   14.8969061212992     
