# Supplementary material for: Quantum Calculation of the Collision-Induced Line-Shape Effects in Antiprotonic Helium and the New Accurate Ab Initio p̅He+ –He Potential Energy Surface
Source: J Chem Theory Comput. 2025 Dec 28;22(1):488–501. doi: 10.1021/acs.jctc.5c01636 (PMC12805563; doi:10.1021/acs.jctc.5c01636)
Supplement: Supplementary file 3 [file ct5c01636_si_003.zip › supplementary_material/potential_energy_surface/b80.dat]

           1   3.81941838864317     
           2   17.7276543585274     
           1           1   102.872295084175     
           2           1  -61.3574469204656     
           1           2  -83.1052887226343     
           2           2  -616.159383716217     
           1           3   77.3141237294442     
           2           3  -2537.05874268095     
           1           4  2.224103728491672E-007
           2           4  -7833.27488544463     
           4
           0  0.741572198428645     
           2   6.16802487329363     
           3  0.647340555679750     
           4  0.771935303912847     
   10.3853289085975     
