# Supplementary material for: Quantum Calculation of the Collision-Induced Line-Shape Effects in Antiprotonic Helium and the New Accurate Ab Initio p̅He+ –He Potential Energy Surface
Source: J Chem Theory Comput. 2025 Dec 28;22(1):488–501. doi: 10.1021/acs.jctc.5c01636 (PMC12805563; doi:10.1021/acs.jctc.5c01636)
Supplement: Supplementary file 3 [file ct5c01636_si_003.zip › supplementary_material/potential_energy_surface/b95.dat]

           1   17.5636098748849     
           2   40.0986681649897     
           1           1  -2409.01356277140     
           2           1   2398.56103862541     
           1           2   22842.1082583902     
           2           2   31093.6410175559     
           1           3  -83952.7052961904     
           2           3   172542.453556203     
           1           4   109341.296424333     
           2           4   533086.210570526     
           3
           0  -3.09492824568257     
           3  0.380843089122448     
           5 -0.211528311034492     
   8.04589565957780     
