# Supplementary material for: Quantum Calculation of the Collision-Induced Line-Shape Effects in Antiprotonic Helium and the New Accurate Ab Initio p̅He+ –He Potential Energy Surface
Source: J Chem Theory Comput. 2025 Dec 28;22(1):488–501. doi: 10.1021/acs.jctc.5c01636 (PMC12805563; doi:10.1021/acs.jctc.5c01636)
Supplement: Supplementary file 3 [file ct5c01636_si_003.zip › supplementary_material/potential_energy_surface/b91.dat]

           1   4.35368585669223     
           2   13.0770974976103     
           1           1  -365.360708934898     
           2           1   756.458046247790     
           1           2   2480.96608811158     
           2           2   5896.87725596485     
           1           3  -2605.46061944470     
           2           3   22911.5478207403     
           1           4   1281.68746720072     
           2           4   76362.5380439748     
           4
           0  -2.20323183328395     
           2  -17.3225629852120     
           3  -2.05716377407518     
           4   10.0060196083275     
   24.3818282264726     
