# Supplementary material for: Quantum Calculation of the Collision-Induced Line-Shape Effects in Antiprotonic Helium and the New Accurate Ab Initio p̅He+ –He Potential Energy Surface
Source: J Chem Theory Comput. 2025 Dec 28;22(1):488–501. doi: 10.1021/acs.jctc.5c01636 (PMC12805563; doi:10.1021/acs.jctc.5c01636)
Supplement: Supplementary file 3 [file ct5c01636_si_003.zip › supplementary_material/potential_energy_surface/b84.dat]

           1   15.1386697601225     
           2   24.3837098129133     
           1           1   13238.6539901527     
           2           1  -13239.5313526923     
           1           2  -55066.9322536318     
           2           2  -67357.6366729098     
           1           3   86400.2710025786     
           2           3  -143447.195670338     
           1           4  -50800.3232669334     
           2           4  -142343.588713860     
           3
           0   2.68318447935406     
           3 -0.499038360865682     
           5  0.308517074620136     
   6.23394431518845     
