# Supplementary material for: Quantum Calculation of the Collision-Induced Line-Shape Effects in Antiprotonic Helium and the New Accurate Ab Initio p̅He+ –He Potential Energy Surface
Source: J Chem Theory Comput. 2025 Dec 28;22(1):488–501. doi: 10.1021/acs.jctc.5c01636 (PMC12805563; doi:10.1021/acs.jctc.5c01636)
Supplement: Supplementary file 3 [file ct5c01636_si_003.zip › supplementary_material/potential_energy_surface/potcheck.f90]

function newpot(rc,rs,th)
implicit none

integer,parameter :: lpm=1040,nlpm=6
real (kind=8),parameter :: pi4=0.017453292519943295769d0

integer :: caln(4,3)
real (kind=8) :: a(4,3,2),b(4,3,2,4),c(4,3,0:5),eta(4,3),cq(72)
common /bnl/ a,b,c,eta,caln
equivalence (c,cq)

real (kind=8) :: p(lpm),q(nlpm)
integer :: ki(lpm),mi(lpm),li(lpm)

real (kind=8) :: legs(0:10),ctang(6:9) ,tang

integer :: i,j,i1,i2,i3,kl,nn,ll,n,l,loff,lx
real (kind=8) :: rc,rs,th,cth,newpot,rci,fv
real (kind=8) :: vm,vs,vl,rab,rac ,bxx

common /vparts/vs,vm,vl

real (kind=8), parameter ::  tpar=.201102d0 ! for antiprotonic helium-4 only

real (kind=8) :: gc(14),gs(11),gt(10)
logical :: first=.true.

save p,q,ki,mi,li

character*7 :: fnm='b??.dat'

if (first) then
  first=.false.

  open (911,status='old',file='linpars.dat')
  do i=1,lpm
    read (911,*) ki(i),mi(i),li(i),p(i)
  end do
  close (911)

  open (911,status='old',file='nonlinpars.dat')
  do i=1,nlpm
    read (911,*) q(i)
  end do
  close (911)

  cq=(/ (0,i=1,72) /)
  do nn=6,9
    n=nn-5
    loff=mod(nn,2)
    do ll=loff,loff+2*(nn/2)-4,2
      l=(ll/2)+1
      write (fnm(2:2),'(i1)') nn
      write (fnm(3:3),'(i1)') ll
      open (911,status='old',file=fnm)
      read (911,*) i,a(n,l,i)
      read (911,*) i,a(n,l,i)
      read (911,*) i,j,b(n,l,i,j)
      read (911,*) i,j,b(n,l,i,j)
      read (911,*) i,j,b(n,l,i,j)
      read (911,*) i,j,b(n,l,i,j)
      read (911,*) i,j,b(n,l,i,j)
      read (911,*) i,j,b(n,l,i,j)
      read (911,*) i,j,b(n,l,i,j)
      read (911,*) i,j,b(n,l,i,j)
      read (911,*) caln(n,l)
      do j=1,caln(n,l)
        read (911,*) i,c(n,l,i)
      end do
      read (911,*) eta(n,l)
      close (911)
    end do
  end do

end if

!--------------------------------------------

cth=cos(th*pi4)
rab=sqrt(rc*rc-(tpar+tpar)*rc*rs*cth+(tpar*rs)**2)
rac=sqrt(rc*rc+2.d0*(1.d0-tpar)*rs*rc*cth+((1.d0-tpar)*rs)**2)
vs=4.d0/rab*(1.d0-tang(q(2)*rab,1))-2.d0/rac*(1.d0-tang(q(2)*rac,1))

call dolegs(cth,legs)
rci=1.d0/rc
do l=6,9
	ctang(l)=tang(q(1)*rc,l)*rci**l
end do
vl= (bxx(rs,6,0)*ctang(6)+bxx(rs,8,0)*ctang(8))+ &
	(bxx(rs,7,1)*ctang(7)+bxx(rs,9,1)*ctang(9))*legs(1)+ &
	(bxx(rs,6,2)*ctang(6)+bxx(rs,8,2)*ctang(8))*legs(2)+ &
	(bxx(rs,7,3)*ctang(7)+bxx(rs,9,3)*ctang(9))*legs(3)+ &
	 bxx(rs,8,4)*ctang(8)*legs(4)+ &
	 bxx(rs,9,5)*ctang(9)*legs(5)

gs(1)=1.d0
do i=1,10
	gs(i+1)=gs(i)*rs
end do

do i=1,8
	gt(i)=legs(i-1)
end do
gt(9)=1.d0/(q(6)+(th-q(5))**2)+1.d0/(q(6)+(th-36.d1+q(5))**2)
gt(10)=1.d0/(q(6)+(th-18.d1)**2)

gc(1)=1.d0/(1.d0+exp(q(3)*(rc-q(4))))*rci*rci
do i=2,14
	gc(i)=gc(i-1)*rci
end do
vm=0.d0
do i=1,lpm
	vm=vm+p(i)*gc(ki(i))*gs(mi(i))*gt(li(i))
end do

newpot=vs+vm+vl

end function newpot

!!!!!!!!!!!!!!!!!!!!!!!!!!!!!!!!!!!!!!!

function tang(x,n)
implicit none
real (kind=8) :: tang,x
real (kind=8) :: t1,t2, a1,a2,a3,ex
integer k,n,m

if (n.gt.10) stop 'n>10'
ex=exp(-x)
if (x.gt..1d0) then
	t1=0.d0
	t2=1.d0
	do k=0,n
		t1=t1+t2
		t2=t2*x/(k+1)
	end do
	t2=ex*t1
	tang=1.d0-t2
else
	a1=ex
	do k=1,n+1
		a1=a1*x/k
	end do
	a2=1.d0
	a3=1.d0
	m=n+1
	do while (a3.gt.1.d-17)
		m=m+1
		a3=a3*x/m
		a2=a2+a3
	end do
	tang=a1*a2
end if

end function tang

!------------------------

function bxx(r,nn,ll)
implicit none
real (kind=8) :: a(4,3,2),b(4,3,2,4),c(4,3,0:5),eta(4,3)
integer :: caln(4,3)
common /bnl/ a,b,c,eta,caln
real (kind=8) :: r,bxx,sk,si,pw,ri(0:5),ris,tang
integer :: i,k,n,l,nn,ll

n=nn-5
l=(ll/2)+1
ri(0)=1.d0
ris=1.d0/r
ri(1)=ris
do i=2,5
	ri(i)=ri(i-1)*ris
end do

sk=0.d0
do k=1,2
	pw=1.d0
	si=0.d0
	do i=1,4
		si=si+b(n,l,k,i)*pw
		pw=pw*r
	end do
	sk=sk+si*exp(-a(n,l,k)*r)
end do

si=0.d0
do i=0,5
	si=si+c(n,l,i)*ri(i)*tang(r*eta(n,l),i)
end do

bxx=-(r**ll*sk+r**(nn-4)*si)


end function bxx

!------------------------

subroutine dolegs(cth,legs)
implicit none
real (kind=8) :: legs(0:10),cth
integer :: l

legs(0)=1.d0
legs(1)=cth
do l=1,9
	legs(l+1)=((l+l+1)*cth*legs(l)-l*legs(l-1))/(l+1)
end do
end subroutine dolegs
