# Supplementary material for: Quantum Calculation of the Collision-Induced Line-Shape Effects in Antiprotonic Helium and the New Accurate Ab Initio p̅He+ –He Potential Energy Surface
Source: J Chem Theory Comput. 2025 Dec 28;22(1):488–501. doi: 10.1021/acs.jctc.5c01636 (PMC12805563; doi:10.1021/acs.jctc.5c01636)
Supplement: Supplementary file 3 [file ct5c01636_si_003.zip › supplementary_material/potential_energy_surface/b93.dat]

           1   22.0259132129084     
           2   28.1584822229814     
           1           1  -23228562.4525600     
           2           1   23228547.4603325     
           1           2   69993776.5131343     
           2           2   72456572.8085292     
           1           3  -83811556.0934060     
           2           3   91358878.7355505     
           1           4   41435371.7669040     
           2           4   49245621.9482146     
           4
           0  -5.45544588027050     
           2  -8.72979755149252     
           3  0.927775973542531     
           4  0.596184368186033     
   7.11162155985150     
