# Supplementary material for: Quantum Calculation of the Collision-Induced Line-Shape Effects in Antiprotonic Helium and the New Accurate Ab Initio p̅He+ –He Potential Energy Surface
Source: J Chem Theory Comput. 2025 Dec 28;22(1):488–501. doi: 10.1021/acs.jctc.5c01636 (PMC12805563; doi:10.1021/acs.jctc.5c01636)
Supplement: Supplementary file 3 [file ct5c01636_si_003.zip › supplementary_material/potential_energy_surface/linpars.dat]

  3 10 10  -9680.051404638947       
  4  2  1  -30139.23817818239       
  4  3  1  136144.43768417463       
  4  3  9  1.9147999197302952e7     
  4  4  1  -292345.46703514084      
  4  4  2  -180967.47554974013      
  4  4  3  -34431.53293402543       
  4  4  9  -1.5101766453205803e8    
  4  5  1  625738.3775371748        
  4  5  2  1.0070887084341401e6     
  4  5  3  262400.7233384743        
  4  5  9  4.8197057516469723e8     
  4  6  1  -1.3974037066464114e6    
  4  6  2  -2.2717724830970154e6    
  4  6  3  -825047.4397467223       
  4  6  9  -8.197559990019685e8     
  4  7  1  2.119220002753562e6      
  4  7  2  2.7108296083767395e6     
  4  7  3  1.3518081153059863e6     
  4  7  4  12205.910063361443       
  4  7  9  8.433646299809644e8      
  4  7 10  6.324964013264034e6      
  4  8  1  -1.888921104403038e6     
  4  8  2  -1.8711488732652133e6    
  4  8  3  -1.232584153940731e6     
  4  8  4  -41299.760349049204      
  4  8  9  -5.799449805245607e8     
  4  8 10  -2.258370378177702e7     
  4  9  1  949698.3011302183        
  4  9  2  763427.0783154432        
  4  9  3  621616.8968542602        
  4  9  4  50114.62314771891        
  4  9  9  2.8300210215468925e8     
  4  9 10  2.888710746134214e7      
  4 10  1  -247413.98012631832      
  4 10  2  -176271.4725618583       
  4 10  3  -159212.43097604252      
  4 10  4  -26099.620095650036      
  4 10  9  -9.062289806570806e7     
  4 10 10  -1.5565863214694522e7    
  4 11  1  25584.812769631473       
  4 11  2  18495.9124253127         
  4 11  3  15674.122437896982       
  4 11  4  4951.009267754416        
  4 11  9  1.3610226950682562e7     
  4 11 10  3.350625892631793e6      
  5  2  1  1.4349636515498478e6     
  5  2  2  85456.71553289605        
  5  2  9  5.904244435643018e7      
  5  3  1  -6.510070829243163e6     
  5  3  2  -774010.1087623582       
  5  3  9  -1.626611052497181e9     
  5  3 10  -4.899309563157895e7     
  5  4  1  1.2641812220435066e7     
  5  4  2  1.1508789995364558e7     
  5  4  3  1.4014432606654912e6     
  5  4  4  10943.767335100134       
  5  4  9  1.0783173710097517e10    
  5  4 10  6.121480634619005e8      
  5  5  1  -2.1843284137339603e7    
  5  5  2  -5.476635415284589e7     
  5  5  3  -1.0740799930269696e7    
  5  5  4  -65398.79698737443       
  5  5  5  -5366.699602050569       
  5  5  6  14637.47503535075        
  5  5  9  -3.2896084036162384e10   
  5  5 10  -2.9467514563120246e9    
  5  6  1  4.613092827634222e7      
  5  6  2  1.1982944815031585e8     
  5  6  3  3.3668662058184125e7     
  5  6  4  199293.74583630913       
  5  6  5  67710.7784182988         
  5  6  6  -34201.59061832939       
  5  6  9  5.592268433405459e10     
  5  6 10  7.372758285023967e9      
  5  7  1  -7.221598751083855e7     
  5  7  2  -1.434809425601987e8     
  5  7  3  -5.468896954834059e7     
  5  7  4  -932729.0027027349       
  5  7  5  -233424.5575999924       
  5  7  8  -9766.166935085921       
  5  7  9  -5.8518140120245514e10   
  5  7 10  -1.0926787938177044e10   
  5  8  1  6.6095860742890716e7     
  5  8  2  1.0107793019804552e8     
  5  8  3  4.915932925023037e7      
  5  8  4  2.285706095762734e6      
  5  8  5  384320.3980563407        
  5  8  6  42424.94028882121        
  5  8  7  13153.386089347134       
  5  8  8  20959.574987636024       
  5  8  9  4.0437067833944595e10    
  5  8 10  1.0124680988115765e10    
  5  9  1  -3.3549023121347312e7    
  5  9  2  -4.251158554853705e7     
  5  9  3  -2.426938376430111e7     
  5  9  4  -2.4987724566901694e6    
  5  9  5  -340426.8832062144       
  5  9  6  -20390.651045736653      
  5  9  7  -29184.353967889416      
  5  9  8  -14826.8320305788        
  5  9  9  -1.9022677338501606e10   
  5  9 10  -5.802540364142782e9     
  5 10  1  8.678784504885161e6      
  5 10  2  1.0125916906969404e7     
  5 10  3  6.019749817315865e6      
  5 10  4  1.2318429012306936e6     
  5 10  5  155335.28666426765       
  5 10  6  -7022.626615576204       
  5 10  7  21240.541364560922       
  5 10  8  3458.8360865613386       
  5 10  9  5.6599515856203575e9     
  5 10 10  1.8785221380365198e9     
  5 11  1  -874341.1492740626       
  5 11  2  -1.081394324187841e6     
  5 11  3  -562202.8299634076       
  5 11  4  -224819.1612119976       
  5 11  5  -28446.15750736306       
  5 11  6  4369.065276217626        
  5 11  7  -5080.537409369748       
  5 11  9  -7.864478701026458e8     
  5 11 10  -2.704636340097606e8     
  6  1  2  -168846.04589560974      
  6  1  9  -1.1746810454021834e8    
  6  2  1  -2.98100839769906e7      
  6  3  1  1.387115034197723e8      
  6  3  2  3.6238278755884417e6     
  6  3  3  -908770.3876938121       
  6  3  9  2.851141548231393e10     
  6  3 10  1.8071675125787692e9     
  6  4  1  -2.5677422702498457e8    
  6  4  2  -1.694886521006096e8     
  6  4  3  -1.6619031529885205e7    
  6  4  4  -195793.00314782775      
  6  4  6  -21029.64597767028       
  6  4  9  -2.1094472874382352e11   
  6  4 10  -2.172684347205653e10    
  6  5  1  3.520082935947002e8      
  6  5  2  9.182538659814299e8      
  6  5  3  1.6077116099796706e8     
  6  5  4  1.5482363178158784e6     
  6  5  5  -267483.85394225974      
  6  5  6  89854.34277454113        
  6  5  7  -165775.17899175384      
  6  5  9  6.617114337619359e11     
  6  5 10  1.0314941827750319e11    
  6  6  1  -6.444314937235193e8     
  6  6  2  -2.096584662768629e9     
  6  6  3  -5.3429138595600945e8    
  6  6  4  -6.535155321395905e6     
  6  6  5  201814.04660747427       
  6  6  6  -1.8784366632683123e6    
  6  6  7  886030.820777154         
  6  6  8  -18401.15142371373       
  6  6  9  -1.136630338365377e12    
  6  6 10  -2.570128648838113e11    
  6  7  1  1.0231105080321069e9     
  6  7  2  2.563296281716746e9      
  6  7  3  8.809507289639018e8      
  6  7  4  2.6015811948650558e7     
  6  7  5  2.495278085857655e6      
  6  7  6  6.694363056730244e6      
  6  7  7  -1.8656083002066228e6    
  6  7  8  442094.84696108516       
  6  7  9  1.1959432923944097e12    
  6  7 10  3.758980725312214e11     
  6  8  1  -9.60070690063221e8      
  6  8  2  -1.8314800714426315e9    
  6  8  3  -7.865496471935965e8     
  6  8  4  -5.48196741159605e7      
  6  8  5  -7.273487307735206e6     
  6  8  6  -8.937703287672475e6     
  6  8  7  1.47847120881152e6       
  6  8  8  -899742.405609509        
  6  8  9  -8.297115236467358e11    
  6  8 10  -3.3556576269779004e11   
  6  9  1  4.903312049848143e8      
  6  9  2  7.802760365973809e8      
  6  9  3  3.789133160718315e8      
  6  9  4  5.500696096571119e7      
  6  9  5  8.482659902163543e6      
  6  9  6  5.114452278739807e6      
  6  9  8  633255.7594870271        
  6  9  9  3.911972930424686e11     
  6  9 10  1.799160129445533e11     
  6 10  1  -1.2483184887219152e8    
  6 10  2  -1.883042764763233e8     
  6 10  3  -8.961509456146708e7     
  6 10  4  -2.5610739535618078e7    
  6 10  5  -4.552195866172061e6     
  6 10  6  -1.0449884210645132e6    
  6 10  7  -499207.4871989513       
  6 10  8  -152722.05647711406      
  6 10  9  -1.1631148408874998e11   
  6 10 10  -5.319831304047617e10    
  6 11  1  1.2010248165916104e7     
  6 11  2  2.0342997993975002e7     
  6 11  3  7.6191316439998215e6     
  6 11  4  4.468252299798681e6      
  6 11  5  922798.2468768338        
  6 11  6  -8845.898938051907       
  6 11  7  160815.94301629232       
  6 11  8  2175.182751905447        
  6 11  9  1.6102986639934292e10    
  6 11 10  6.807546936708749e9      
  7  1  1  -416065.67250670365      
  7  1  2  4.668535241194636e6      
  7  1  9  3.2648147580717335e9     
  7  2  1  3.486315993119685e8      
  7  2  2  -3.787236334505087e7     
  7  2  9  -2.5892690120057194e10   
  7  3  1  -1.658003030682217e9     
  7  3  2  2.2490045019163364e8     
  7  3  3  2.4904993913463198e7     
  7  3  4  29655.015163144504       
  7  3  6  -217979.83058693036      
  7  3  9  -1.7688013862450662e11   
  7  3 10  -2.77553959410179e10     
  7  4  1  2.975554974392351e9      
  7  4  2  6.840545584501324e8      
  7  4  3  1.8481277558385782e7     
  7  4  4  -322899.10084992094      
  7  4  5  -588227.4527566237       
  7  4  6  3.3441752459130785e6     
  7  4  8  -24500.43157583328       
  7  4  9  1.904159788644645e12     
  7  4 10  3.230216976364394e11     
  7  5  1  -3.232370855090177e9     
  7  5  2  -6.9170536477270155e9    
  7  5  3  -1.0645826356283499e9    
  7  5  4  -1.0832723686225805e7    
  7  5  5  1.4521183454706183e7     
  7  5  6  -2.2923420879729036e7    
  7  5  7  5.134253890786781e6      
  7  5  8  262986.8930704122        
  7  5  9  -6.419725090426634e12    
  7  5 10  -1.5144243903010417e12   
  7  6  1  4.682727685900881e9      
  7  6  2  1.7739872773241306e10    
  7  6  3  4.2113410534803624e9     
  7  6  4  8.941496885689357e7      
  7  6  5  -5.05815065197446e7      
  7  6  6  1.0387786413066858e8     
  7  6  7  -2.7380798504039127e7    
  7  6  8  -289518.96528086334      
  7  6  9  1.1236705220291994e13    
  7  6 10  3.75456931113039e12      
  7  7  1  -7.555114932956269e9     
  7  7  2  -2.255265450144566e10    
  7  7  3  -7.287996718076698e9     
  7  7  4  -3.728198925324088e8     
  7  7  5  5.797401039864713e7      
  7  7  6  -2.4041887585670236e8    
  7  7  7  5.7441259179933466e7     
  7  7  8  -6.835841849545971e6     
  7  7  9  -1.1863038590295244e13   
  7  7 10  -5.448306035248109e12    
  7  8  1  7.380005228240257e9      
  7  8  2  1.6350725958092714e10    
  7  8  3  6.508998751257136e9      
  7  8  4  7.284420843324366e8      
  7  8  5  1.1833892387496071e7     
  7  8  6  2.7679182051497644e8     
  7  8  7  -5.245337928842398e7     
  7  8  8  1.4850585655681504e7     
  7  8  9  8.273761238163834e12     
  7  8 10  4.773103812159631e12     
  7  9  1  -3.8023566554528804e9    
  7  9  2  -7.011590354774294e9     
  7  9  3  -3.0266191364224243e9    
  7  9  4  -6.8429486976205e8       
  7  9  5  -7.673971163666913e7     
  7  9  6  -1.5639135966067284e8    
  7  9  7  1.5648338050940244e7     
  7  9  8  -1.0614129301602202e7    
  7  9  9  -3.969108747164749e12    
  7  9 10  -2.470912021295291e12    
  7 10  1  9.411129797387525e8      
  7 10  2  1.7030212955540986e9     
  7 10  3  6.571283161707482e8      
  7 10  4  3.020106698616594e8      
  7 10  5  5.659083478602999e7      
  7 10  6  3.807162604463389e7      
  7 10  7  3.896779341225128e6      
  7 10  8  2.5817054339245544e6     
  7 10  9  1.2116364771293572e12    
  7 10 10  6.921493197032522e11     
  7 11  1  -8.308323926095887e7     
  7 11  2  -1.857632334756192e8     
  7 11  3  -4.496732508739853e7     
  7 11  4  -5.0248839254733875e7    
  7 11  5  -1.3136844526086885e7    
  7 11  6  -2.2683394474585834e6    
  7 11  7  -2.1962628659053054e6    
  7 11  8  -39428.18583371653       
  7 11  9  -1.7194637419751862e11   
  7 11 10  -8.19113042442929e10     
  8  1  1  1.0129411598509502e7     
  8  1  2  -5.3810697465432785e7    
  8  1  3  -284659.6904382546       
  8  1  4  84735.53724494354        
  8  1  9  -3.832039739427229e10    
  8  1 10  -1.3250422877412167e8    
  8  2  1  -2.5404220358956876e9    
  8  2  2  5.756076232966832e8      
  8  2  3  3.003571578766439e6      
  8  2  4  -536657.3197909776       
  8  2  6  -16590.57673223191       
  8  2  8  347998.9268089383        
  8  2  9  3.994761102350969e11     
  8  2 10  4.413018022687623e9      
  8  3  1  1.2216906952888191e10    
  8  3  2  -3.65443778551222e9      
  8  3  3  -2.9167650157762945e8    
  8  3  4  -4.627473461866688e6     
  8  3  6  4.637890800411997e6      
  8  3  7  -590099.6583685125       
  8  3  8  -3.468594887071328e6     
  8  3  9  -4.443217767754121e10    
  8  3 10  1.8504033126914645e11    
  8  4  1  -2.1297837268990814e10   
  8  4  2  4.2932120548613887e9     
  8  4  3  1.1053302599871151e9     
  8  4  4  8.458673504821989e7      
  8  4  5  1.0341499130509697e7     
  8  4  6  -6.559144748001847e7     
  8  4  7  6.110257253212827e6      
  8  4  8  1.4738659499035027e7     
  8  4  9  -8.914119560471686e12    
  8  4 10  -2.372507799165673e12    
  8  5  1  1.8160488201562218e10    
  8  5  2  2.355730552688936e10     
  8  5  3  2.1782968460027986e9     
  8  5  4  -2.4627240610361534e8    
  8  5  5  -2.0574502546950167e8    
  8  5  6  4.287766704460935e8      
  8  5  7  -9.232123394177179e7     
  8  5  8  -3.736048146549573e7     
  8  5  9  3.4849454615635676e13    
  8  5 10  1.1371931601488705e13    
  8  6  1  -1.7638603335271805e10   
  8  6  2  -8.138563980252383e10    
  8  6  3  -1.7088175106881775e10   
  8  6  4  -1.391821365659516e8     
  8  6  5  7.838851001005439e8      
  8  6  6  -1.6332040899807696e9    
  8  6  7  4.118238320660389e8      
  8  6  8  5.335684129703895e7      
  8  6  9  -6.2890824509871266e13   
  8  6 10  -2.8425794905860293e13   
  8  7  1  3.004137365961139e10     
  8  7  2  1.1093241101715657e11    
  8  7  3  3.3383622320374783e10    
  8  7  4  2.402738996955329e9      
  8  7  5  -1.171251966090971e9     
  8  7  6  3.350139779181425e9      
  8  7  7  -8.153820002697802e8     
  8  7  8  1.8838336805273153e7     
  8  7  9  6.6480107054243555e13    
  8  7 10  4.117520616594566e13     
  8  8  1  -3.2169745917747623e10   
  8  8  2  -8.169908441836067e10    
  8  8  3  -3.0121809938408234e10   
  8  8  4  -5.259497590474041e9     
  8  8  5  5.480778939399619e8      
  8  8  6  -3.6269459710633492e9    
  8  8  7  7.60689964787348e8       
  8  8  8  -1.1425830105958354e8    
  8  8  9  -4.666185026609564e13    
  8  8 10  -3.553540154425657e13    
  8  9  1  1.6946073442001793e10    
  8  9  2  3.494835821445849e10     
  8  9  3  1.314752567607197e10     
  8  9  4  4.929047354120487e9      
  8  9  5  3.534960139187656e8      
  8  9  6  2.013746043964065e9      
  8  9  7  -2.899175280531917e8     
  8  9  8  9.113115867490672e7      
  8  9  9  2.311203650247949e13     
  8  9 10  1.779889386290641e13     
  8 10  1  -3.9954572909916368e9    
  8 10  2  -8.453757150106896e9     
  8 10  3  -2.348706197815004e9     
  8 10  4  -2.1142964197390146e9    
  8 10  5  -4.311422646956934e8     
  8 10  6  -5.082002590118223e8     
  8 10  7  2.1942518198410473e6     
  8 10  8  -2.2538840882744897e7    
  8 10  9  -7.414124565899768e12    
  8 10 10  -4.709130563708662e12    
  8 11  1  2.931636528640018e8      
  8 11  2  9.253670148966169e8      
  8 11  3  5.783601193792821e7      
  8 11  4  3.3824572954496175e8     
  8 11  5  1.1328366016046752e8     
  8 11  6  3.796495313890301e7      
  8 11  7  1.6536814989022596e7     
  8 11  8  196867.79039831224       
  8 11  9  1.100868478649628e12     
  8 11 10  5.094090645622782e11     
  9  1  1  -9.53815116187671e7      
  9  1  2  3.377409080981341e8      
  9  1  3  5.286511680632608e6      
  9  1  4  -1.5231470803787713e6    
  9  1  6  750406.3728323992        
  9  1  8  -399471.988652646        
  9  1  9  2.4814680980149078e11    
  9  1 10  2.883618948698057e9      
  9  2  1  1.213041338067944e10     
  9  2  2  -3.994185146600046e9     
  9  2  3  -5.9297548846480936e7    
  9  2  4  9.012631217145363e6      
  9  2  6  -1.3761301860898864e7    
  9  2  7  583458.5323002915        
  9  2  8  484658.53450051957       
  9  2  9  -2.864832290004867e12    
  9  2 10  -8.99259055191316e10     
  9  3  1  -5.8495673451478806e10   
  9  3  2  2.5335092070507515e10    
  9  3  3  1.9734531437367938e9     
  9  3  4  8.782101111207336e7      
  9  3  5  -1.756768013012314e6     
  9  3  6  6.759036886472224e7      
  9  3  8  1.6618546573209174e7     
  9  3  9  6.321991785206459e12     
  9  3 10  -2.2275261651730698e11   
  9  4  1  9.932035017657668e10     
  9  4  2  -5.587659584944749e10    
  9  4  3  -1.062920750348911e10    
  9  4  4  -1.3349036566218207e9    
  9  4  5  -4.804180553902217e7     
  9  4  6  1.0528948826947705e8     
  9  4  7  -3.7510564612760305e7    
  9  4  8  -9.496343401516713e7     
  9  4  9  1.9574222337661812e13    
  9  4 10  7.794963236476446e12     
  9  5  1  -6.608250116743636e10    
  9  5  2  -8.956590814609219e9     
  9  5  3  1.260290803748913e10     
  9  5  4  5.014594811034899e9      
  9  5  5  1.2632604966505735e9     
  9  5  6  -2.397462191601723e9     
  9  5  7  6.809212307142955e8      
  9  5  8  2.6554074498912796e8     
  9  5  9  -1.1035713477178572e14   
  9  5 10  -4.298001636076972e13    
  9  6  1  2.485656455281787e10     
  9  6  2  1.9941929274357376e11    
  9  6  3  2.6755277859646816e10    
  9  6  4  -7.05146061697465e9      
  9  6  5  -5.098656321596045e9     
  9  6  6  1.0728774339267958e10    
  9  6  7  -3.0193087926164165e9    
  9  6  8  -3.9541236661957824e8    
  9  6  9  2.0976023822401872e14    
  9  6 10  1.127915744424815e14     
  9  7  1  -5.5388802919283356e10   
  9  7  2  -3.1254689986228864e11   
  9  7  3  -8.117789966230128e10    
  9  7  4  -2.5587237558632436e9    
  9  7  5  8.010146801776416e9      
  9  7  6  -2.2415043102176918e10   
  9  7  7  5.901866454277043e9      
  9  7  8  -2.85191407324792e7      
  9  7  9  -2.2086704969173394e14   
  9  7 10  -1.6544665510106775e14   
  9  8  1  7.870497633878693e10     
  9  8  2  2.329546199363847e11     
  9  8  3  7.627893818446931e10     
  9  8  4  1.8319791736080494e10    
  9  8  5  -4.347202078351719e9     
  9  8  6  2.4122110167074852e10    
  9  8  7  -5.540209533526693e9     
  9  8  8  6.154245225894704e8      
  9  8  9  1.560223788682917e14     
  9  8 10  1.404746606617145e14     
  9  9  1  -4.4223102544257866e10   
  9  9  2  -9.670194852423766e10    
  9  9  3  -2.868944898083592e10    
  9  9  4  -1.969895177413672e10    
  9  9  5  -1.572262959172298e9     
  9  9  6  -1.3316786083133753e10   
  9  9  7  2.2590359359579535e9     
  9  9  8  -5.085862734886684e8     
  9  9  9  -8.157836363851258e13    
  9  9 10  -6.6820277714329805e13   
  9 10  1  9.537360246728075e9      
  9 10  2  2.2496245116080956e10    
  9 10  3  2.1331095727847667e9     
  9 10  4  8.60055428158401e9       
  9 10  5  2.462128379172319e9      
  9 10  6  3.3712340664242477e9     
  9 10  7  -1.5760785429120255e8    
  9 10  8  1.2431622690084903e8     
  9 10  9  2.8341312773684438e13    
  9 10 10  1.588865327226322e13     
  9 11  1  -3.948065903710447e8     
  9 11  2  -2.405380173939047e9     
  9 11  3  6.850529163099629e8      
  9 11  4  -1.3413301327755308e9    
  9 11  5  -6.719412346186337e8     
  9 11  6  -2.604699968784526e8     
  9 11  7  -8.278620733014064e7     
  9 11  8  -37653.38807699926       
  9 11  9  -4.495175673268346e12    
  9 11 10  -1.3986513006309648e12   
 10  1  1  4.7517154526353294e8     
 10  1  2  -1.2656543407767882e9    
 10  1  3  -3.808821875207259e7     
 10  1  4  1.0634078152947074e7     
 10  1  6  -1.037271820926669e7     
 10  1  8  5.653224749645676e6      
 10  1  9  -9.708922131322223e11    
 10  1 10  -2.5218062847959015e10   
 10  2  1  -3.8689613371078476e10   
 10  2  2  1.5598735227521082e10    
 10  2  3  4.3634518513006496e8     
 10  2  4  -5.3223680147949e7       
 10  2  6  1.9196171956853333e8     
 10  2  7  -8.080780057836457e6     
 10  2  8  -5.032008910064297e7     
 10  2  9  1.175524490852439e13     
 10  2 10  7.415852655561857e11     
 10  3  1  1.8626348680258673e11    
 10  3  2  -9.723145146840538e10    
 10  3  3  -8.262479970031322e9     
 10  3  4  -7.569274357576249e8     
 10  3  5  2.6591410075692616e7     
 10  3  6  -1.3022268784202366e9    
 10  3  7  6.960233373570515e7      
 10  3  8  1.9841204766076496e8     
 10  3  9  -3.6843257635891305e13   
 10  3 10  -3.9851532603921553e12   
 10  4  1  -3.1058363230268353e11   
 10  4  2  2.5208207494970416e11    
 10  4  3  4.820081097719089e10     
 10  4  4  9.68799516023557e9       
 10  4  5  -1.0628120626106957e8    
 10  4  6  3.6673860662034855e9     
 10  4  7  -2.0062188074165434e8    
 10  4  8  -4.800426790487727e8     
 10  4  9  8.526914837764852e11     
 10  4 10  1.425139819529318e12     
 10  5  1  1.6659322056204227e11    
 10  5  2  -2.00491359331389e11     
 10  5  3  -9.794895686739758e10    
 10  5  4  -3.812234877974811e10    
 10  5  5  -3.3417563961583457e9    
 10  5  6  2.702852999998294e8      
 10  5  7  -1.8638304541187685e9    
 10  5  8  6.980247626217394e8      
 10  5  9  1.9535149995865016e14    
 10  5 10  5.008218401709308e13     
 10  6  1  4.519802148081598e10     
 10  6  2  -1.9184140332738165e11   
 10  6  3  4.8913113259566925e10    
 10  6  4  6.967000767018393e10     
 10  6  5  1.569896725856152e10     
 10  6  6  -2.9437923531977108e10   
 10  6  7  1.0941726747407084e10    
 10  6  8  -7.66603487521791e8      
 10  6  9  -4.11591665373723e14     
 10  6 10  -1.7987100582813125e14   
 10  7  1  -6.206631472431443e9     
 10  7  2  4.5977685828762067e11    
 10  7  3  7.090624018360123e10     
 10  7  4  -5.2187602510901695e10   
 10  7  5  -2.4703629504969433e10   
 10  7  6  7.602934712379146e10     
 10  7  7  -2.2657040817990078e10   
 10  7  8  2.0560017231996567e9     
 10  7  9  4.251626598584226e14     
 10  7 10  2.8619850734491244e14    
 10  8  1  -9.793980151566632e10    
 10  8  2  -3.3520534146534973e11   
 10  8  3  -8.452420791479688e10    
 10  8  4  -8.29020392918899e9      
 10  8  5  1.0484685040356108e10    
 10  8  6  -8.649132699851126e10    
 10  8  7  2.1604863076020084e10    
 10  8  8  -3.3604723192108397e9    
 10  8  9  -3.012735120400999e14    
 10  8 10  -2.3493324648295753e14   
 10  9  1  6.822580320403193e10     
 10  9  2  1.1745056913734496e11    
 10  9  3  1.4070638363031498e10    
 10  9  4  3.504544014551118e10     
 10  9  5  1.0080752358420588e10    
 10  9  6  4.8310648226518936e10    
 10  9  7  -8.854754900739422e9     
 10  9  8  2.226773623125436e9      
 10  9  9  1.7413376496254362e14    
 10  9 10  9.32243193340149e13      
 10 10  1  -1.2445054878300524e10   
 10 10  2  -2.0688993961589542e10   
 10 10  3  1.2679122663330742e10    
 10 10  4  -1.793720875838934e10    
 10 10  5  -1.0934288670710314e10   
 10 10  6  -1.2073149628487679e10   
 10 10  7  6.293732153664793e8      
 10 10  8  -5.0743398189052343e8    
 10 10  9  -6.8891048242885055e13   
 10 10 10  -1.1841436824388549e13   
 10 11  1  -4.6421745541402876e8    
 10 11  2  1.6348372072364845e9     
 10 11  3  -4.0399976780549345e9    
 10 11  4  2.794788722655066e9      
 10 11  5  2.807583857875132e9      
 10 11  6  8.747851551625524e8      
 10 11  7  3.202324617590087e8      
 10 11  9  1.1971369990889193e13    
 10 11 10  -1.004114847035391e12    
 11  1  1  -1.376076369806267e9     
 11  1  2  2.908397115646183e9      
 11  1  3  1.3888081724923056e8     
 11  1  4  -3.741269057063467e7     
 11  1  6  5.5186026463132136e7     
 11  1  8  -3.053838620425322e7     
 11  1  9  2.3538618467207e12       
 11  1 10  1.114349459573483e11     
 11  2  1  8.17460787821376e10      
 11  2  2  -3.6271034413389046e10   
 11  2  3  -1.5931897302415235e9    
 11  2  4  1.3868735588183787e8     
 11  2  6  -1.0239203187745973e9    
 11  2  7  4.312516488698342e7      
 11  2  8  3.480732959561226e8      
 11  2  9  -2.9159729286013258e13   
 11  2 10  -3.127736386706089e12    
 11  3  1  -3.9248517535030884e11   
 11  3  2  2.2015131866264545e11    
 11  3  3  2.1396461519241955e10    
 11  3  4  3.4211682511886334e9     
 11  3  5  -1.5146813237148064e8    
 11  3  6  7.41308086859282e9       
 11  3  7  -4.921214282538204e8     
 11  3  8  -1.8330068434095206e9    
 11  3  9  1.0519132545539655e14    
 11  3 10  2.4554724929343293e13    
 11  4  1  6.512593388126742e11     
 11  4  2  -6.042461880557686e11    
 11  4  3  -1.2408062346941241e11   
 11  4  4  -3.809401832374137e10    
 11  4  5  1.5694139065697908e9     
 11  4  6  -2.623719647279937e10    
 11  4  7  2.3180748854087896e9     
 11  4  8  5.781747515486693e9      
 11  4  9  -1.0669008703682127e14   
 11  4 10  -9.293347553729908e13    
 11  5  1  -3.119498595723299e11    
 11  5  2  6.944744185023181e11     
 11  5  3  2.898987644194533e11     
 11  5  4  1.5057048989402533e11    
 11  5  5  8.534892345476727e8      
 11  5  6  4.12047607324519e10      
 11  5  7  -7.749367817722386e8     
 11  5  8  -1.1426737327131397e10   
 11  5  9  -1.476103535254865e14    
 11  5 10  1.907071672754238e14     
 11  6  1  -2.202434023039967e11    
 11  6  2  -2.0052408369811417e11   
 11  6  3  -2.905096640270787e11    
 11  6  4  -2.989597341157966e11    
 11  6  5  -1.7685419140746048e10   
 11  6  6  7.243904750924336e9      
 11  6  7  -1.7615408105999355e10   
 11  6  8  1.5039974289522108e10    
 11  6  9  4.237039773754034e14     
 11  6 10  -2.3086764202529128e14   
 11  7  1  2.0242670512864313e11    
 11  7  2  -1.6325109774416742e11   
 11  7  3  1.0592137328756516e11    
 11  7  4  3.1100267480352795e11    
 11  7  5  2.605408388950165e10     
 11  7  6  -1.186061178820426e11    
 11  7  7  4.517406740251188e10     
 11  7  8  -1.6485705693787695e10   
 11  7  9  -4.0382854138716306e14   
 11  7 10  2.076559909450315e14     
 11  8  1  5.1356247233131584e10    
 11  8  2  4.6108446593080025e10    
 11  8  3  -2.8958075419567898e10   
 11  8  4  -1.5361748002110245e11   
 11  8  5  9.51498168460915e9       
 11  8  6  1.6345392431704462e11    
 11  8  7  -4.4942819850848335e10   
 11  8  8  1.4423196436741798e10    
 11  8  9  2.813113854136526e14     
 11  8 10  -2.0518806825839956e14   
 11  9  1  -7.568646425858809e10    
 11  9  2  8.312007083107101e10     
 11  9  3  6.418458616454451e10     
 11  9  4  2.0122565679256187e10    
 11  9  5  -4.64099838914331e10     
 11  9  6  -9.529833140452773e10    
 11  9  7  1.7569781276086937e10    
 11  9  8  -7.390173868700691e9     
 11  9  9  -2.085009901657303e14    
 11  9 10  1.8428334331581044e14    
 11 10  1  1.2274621282037386e10    
 11 10  2  -5.0398914549469696e10   
 11 10  3  -4.703585574139315e10    
 11 10  4  7.14509627989546e9       
 11 10  5  3.416155183837746e10     
 11 10  6  2.3043739420210526e10    
 11 10  7  -2.8293330263807386e8    
 11 10  8  1.5407254882789807e9     
 11 10  9  1.0460415827536395e14    
 11 10 10  -9.322050730850403e13    
 11 11  1  1.7711999986713862e9     
 11 11  2  8.295904257600775e9      
 11 11  3  9.808214477932278e9      
 11 11  4  -1.4083716827881675e9    
 11 11  5  -7.930192141493982e9     
 11 11  6  -1.3200000687068791e9    
 11 11  7  -9.527533333516979e8     
 11 11  8  -1.398909215285661e7     
 11 11  9  -2.064076755163158e13    
 11 11 10  1.800675073006475e13     
 12  1  1  2.3289290360208673e9     
 12  1  2  -4.0138615511733594e9    
 12  1  3  -2.73212091858474e8      
 12  1  4  7.070965965946348e7      
 12  1  6  -1.414978036548838e8     
 12  1  8  7.9051853305599e7        
 12  1  9  -3.4581151059268955e12   
 12  1 10  -2.613345676409604e11    
 12  2  1  -1.0972354324037553e11   
 12  2  2  4.971316053686586e10     
 12  2  3  3.1044521183717036e9     
 12  2  4  -1.4935129972475922e8    
 12  2  6  2.628218488931459e9      
 12  2  7  -1.1100444972354834e8    
 12  2  8  -9.960351740202456e8     
 12  2  9  4.3250513615764055e13    
 12  2 10  7.079640052361896e12     
 12  3  1  5.2591248200317224e11    
 12  3  2  -2.912958820503251e11    
 12  3  3  -3.3044954281499702e10   
 12  3  4  -8.248661766287463e9     
 12  3  5  4.0875997094137305e8     
 12  3  6  -1.9498496454402767e10   
 12  3  7  1.4164660187896228e9     
 12  3  8  5.693178745246487e9      
 12  3  9  -1.668792178208885e14    
 12  3 10  -6.239831231278615e13    
 12  4  1  -8.812598669921453e11    
 12  4  2  8.089981615082706e11     
 12  4  3  1.8403505423637308e11    
 12  4  4  8.272840216847842e10     
 12  4  5  -5.074950919952237e9     
 12  4  6  7.409939989949825e10     
 12  4  7  -7.51337815183541e9      
 12  4  8  -1.8926404146227123e10   
 12  4  9  2.4346120272953078e14    
 12  4 10  2.869736077782411e14     
 12  5  1  4.3506448281866675e11    
 12  5  2  -1.0502336625012819e12   
 12  5  3  -4.461376136636843e11    
 12  5  4  -3.2454135777607764e11   
 12  5  5  1.3968375517829771e10    
 12  5  6  -1.4861607174863086e11   
 12  5  7  1.3768671603434916e10    
 12  5  8  3.898554399782097e10     
 12  5  9  -6.3577068699158586e13   
 12  5 10  -7.86581699004765e14     
 12  6  1  2.9493171398950604e11    
 12  6  2  6.978288716653105e11     
 12  6  3  5.125619169958867e11     
 12  6  4  6.673712495587732e11     
 12  6  5  -1.7102173764547514e10   
 12  6  6  1.288123318990987e11     
 12  6  7  2.870457963534912e9      
 12  6  8  -5.226509627858874e10    
 12  6  9  -1.1397704798104605e14   
 12  6 10  1.396304697505968e15     
 12  7  1  -2.9488227351562115e11   
 12  7  2  -4.8365855190344415e11   
 12  7  3  -3.0131702698008057e11   
 12  7  4  -7.740794082884115e11    
 12  7  5  3.3695698726518795e10    
 12  7  6  2.732032476457723e10     
 12  7  7  -3.929160690157068e10    
 12  7  8  5.069449105555499e10     
 12  7  9  2.2795126068000082e13    
 12  7 10  -1.7124048019018062e15   
 12  8  1  -5.283153236996371e10    
 12  8  2  5.888886720441139e11     
 12  8  3  1.53843159625841e11      
 12  8  4  5.132643299734276e11     
 12  8  5  -8.83307143921322e10     
 12  8  6  -1.3553839207808752e11   
 12  8  7  4.456703355840749e10     
 12  8  8  -3.587365106681886e10    
 12  8  9  6.181996847705651e12     
 12  8 10  1.4984363138029852e15    
 12  9  1  1.0649854250863112e11    
 12  9  2  -4.67354780688477e11     
 12  9  3  -1.2436094698242044e11   
 12  9  4  -1.952264285287199e11    
 12  9  5  1.1484849188177011e11    
 12  9  6  9.090808563065842e10     
 12  9  7  -1.455718312679981e10    
 12  9  8  1.5672842746861027e10    
 12  9  9  1.0218338988636961e14    
 12  9 10  -8.999684826911439e14    
 12 10  1  -2.457017731436783e10    
 12 10  2  1.7609793120898325e11    
 12 10  3  6.4331776258704216e10    
 12 10  4  4.414242212260918e10     
 12 10  5  -6.642622635593783e10    
 12 10  6  -2.0058356689631702e10   
 12 10  7  -3.1035826061354613e9    
 12 10  8  -3.057726877523708e9     
 12 10  9  -9.30775501794807e13     
 12 10 10  3.229088678007919e14     
 12 11  1  -2.6122657827399382e8    
 12 11  2  -2.5455900542272366e10   
 12 11  3  -1.163960946413795e10    
 12 11  4  -5.700386527160868e9     
 12 11  5  1.403979681199116e10     
 12 11  6  1.8996289319960898e8     
 12 11  7  1.8893602569266353e9     
 12 11  8  6.069425245105805e7      
 12 11  9  2.2104606343106457e13    
 12 11 10  -5.00679428569441e13     
 13  1  1  -2.1345585642825022e9    
 13  1  2  3.0501299401157737e9     
 13  1  3  2.766783132831916e8      
 13  1  4  -6.860203300969067e7     
 13  1  6  1.7504517485343555e8     
 13  1  8  -9.836661000678599e7     
 13  1  9  2.817702310791734e12     
 13  1 10  3.0873360642713837e11    
 13  2  1  8.449843075731805e10     
 13  2  2  -3.69895483756456e10     
 13  2  3  -3.095200782206497e9     
 13  2  4  2.0638220447239686e7     
 13  2  6  -3.253186843785658e9     
 13  2  7  1.3789587875836518e8     
 13  2  8  1.3069251903722055e9     
 13  2  9  -3.530025614448257e13    
 13  2 10  -8.144298632177357e12    
 13  3  1  -4.0506421050407104e11   
 13  3  2  2.0709474550633627e11    
 13  3  3  2.7736642855978153e10    
 13  3  4  9.976141352019835e9      
 13  3  5  -5.2550586752133244e8    
 13  3  6  2.442098233481748e10     
 13  3  7  -1.8659808468430035e9    
 13  3  8  -7.757316716914842e9     
 13  3  9  1.4069101967006919e14    
 13  3 10  7.521324655003816e13     
 13  4  1  6.939750160311345e11     
 13  4  2  -5.649688752126367e11    
 13  4  3  -1.4593637962180728e11   
 13  4  4  -9.26943773586907e10     
 13  4  5  6.957455387559153e9      
 13  4  6  -9.584765417882672e10    
 13  4  7  1.0431347118223581e10    
 13  4  8  2.6352280350692387e10    
 13  4  9  -2.3654480327823266e14   
 13  4 10  -3.69036807717276e14     
 13  5  1  -3.922702188394255e11    
 13  5  2  7.5745790014792e11       
 13  5  3  3.49919882550268e11      
 13  5  4  3.599356436669003e11     
 13  5  5  -2.679021264281285e10    
 13  5  6  2.1003912918639297e11    
 13  5  7  -2.4837027012414413e10   
 13  5  8  -5.511053962065169e10    
 13  5  9  1.840176183962115e14     
 13  5 10  1.0860903873332269e15    
 13  6  1  -1.2394084031219193e11   
 13  6  2  -6.402246487558164e11    
 13  6  3  -4.0303745920513837e11   
 13  6  4  -7.526249953017872e11    
 13  6  5  5.749356990065154e10     
 13  6  6  -2.4789223223051672e11   
 13  6  7  2.3259599100106853e10    
 13  6  8  7.433746497494579e10     
 13  6  9  -1.587107891932901e14    
 13  6 10  -2.0530364116692272e15   
 13  7  1  1.0699999291368364e11    
 13  7  2  6.817576774792576e11     
 13  7  3  2.3364924076637405e11    
 13  7  4  9.177695171692838e11     
 13  7  5  -1.0008790815914398e11   
 13  7  6  1.3022480362701527e11    
 13  7  7  1.1096345821217837e9     
 13  7  8  -6.91815264246386e10     
 13  7  9  2.756487936483297e14     
 13  7 10  2.6012317805624385e15    
 13  8  1  1.4168089450607962e11    
 13  8  2  -8.051620210099984e11    
 13  8  3  -1.0126586381082681e11   
 13  8  4  -6.73370185470239e11     
 13  8  5  1.4668164791288275e11    
 13  8  6  1.2752677421378229e9     
 13  8  7  -1.153562181643448e10    
 13  8  8  4.47360406079431e10      
 13  8  9  -2.2980047731562122e14   
 13  8 10  -2.2390714405166445e15   
 13  9  1  -1.4199912270276596e11   
 13  9  2  5.753480079016488e11     
 13  9  3  6.938943759294676e10     
 13  9  4  3.021888896880401e11     
 13  9  5  -1.4020423261657236e11   
 13  9  6  -2.2968488484980877e10   
 13  9  7  -1.0804162127261727e9    
 13  9  8  -1.7893254588528923e10   
 13  9  9  2.973025494519144e13     
 13  9 10  1.2655490269869015e15    
 13 10  1  4.055464497382985e10     
 13 10  2  -2.064550233474384e11    
 13 10  3  -3.4303257357643e10      
 13 10  4  -8.187604565524176e10    
 13 10  5  7.026324583337656e10     
 13 10  6  2.1066469747012944e9     
 13 10  7  6.51990904862172e9       
 13 10  8  3.34822129899781e9       
 13 10  9  4.149801740987012e13     
 13 10 10  -4.1971579755473506e14   
 13 11  1  -3.214225965905484e9     
 13 11  2  2.9466410891555847e10    
 13 11  3  5.829711073284646e9      
 13 11  4  1.101794894653109e10     
 13 11  5  -1.3805432145060099e10   
 13 11  6  1.6318662704606705e9     
 13 11  7  -2.0859427355054624e9    
 13 11  8  -9.416891829064678e7     
 13 11  9  -1.3282183640767693e13   
 13 11 10  6.05964264974026e13      
 14  1  1  8.164818407683463e8      
 14  1  2  -9.796929494507979e8     
 14  1  3  -1.1309356867650357e8    
 14  1  4  2.6840441714589506e7     
 14  1  6  -8.363701495377094e7     
 14  1  8  4.7164347672078446e7     
 14  1  9  -9.755797082021261e11    
 14  1 10  -1.4391213583777072e11   
 14  2  1  -2.8320975754485e10      
 14  2  2  1.149396673512023e10     
 14  2  3  1.2418828352998173e9     
 14  2  4  4.412937566941892e7      
 14  2  6  1.554901825587712e9      
 14  2  7  -6.6153217538109265e7    
 14  2  8  -6.469548812785838e8     
 14  2  9  1.2184554782262072e13    
 14  2 10  3.7216977196038384e12    
 14  3  1  1.3603101333236868e11    
 14  3  2  -6.067061588340304e10    
 14  3  3  -9.703857104912428e9     
 14  3  4  -4.733893838693884e9     
 14  3  5  2.5847513906768018e8     
 14  3  6  -1.1748845984646303e10   
 14  3  7  9.27195928347591e8       
 14  3  8  3.921571663887204e9      
 14  3  9  -4.920864897612654e13    
 14  3 10  -3.510740878381751e13    
 14  4  1  -2.4014502771307547e11   
 14  4  2  1.580073146996605e11     
 14  4  3  4.776469240451562e10     
 14  4  4  4.160798161590924e10     
 14  4  5  -3.519193986830772e9     
 14  4  6  4.692320355386948e10     
 14  4  7  -5.33454658859326e9      
 14  4  8  -1.3473522821501703e10   
 14  4  9  8.815347724052112e13     
 14  4 10  1.7714575061078138e14    
 14  5  1  1.6092746110301694e11    
 14  5  2  -2.0564486448173755e11   
 14  5  3  -1.0966086237769734e11   
 14  5  4  -1.599927398527819e11    
 14  5  5  1.5303219658363543e10    
 14  5  6  -1.0739640394349777e11   
 14  5  7  1.4124511319649181e10    
 14  5  8  2.83844202449631e10      
 14  5  9  -8.872756898511895e13    
 14  5 10  -5.36313219482546e14     
 14  6  1  -1.6203694265756054e10   
 14  6  2  1.9703547899750653e11    
 14  6  3  1.1610365209518074e11    
 14  6  4  3.3740113319356573e11    
 14  6  5  -3.6902752997027016e10   
 14  6  6  1.4199808340002792e11    
 14  6  7  -1.8606446036618572e10   
 14  6  8  -3.838836279495004e10    
 14  6  9  1.0673356358602705e14    
 14  6 10  1.0370738355862051e15    
 14  7  1  3.515353641432973e10     
 14  7  2  -2.762401473826798e11    
 14  7  3  -4.8805117013962395e10   
 14  7  4  -4.226096841666638e11    
 14  7  5  6.291485079202155e10     
 14  7  6  -1.0542058892864943e11   
 14  7  7  1.2517345623414167e10    
 14  7  8  3.504821489866866e10     
 14  7  9  -1.6002602980231225e14   
 14  7 10  -1.3274311501346725e15   
 14  8  1  -1.0631048959804948e11   
 14  8  2  3.495020905984262e11     
 14  8  3  2.3795791395630054e9     
 14  8  4  3.2530495221263586e11    
 14  8  5  -7.973209022169258e10    
 14  8  6  4.2887923602673225e10    
 14  8  7  -6.401018998290139e9     
 14  8  8  -2.1657596110872547e10   
 14  8  9  1.31653536784778e14      
 14  8 10  1.1336849639875972e15    
 14  9  1  7.985355687914247e10     
 14  9  2  -2.4895831713282153e11   
 14  9  3  -1.1270938417692685e9    
 14  9  4  -1.555358077297016e11    
 14  9  5  6.651682237441735e10     
 14  9  6  -1.2302936085130419e10   
 14  9  7  5.785047639375198e9      
 14  9  8  8.234492996723094e9      
 14  9  9  -3.7639171202679875e13   
 14  9 10  -6.247946935578299e14    
 14 10  1  -2.4086255315504456e10   
 14 10  2  8.910844694537308e10     
 14 10  3  2.6681392511916137e9     
 14 10  4  4.4409114678182205e10    
 14 10  5  -3.051828245894633e10    
 14 10  6  4.884006444592658e9      
 14 10  7  -3.9108750756956677e9    
 14 10  8  -1.5011305844325423e9    
 14 10  9  -5.799356741922443e12    
 14 10 10  2.0004679352501034e14    
 14 11  1  2.5840268745019064e9     
 14 11  2  -1.2780454232685036e10   
 14 11  3  -4.7284333274775565e8    
 14 11  4  -6.011131637085807e9     
 14 11  5  5.6836917765995035e9     
 14 11  6  -1.264501012366323e9     
 14 11  7  9.461122371327912e8      
 14 11  8  5.056539064679011e7      
 14 11  9  3.3957146019479595e12    
 14 11 10  -2.7877436067943836e13   
