# Supplementary material for: Quantum Calculation of the Collision-Induced Line-Shape Effects in Antiprotonic Helium and the New Accurate Ab Initio p̅He+ –He Potential Energy Surface
Source: J Chem Theory Comput. 2025 Dec 28;22(1):488–501. doi: 10.1021/acs.jctc.5c01636 (PMC12805563; doi:10.1021/acs.jctc.5c01636)
Supplement: Supplementary file 3 [file ct5c01636_si_003.zip › supplementary_material/potential_energy_surface/nonlinpars.dat]

3.5660941280641287
2.8661995774110878
0.712325048701863
-0.9895120540086625
151.64625429200433
328.4855016183657
