# Supplementary material for: Quantum Calculation of the Collision-Induced Line-Shape Effects in Antiprotonic Helium and the New Accurate Ab Initio p̅He+ –He Potential Energy Surface
Source: J Chem Theory Comput. 2025 Dec 28;22(1):488–501. doi: 10.1021/acs.jctc.5c01636 (PMC12805563; doi:10.1021/acs.jctc.5c01636)
Supplement: Supplementary file 3 [file ct5c01636_si_003.zip › supplementary_material/potential_energy_surface/ref_computed.dat]

  3.000000  0.250000    10.000  0.1589481233890255D-01
  3.000000  0.250000    90.000  0.1023578137474836D-01
  3.000000  0.250000   170.000  0.6013544703803753D-02
  3.000000  0.650000    10.000  0.1079748449967450D-01
  3.000000  0.650000    90.000  0.4404561153036129D-02
  3.000000  0.650000   170.000 -0.1585680516974847D-02
  3.000000  1.400000    10.000  0.1106867722538365D-02
  3.000000  1.400000    90.000 -0.1822720274552969D-02
  3.000000  1.400000   170.000 -0.2865574290413864D-01
  5.000000  0.250000    10.000  0.2457887272561820D-03
  5.000000  0.250000    90.000  0.1181283973083061D-03
  5.000000  0.250000   170.000  0.3919463136929587D-04
  5.000000  0.650000    10.000  0.2795753542297216D-04
  5.000000  0.650000    90.000 -0.1995379448907937D-04
  5.000000  0.650000   170.000 -0.8969959451495733D-04
  5.000000  1.400000    10.000 -0.2243383467729647D-03
  5.000000  1.400000    90.000 -0.1167900360235238D-03
  5.000000  1.400000   170.000 -0.7023076317277249D-03
  8.000000  0.250000    10.000 -0.1107478290788676D-04
  8.000000  0.250000    90.000 -0.9434390596751327D-05
  8.000000  0.250000   170.000 -0.7701680273919445D-05
  8.000000  0.650000    10.000 -0.6772774746872585D-05
  8.000000  0.650000    90.000 -0.4530233341290685D-05
  8.000000  0.650000   170.000 -0.5474334754939172D-05
  8.000000  1.400000    10.000 -0.1630896625771507D-04
  8.000000  1.400000    90.000 -0.6750735509447408D-05
  8.000000  1.400000   170.000 -0.2863007862273418D-04
