# Supplementary material for: Quantum Calculation of the Collision-Induced Line-Shape Effects in Antiprotonic Helium and the New Accurate Ab Initio p̅He+ –He Potential Energy Surface
Source: J Chem Theory Comput. 2025 Dec 28;22(1):488–501. doi: 10.1021/acs.jctc.5c01636 (PMC12805563; doi:10.1021/acs.jctc.5c01636)
Supplement: Supplementary file 3 [file ct5c01636_si_003.zip › supplementary_material/potential_energy_surface/main.f90]

program main
implicit none

integer :: io
real (kind=8) :: rc,rs,th,newv,newpot
character :: compfn*12,selfn*18
data compfn/'computed.dat'/,selfn/'control_points.dat'/

!!!! reading the list of selected points

open (1,status='old',file=selfn)
open (2,file=compfn)
io=0
do while (io.eq.0)
  read (1,*,iostat=io) rc,rs,th
  if (io.eq.0) then
    newv=newpot(rc,rs,th)
    write (2,'(2f10.6,f10.3, d24.16)') rc,rs,th,newv
  end if
end do
close (2)

end program main
