# Supplementary material for: Quantum Calculation of the Collision-Induced Line-Shape Effects in Antiprotonic Helium and the New Accurate Ab Initio p̅He+ –He Potential Energy Surface
Source: J Chem Theory Comput. 2025 Dec 28;22(1):488–501. doi: 10.1021/acs.jctc.5c01636 (PMC12805563; doi:10.1021/acs.jctc.5c01636)
Supplement: Supplementary file 3 [file ct5c01636_si_003.zip › supplementary_material/potential_energy_surface/control_points.dat]

3.   0.25    10.
3.   0.25    90.
3.   0.25   170.
3.   0.65    10.
3.   0.65    90.
3.   0.65   170.
3.   1.40    10.
3.   1.40    90.
3.   1.40   170.
5.   0.25    10.
5.   0.25    90.
5.   0.25   170.
5.   0.65    10.
5.   0.65    90.
5.   0.65   170.
5.   1.40    10.
5.   1.40    90.
5.   1.40   170.
8.   0.25    10.
8.   0.25    90.
8.   0.25   170.
8.   0.65    10.
8.   0.65    90.
8.   0.65   170.
8.   1.40    10.
8.   1.40    90.
8.   1.40   170.
