# Supplementary material for: Quantum Calculation of the Collision-Induced Line-Shape Effects in Antiprotonic Helium and the New Accurate Ab Initio p̅He+ –He Potential Energy Surface
Source: J Chem Theory Comput. 2025 Dec 28;22(1):488–501. doi: 10.1021/acs.jctc.5c01636 (PMC12805563; doi:10.1021/acs.jctc.5c01636)
Supplement: Supplementary file 3 [file ct5c01636_si_003.zip › supplementary_material/potential_energy_surface/b60.dat]

           1   3.04234796450038     
           2   16.8662534749119     
           1           1   3.09737747457571     
           2           1 -0.275159233127084     
           1           2   10.1047358223469     
           2           2  -5.47703774433846     
           1           3  -5.84282508148415     
           2           3  -40.4554281946919     
           1           4   3.36465066005458     
           2           4  -214.762114499938     
           3
           0   1.38342723612402     
           2  0.366614490913252     
           3 -0.723427560762931     
   8.64820390745881     
