# Supplementary material for: Quantum Calculation of the Collision-Induced Line-Shape Effects in Antiprotonic Helium and the New Accurate Ab Initio p̅He+ –He Potential Energy Surface
Source: J Chem Theory Comput. 2025 Dec 28;22(1):488–501. doi: 10.1021/acs.jctc.5c01636 (PMC12805563; doi:10.1021/acs.jctc.5c01636)
Supplement: Supplementary file 3 [file ct5c01636_si_003.zip › supplementary_material/potential_energy_surface/b62.dat]

           1   5.22802978218903     
           2   18.9649535853955     
           1           1   2.40148616853374     
           2           1  -3.17757058990999     
           1           2  -22.5674067470835     
           2           2  -27.0758321335216     
           1           3   17.2962440081340     
           2           3  -100.117112244908     
           1           4  -14.3926422824666     
           2           4  -215.927440773142     
           2
           0   1.38342723612402     
           3 -0.768273496603939     
   2.80336753467589     
