# Supplementary material for: Quantum Calculation of the Collision-Induced Line-Shape Effects in Antiprotonic Helium and the New Accurate Ab Initio p̅He+ –He Potential Energy Surface
Source: J Chem Theory Comput. 2025 Dec 28;22(1):488–501. doi: 10.1021/acs.jctc.5c01636 (PMC12805563; doi:10.1021/acs.jctc.5c01636)
Supplement: Supplementary file 3 [file ct5c01636_si_003.zip › supplementary_material/potential_energy_surface/b73.dat]

           1   6.06074142456055     
           2   17.7201957702637     
           1           1  -86.9190274265362     
           2           1   84.8804010990316     
           1           2   113.996675734902     
           2           2  -6287.62657968546     
           1           3  -83.8578274283691     
           2           3   2488.72465571993     
           1           4  1.520030042019374E-006
           2           4  -12234.7690523916     
           3
           0  -1.98481709966859     
           3  0.215863942899094     
           5  5.187710624940389E-002
   20.6343006653789     
