# Supplementary material for: Quantum Calculation of the Collision-Induced Line-Shape Effects in Antiprotonic Helium and the New Accurate Ab Initio p̅He+ –He Potential Energy Surface
Source: J Chem Theory Comput. 2025 Dec 28;22(1):488–501. doi: 10.1021/acs.jctc.5c01636 (PMC12805563; doi:10.1021/acs.jctc.5c01636)
Supplement: Supplementary file 3 [file ct5c01636_si_003.zip › supplementary_material/potential_energy_surface/b71.dat]

           1   2.86631943370202     
           2   12.2716966376887     
           1           1   23.3933387404553     
           2           1  -3.17583661562206     
           1           2  -24.4052467617140     
           2           2   56.4083420104363     
           1           3   12.8750135301012     
           2           3   455.166177167093     
           1           4 -2.734475881257089E-007
           2           4   2352.50226763852     
           3
           0  -2.97722564950289     
           2  0.406336510557819     
           3  0.607772760693568     
   9.13357294054137     
